# Supplementary material for: Crystal structure of an organic–inorganic supra­molecular salt based on a 4,4′-methyl­enebis(3,5-dimethyl-1H-pyrazol-2-ium) cation and a β-octa­molybdate anion
Source: Acta Crystallogr E Crystallogr Commun. 2016 Jan 6;72(Pt 2):124–7. doi: 10.1107/S2056989015024524 (PMC4770958; doi:10.1107/S2056989015024524)
Supplement: Supplementary file 1 [file e-72-00124-sup1.cif]

##############################################################################
#                                                                            #
# This CIF contains the data in a paper accepted for publication in          #
# Acta Crystallographica Section E. It conforms to the requirements of       #
# Notes for Authors for Acta Crystallographica Section E, and has been       #
# peer reviewed under the auspices of the IUCr Commission on Journals.       #
#                                                                            #
# Full details of the Crystallographic Information File format               #
# are given in the paper "The Crystallographic Information File (CIF):       #
# a New Standard Archive File for Crystallography" by S. R. Hall, F. H.      #
# Allen and I. D. Brown [Acta Cryst. (1991), A47, 655-685].                  #
#                                                                            #
# The current version of the core CIF dictionary is obtainable from          #
# ftp://ftp.iucr.org/pub/cif_core.dic.                                       #
#                                                                            #
# Software is freely available for graphical display of the structure(s)     #
# in this CIF. For information consult the CIF software page                 #
# http://www.iucr.org/resources/cif/software.                                #
#                                                                            #
# This file may be used for bona fide research purposes within the           #
# scientific community so long as proper attribution is given to the journal # 
# article from which it was obtained.                                        #
#                                                                            #
##############################################################################
data_I
_audit_creation_method     'SHELXL-2014/6, manual editing plus enCIFer'
_database_code_depnum_ccdc_archive     'CCDC 1443502'
_chemical_name_systematic
;
Bis[4,4'-methylenebis(3,5-dimethyl-1<i>H</i>-pyrazol-2-ium)] \b-octamolybdate
;
_chemical_name_common     ?
_chemical_formula_moiety     '2(C11 H18 N4 2+), Mo8 O26 4-'
_chemical_formula_sum     'C22 H36 Mo8 N8 O26'
_chemical_formula_iupac     '(C11 H18 N4) [Mo8 O26]'
_chemical_formula_weight     1596.11
_chemical_melting_point     ?
_shelx_space_group_comment
;
The symmetry employed for this shelxl refinement is uniquely defined
by the following loop, which should always be used as a source of
symmetry information in preference to the above space-group names.
They are only intended as comments.
;
_space_group_crystal_system     triclinic
_space_group_name_H-M_alt     'P -1'
_space_group_name_Hall     '-P 1'
loop_
    _space_group_symop_operation_xyz
    'x, y, z'
    '-x, -y, -z'
_cell_length_a     8.6394(10)
_cell_length_b     12.0694(13)
_cell_length_c     12.2249(14)
_cell_angle_alpha     113.343(3)
_cell_angle_beta     110.629(4)
_cell_angle_gamma     96.540(4)
_cell_volume     1046.6(2)
_cell_formula_units_Z     1
_cell_measurement_reflns_used     9149
_cell_measurement_theta_min     2.53
_cell_measurement_theta_max     28.99
_cell_measurement_temperature     180(2)
_exptl_crystal_description     Plate
_exptl_crystal_colour     Colourless
_exptl_crystal_size_max     0.280
_exptl_crystal_size_mid     0.180
_exptl_crystal_size_min     0.150
_exptl_crystal_density_diffrn     2.532
_exptl_crystal_density_meas     ?
_exptl_crystal_density_method     ?
_exptl_crystal_F_000     768
_exptl_absorpt_coefficient_mu     2.415
_exptl_absorpt_correction_type     multi-scan
_exptl_absorpt_process_details
;
(SADABS; Bruker, 2001)
;
_shelx_estimated_absorpt_T_min     0.551
_shelx_estimated_absorpt_T_max     0.713
_exptl_absorpt_correction_T_min     0.5953
_exptl_absorpt_correction_T_max     0.7458
_exptl_special_details     ?
_diffrn_ambient_temperature     180(2)
_diffrn_radiation_type     MoK\a
_diffrn_radiation_wavelength     0.71073
_diffrn_radiation_source     'Sealed tube'
_diffrn_radiation_monochromator     'Multi-layer X-ray mirror'
_diffrn_measurement_device_type     'Bruker D8 QUEST'
_diffrn_measurement_method     '\w / \f scans'
_diffrn_detector_area_resol_mean     10.4167
_diffrn_reflns_number     58761
_diffrn_reflns_av_R_equivalents     0.0315
_diffrn_reflns_theta_min     3.562
_diffrn_reflns_theta_max     29.128
_diffrn_reflns_theta_full     25.242
_diffrn_measured_fraction_theta_max     0.994
_diffrn_measured_fraction_theta_full     0.997
_diffrn_reflns_limit_h_min     -11
_diffrn_reflns_limit_h_max     11
_diffrn_reflns_limit_k_min     -16
_diffrn_reflns_limit_k_max     15
_diffrn_reflns_limit_l_min     -16
_diffrn_reflns_limit_l_max     16
_diffrn_standards_number     0
_diffrn_standards_interval_count     .
_diffrn_standards_interval_time     .
_diffrn_standards_decay_%     ?
_refine_special_details     ?
_reflns_number_total     5605
_reflns_number_gt     4669
_reflns_threshold_expression     'I > 2\s(I)'
_refine_ls_structure_factor_coef     Fsqd
_refine_ls_matrix_type     full
_refine_ls_R_factor_all     0.0329
_refine_ls_R_factor_gt     0.0207
_refine_ls_wR_factor_gt     0.0418
_refine_ls_wR_factor_ref     0.0449
_refine_ls_goodness_of_fit_ref     1.050
_refine_ls_restrained_S_all     1.050
_refine_ls_number_reflns     5605
_refine_ls_number_parameters     305
_refine_ls_number_restraints     4
_refine_ls_hydrogen_treatment     mixed
_refine_ls_weighting_scheme     calc
_refine_ls_weighting_details
              'w=1/[\s^2^(Fo^2^)+(0.0188P)^2^+0.8837P] where P=(Fo^2^+2Fc^2^)/3'
_atom_sites_solution_hydrogens     mixed
_atom_sites_solution_primary     ?
_atom_sites_solution_secondary     ?
_refine_ls_shift/su_max     0.002
_refine_ls_shift/su_mean     0.000
_refine_diff_density_max     0.448
_refine_diff_density_min     -0.380
_refine_ls_extinction_method     none
_refine_ls_extinction_coef     .
loop_
    _atom_type_symbol
    _atom_type_description
    _atom_type_scat_dispersion_real
    _atom_type_scat_dispersion_imag
    _atom_type_scat_source
    'C' 'C' 0.0033 0.0016
                         'International Tables Vol C Tables 4.2.6.8 and 6.1.1.4'
    'H' 'H' 0.0000 0.0000
                         'International Tables Vol C Tables 4.2.6.8 and 6.1.1.4'
    'N' 'N' 0.0061 0.0033
                         'International Tables Vol C Tables 4.2.6.8 and 6.1.1.4'
    'O' 'O' 0.0106 0.0060
                         'International Tables Vol C Tables 4.2.6.8 and 6.1.1.4'
    'Mo' 'Mo' -1.6832 0.6857
                         'International Tables Vol C Tables 4.2.6.8 and 6.1.1.4'
_computing_data_collection
;
APEX2 (Bruker, 2012)
;
_computing_cell_refinement
;
SAINT (Bruker, 2012)
;
_computing_data_reduction
;
SAINT (Bruker, 2012)
;
_computing_structure_solution
;
SHELXT (Sheldrick, 2015a)
;
_computing_structure_refinement
;
SHELXL2014 (Sheldrick, 2015b)
;
_computing_molecular_graphics
;
DIAMOND (Brandenburg, 1999)
;
_computing_publication_material
;
SHELXL2014 (Sheldrick, 2015b)
;
loop_
    _atom_site_type_symbol
    _atom_site_label
    _atom_site_fract_x
    _atom_site_fract_y
    _atom_site_fract_z
    _atom_site_U_iso_or_equiv
    _atom_site_adp_type
    _atom_site_calc_flag
    _atom_site_occupancy
    _atom_site_disorder_assembly
    _atom_site_disorder_group
    Mo Mo1 -0.21482(2) 0.51375(2) 0.44384(2) 0.01325(5) Uani d 1 . .
    Mo Mo2 -0.03289(2) 0.47766(2) 0.25116(2) 0.01588(5) Uani d 1 . .
    Mo Mo3 0.09806(2) 0.76466(2) 0.66882(2) 0.01539(5) Uani d 1 . .
    Mo Mo4 0.29881(2) 0.72827(2) 0.48193(2) 0.01568(5) Uani d 1 . .
    O O1 0.03817(17) 0.59486(13) 0.47061(13) 0.0144(3) Uani d 1 . .
    O O2 0.20451(18) 0.57180(14) 0.31700(14) 0.0173(3) Uani d 1 . .
    O O3 0.5019(2) 0.78869(15) 0.50477(16) 0.0241(3) Uani d 1 . .
    O O4 0.30714(18) 0.80224(14) 0.65515(14) 0.0181(3) Uani d 1 . .
    O O5 0.1782(2) 0.81272(15) 0.42422(15) 0.0231(3) Uani d 1 . .
    O O6 0.1581(2) 0.85684(15) 0.83252(15) 0.0250(4) Uani d 1 . .
    O O7 -0.10203(18) 0.63200(13) 0.63336(13) 0.0154(3) Uani d 1 . .
    O O8 -0.0215(2) 0.83770(14) 0.59176(15) 0.0221(3) Uani d 1 . .
    O O9 -0.37025(18) 0.41295(14) 0.45016(14) 0.0171(3) Uani d 1 . .
    O O10 -0.32215(19) 0.60161(14) 0.38551(14) 0.0194(3) Uani d 1 . .
    O O11 -0.20542(18) 0.39078(13) 0.28676(13) 0.0158(3) Uani d 1 . .
    O O12 -0.0557(2) 0.35530(15) 0.10928(15) 0.0250(4) Uani d 1 . .
    O O13 -0.1414(2) 0.57098(15) 0.20309(16) 0.0240(3) Uani d 1 . .
    N N1 0.3125(3) 0.17745(19) -0.33840(19) 0.0245(4) Uani d 1 . .
    H H1 0.327(3) 0.200(2) -0.400(2) 0.037 Uiso d 1 . .
    N N2 0.1581(3) 0.15545(18) -0.33513(19) 0.0236(4) Uani d 1 . .
    H H2 0.065(2) 0.170(3) -0.391(2) 0.035 Uiso d 1 . .
    N N3 0.2863(2) 0.27594(18) 0.22445(18) 0.0216(4) Uani d 1 . .
    H H3 0.242(3) 0.280(2) 0.285(2) 0.032 Uiso d 1 . .
    N N4 0.3249(2) 0.37686(18) 0.20751(19) 0.0222(4) Uani d 1 . .
    H H4 0.302(3) 0.4503(16) 0.255(2) 0.033 Uiso d 1 . .
    C C1 0.6179(3) 0.2024(3) -0.2101(3) 0.0315(6) Uani d 1 . .
    H H1A 0.6526 0.2767 -0.2201 0.047 Uiso calc 1 . .
    H H1B 0.6313 0.1287 -0.2749 0.047 Uiso calc 1 . .
    H H1C 0.6910 0.2175 -0.1205 0.047 Uiso calc 1 . .
    C C2 0.4340(3) 0.1784(2) -0.2327(2) 0.0208(5) Uani d 1 . .
    C C3 0.3525(3) 0.1549(2) -0.1608(2) 0.0167(4) Uani d 1 . .
    C C4 0.1777(3) 0.1416(2) -0.2286(2) 0.0190(4) Uani d 1 . .
    C C5 0.0296(3) 0.1179(2) -0.1979(2) 0.0279(5) Uani d 1 . .
    H H5A -0.0785 0.0794 -0.2794 0.042 Uiso calc 1 . .
    H H5B 0.0260 0.1980 -0.1351 0.042 Uiso calc 1 . .
    H H5C 0.0434 0.0607 -0.1587 0.042 Uiso calc 1 . .
    C C6 0.4344(3) 0.1463(2) -0.0344(2) 0.0188(4) Uani d 1 . .
    H H6A 0.5618 0.1776 0.0017 0.023 Uiso calc 1 . .
    H H6B 0.4039 0.0565 -0.0549 0.023 Uiso calc 1 . .
    C C7 0.2913(3) 0.0554(2) 0.1437(2) 0.0265(5) Uani d 1 . .
    H H7A 0.2436 0.0594 0.2065 0.040 Uiso calc 1 . .
    H H7B 0.4020 0.0367 0.1703 0.040 Uiso calc 1 . .
    H H7C 0.2101 -0.0113 0.0548 0.040 Uiso calc 1 . .
    C C8 0.3187(3) 0.1786(2) 0.1426(2) 0.0181(4) Uani d 1 . .
    C C9 0.3792(3) 0.2204(2) 0.0700(2) 0.0167(4) Uani d 1 . .
    C C10 0.3814(3) 0.3458(2) 0.1134(2) 0.0194(4) Uani d 1 . .
    C C11 0.4314(3) 0.4388(2) 0.0725(2) 0.0280(5) Uani d 1 . .
    H H11A 0.4545 0.5243 0.1415 0.042 Uiso calc 1 . .
    H H11B 0.3371 0.4233 -0.0105 0.042 Uiso calc 1 . .
    H H11C 0.5359 0.4305 0.0594 0.042 Uiso calc 1 . .
loop_
    _atom_site_aniso_label
    _atom_site_aniso_U_11
    _atom_site_aniso_U_22
    _atom_site_aniso_U_33
    _atom_site_aniso_U_12
    _atom_site_aniso_U_13
    _atom_site_aniso_U_23
    Mo1 0.01265(9) 0.01485(9) 0.01065(9) 0.00461(7) 0.00402(7) 0.00530(7)
    Mo2 0.01593(9) 0.01973(10) 0.01075(9) 0.00480(7) 0.00481(7) 0.00702(7)
    Mo3 0.01680(9) 0.01357(9) 0.01255(9) 0.00375(7) 0.00645(7) 0.00330(7)
    Mo4 0.01521(9) 0.01665(10) 0.01562(9) 0.00504(7) 0.00687(7) 0.00775(7)
    O1 0.0138(7) 0.0161(7) 0.0114(7) 0.0040(6) 0.0047(6) 0.0055(6)
    O2 0.0176(7) 0.0210(8) 0.0145(7) 0.0060(6) 0.0081(6) 0.0083(6)
    O3 0.0201(8) 0.0265(9) 0.0267(9) 0.0054(7) 0.0115(7) 0.0127(7)
    O4 0.0158(7) 0.0176(8) 0.0151(7) 0.0020(6) 0.0045(6) 0.0050(6)
    O5 0.0253(8) 0.0244(9) 0.0235(8) 0.0106(7) 0.0105(7) 0.0139(7)
    O6 0.0301(9) 0.0218(8) 0.0158(8) 0.0046(7) 0.0092(7) 0.0036(7)
    O7 0.0154(7) 0.0162(7) 0.0121(7) 0.0039(6) 0.0061(6) 0.0044(6)
    O8 0.0229(8) 0.0200(8) 0.0229(8) 0.0075(7) 0.0098(7) 0.0094(7)
    O9 0.0145(7) 0.0192(8) 0.0156(7) 0.0049(6) 0.0051(6) 0.0075(6)
    O10 0.0193(8) 0.0207(8) 0.0182(8) 0.0082(6) 0.0067(6) 0.0098(6)
    O11 0.0147(7) 0.0175(8) 0.0112(7) 0.0039(6) 0.0038(6) 0.0049(6)
    O12 0.0259(9) 0.0284(9) 0.0159(8) 0.0052(7) 0.0085(7) 0.0072(7)
    O13 0.0219(8) 0.0309(9) 0.0236(8) 0.0101(7) 0.0081(7) 0.0177(7)
    N1 0.0309(11) 0.0266(11) 0.0215(10) 0.0096(9) 0.0126(9) 0.0151(9)
    N2 0.0243(10) 0.0250(11) 0.0203(10) 0.0107(8) 0.0055(8) 0.0123(8)
    N3 0.0214(10) 0.0241(10) 0.0181(9) 0.0042(8) 0.0127(8) 0.0059(8)
    N4 0.0198(10) 0.0206(10) 0.0201(10) 0.0071(8) 0.0083(8) 0.0042(8)
    C1 0.0293(13) 0.0458(16) 0.0349(14) 0.0136(12) 0.0208(12) 0.0265(13)
    C2 0.0255(12) 0.0210(12) 0.0194(11) 0.0087(9) 0.0107(9) 0.0115(9)
    C3 0.0201(11) 0.0164(11) 0.0150(10) 0.0071(8) 0.0089(9) 0.0069(8)
    C4 0.0215(11) 0.0148(11) 0.0199(11) 0.0074(9) 0.0084(9) 0.0074(9)
    C5 0.0215(12) 0.0335(14) 0.0304(13) 0.0101(10) 0.0128(10) 0.0148(11)
    C6 0.0214(11) 0.0247(12) 0.0178(11) 0.0103(9) 0.0121(9) 0.0127(9)
    C7 0.0346(14) 0.0221(12) 0.0201(12) 0.0007(10) 0.0132(10) 0.0084(10)
    C8 0.0157(10) 0.0216(11) 0.0131(10) 0.0028(8) 0.0058(8) 0.0057(9)
    C9 0.0132(10) 0.0215(11) 0.0136(10) 0.0041(8) 0.0049(8) 0.0078(9)
    C10 0.0143(10) 0.0237(12) 0.0156(10) 0.0051(8) 0.0029(8) 0.0083(9)
    C11 0.0323(13) 0.0220(12) 0.0236(12) 0.0038(10) 0.0048(10) 0.0125(10)
_geom_special_details
;
 All esds (except the esd in the dihedral angle between two l.s. planes)
 are estimated using the full covariance matrix.  The cell esds are taken
 into account individually in the estimation of esds in distances, angles
 and torsion angles; correlations between esds in cell parameters are only
 used when they are defined by crystal symmetry.  An approximate (isotropic)
 treatment of cell esds is used for estimating esds involving l.s. planes.
;
loop_
    _geom_bond_atom_site_label_1
    _geom_bond_atom_site_label_2
    _geom_bond_site_symmetry_2
    _geom_bond_distance
    _geom_bond_publ_flag
    Mo1 O10 . 1.6883(14) ?
    Mo1 O9 . 1.7506(15) ?
    Mo1 O11 . 1.9431(14) ?
    Mo1 O7 . 1.9561(14) ?
    Mo1 O1 . 2.1441(14) ?
    Mo1 O1 2_566 2.3577(14) ?
    Mo1 Mo2 . 3.1874(4) ?
    Mo1 Mo3 . 3.2153(4) ?
    Mo2 O13 . 1.6939(15) ?
    Mo2 O12 . 1.7005(16) ?
    Mo2 O2 . 1.9304(15) ?
    Mo2 O11 . 1.9933(15) ?
    Mo2 O1 . 2.2824(14) ?
    Mo2 O7 2_566 2.4033(14) ?
    Mo3 O6 . 1.6984(15) ?
    Mo3 O8 . 1.7063(15) ?
    Mo3 O4 . 1.8928(15) ?
    Mo3 O7 . 2.0078(15) ?
    Mo3 O1 . 2.2975(14) ?
    Mo3 O11 2_566 2.3502(14) ?
    Mo4 O3 . 1.6999(15) ?
    Mo4 O5 . 1.7077(15) ?
    Mo4 O4 . 1.9147(15) ?
    Mo4 O2 . 1.9416(15) ?
    Mo4 O9 2_566 2.2304(15) ?
    O1 Mo1 2_566 2.3577(14) ?
    O7 Mo2 2_566 2.4033(14) ?
    O9 Mo4 2_566 2.2304(15) ?
    O11 Mo3 2_566 2.3502(14) ?
    N1 C2 . 1.342(3) ?
    N1 N2 . 1.347(3) ?
    N1 H1 . 0.935(10) ?
    N2 C4 . 1.332(3) ?
    N2 H2 . 0.935(10) ?
    N3 N4 . 1.339(3) ?
    N3 C8 . 1.342(3) ?
    N3 H3 . 0.937(10) ?
    N4 C10 . 1.341(3) ?
    N4 H4 . 0.937(10) ?
    C1 C2 . 1.485(3) ?
    C1 H1A . 0.9800 ?
    C1 H1B . 0.9800 ?
    C1 H1C . 0.9800 ?
    C2 C3 . 1.391(3) ?
    C3 C4 . 1.397(3) ?
    C3 C6 . 1.508(3) ?
    C4 C5 . 1.484(3) ?
    C5 H5A . 0.9800 ?
    C5 H5B . 0.9800 ?
    C5 H5C . 0.9800 ?
    C6 C9 . 1.509(3) ?
    C6 H6A . 0.9900 ?
    C6 H6B . 0.9900 ?
    C7 C8 . 1.485(3) ?
    C7 H7A . 0.9800 ?
    C7 H7B . 0.9800 ?
    C7 H7C . 0.9800 ?
    C8 C9 . 1.393(3) ?
    C9 C10 . 1.386(3) ?
    C10 C11 . 1.477(3) ?
    C11 H11A . 0.9800 ?
    C11 H11B . 0.9800 ?
    C11 H11C . 0.9800 ?
loop_
    _geom_angle_atom_site_label_1
    _geom_angle_atom_site_label_2
    _geom_angle_atom_site_label_3
    _geom_angle_site_symmetry_1
    _geom_angle_site_symmetry_3
    _geom_angle
    _geom_angle_publ_flag
    O10 Mo1 O9 . . 104.79(7) ?
    O10 Mo1 O11 . . 101.71(7) ?
    O9 Mo1 O11 . . 97.75(6) ?
    O10 Mo1 O7 . . 100.07(7) ?
    O9 Mo1 O7 . . 96.20(6) ?
    O11 Mo1 O7 . . 150.11(6) ?
    O10 Mo1 O1 . . 99.34(7) ?
    O9 Mo1 O1 . . 155.85(6) ?
    O11 Mo1 O1 . . 78.04(6) ?
    O7 Mo1 O1 . . 78.43(6) ?
    O10 Mo1 O1 . 2_566 174.00(6) ?
    O9 Mo1 O1 . 2_566 81.15(6) ?
    O11 Mo1 O1 . 2_566 78.01(5) ?
    O7 Mo1 O1 . 2_566 78.19(5) ?
    O1 Mo1 O1 . 2_566 74.70(6) ?
    O10 Mo1 Mo2 . . 89.83(5) ?
    O9 Mo1 Mo2 . . 134.21(5) ?
    O11 Mo1 Mo2 . . 36.46(4) ?
    O7 Mo1 Mo2 . . 124.12(4) ?
    O1 Mo1 Mo2 . . 45.69(4) ?
    O1 Mo1 Mo2 2_566 . 86.48(3) ?
    O10 Mo1 Mo3 . . 89.84(5) ?
    O9 Mo1 Mo3 . . 132.50(5) ?
    O11 Mo1 Mo3 . . 123.58(4) ?
    O7 Mo1 Mo3 . . 36.33(4) ?
    O1 Mo1 Mo3 . . 45.54(4) ?
    O1 Mo1 Mo3 2_566 . 85.40(4) ?
    Mo2 Mo1 Mo3 . . 89.640(10) ?
    O13 Mo2 O12 . . 105.61(8) ?
    O13 Mo2 O2 . . 101.67(7) ?
    O12 Mo2 O2 . . 99.58(7) ?
    O13 Mo2 O11 . . 99.61(7) ?
    O12 Mo2 O11 . . 99.06(7) ?
    O2 Mo2 O11 . . 146.63(6) ?
    O13 Mo2 O1 . . 95.07(7) ?
    O12 Mo2 O1 . . 159.06(7) ?
    O2 Mo2 O1 . . 78.95(5) ?
    O11 Mo2 O1 . . 73.82(5) ?
    O13 Mo2 O7 . 2_566 165.12(6) ?
    O12 Mo2 O7 . 2_566 87.62(6) ?
    O2 Mo2 O7 . 2_566 82.35(6) ?
    O11 Mo2 O7 . 2_566 71.04(5) ?
    O1 Mo2 O7 . 2_566 71.46(5) ?
    O13 Mo2 Mo1 . . 86.49(5) ?
    O12 Mo2 Mo1 . . 134.42(6) ?
    O2 Mo2 Mo1 . . 121.20(4) ?
    O11 Mo2 Mo1 . . 35.40(4) ?
    O1 Mo2 Mo1 . . 42.24(4) ?
    O7 Mo2 Mo1 2_566 . 79.26(3) ?
    O6 Mo3 O8 . . 104.89(8) ?
    O6 Mo3 O4 . . 102.17(7) ?
    O8 Mo3 O4 . . 101.97(7) ?
    O6 Mo3 O7 . . 97.97(7) ?
    O8 Mo3 O7 . . 96.88(7) ?
    O4 Mo3 O7 . . 147.68(6) ?
    O6 Mo3 O1 . . 161.95(7) ?
    O8 Mo3 O1 . . 92.20(6) ?
    O4 Mo3 O1 . . 79.39(6) ?
    O7 Mo3 O1 . . 73.84(5) ?
    O6 Mo3 O11 . 2_566 90.45(7) ?
    O8 Mo3 O11 . 2_566 162.37(6) ?
    O4 Mo3 O11 . 2_566 82.78(6) ?
    O7 Mo3 O11 . 2_566 71.98(5) ?
    O1 Mo3 O11 . 2_566 71.81(5) ?
    O6 Mo3 Mo1 . . 133.10(6) ?
    O8 Mo3 Mo1 . . 84.13(5) ?
    O4 Mo3 Mo1 . . 121.16(4) ?
    O7 Mo3 Mo1 . . 35.26(4) ?
    O1 Mo3 Mo1 . . 41.77(3) ?
    O11 Mo3 Mo1 2_566 . 78.97(4) ?
    O3 Mo4 O5 . . 105.36(8) ?
    O3 Mo4 O4 . . 105.00(7) ?
    O5 Mo4 O4 . . 96.53(7) ?
    O3 Mo4 O2 . . 104.14(7) ?
    O5 Mo4 O2 . . 97.61(7) ?
    O4 Mo4 O2 . . 142.75(6) ?
    O3 Mo4 O9 . 2_566 94.00(6) ?
    O5 Mo4 O9 . 2_566 160.64(7) ?
    O4 Mo4 O9 . 2_566 78.01(6) ?
    O2 Mo4 O9 . 2_566 77.29(6) ?
    Mo1 O1 Mo2 . . 92.07(5) ?
    Mo1 O1 Mo3 . . 92.69(5) ?
    Mo2 O1 Mo3 . . 160.42(7) ?
    Mo1 O1 Mo1 . 2_566 105.30(6) ?
    Mo2 O1 Mo1 . 2_566 99.34(5) ?
    Mo3 O1 Mo1 . 2_566 97.70(5) ?
    Mo2 O2 Mo4 . . 116.88(7) ?
    Mo3 O4 Mo4 . . 117.46(7) ?
    Mo1 O7 Mo3 . . 108.41(7) ?
    Mo1 O7 Mo2 . 2_566 108.04(6) ?
    Mo3 O7 Mo2 . 2_566 103.79(6) ?
    Mo1 O9 Mo4 . 2_566 120.16(7) ?
    Mo1 O11 Mo2 . . 108.13(7) ?
    Mo1 O11 Mo3 . 2_566 109.11(6) ?
    Mo2 O11 Mo3 . 2_566 106.18(6) ?
    C2 N1 N2 . . 109.03(18) ?
    C2 N1 H1 . . 128.8(17) ?
    N2 N1 H1 . . 121.5(17) ?
    C4 N2 N1 . . 109.52(18) ?
    C4 N2 H2 . . 129.5(17) ?
    N1 N2 H2 . . 119.3(17) ?
    N4 N3 C8 . . 109.53(18) ?
    N4 N3 H3 . . 120.5(16) ?
    C8 N3 H3 . . 129.9(16) ?
    N3 N4 C10 . . 109.06(18) ?
    N3 N4 H4 . . 118.4(16) ?
    C10 N4 H4 . . 132.4(16) ?
    C2 C1 H1A . . 109.5 ?
    C2 C1 H1B . . 109.5 ?
    H1A C1 H1B . . 109.5 ?
    C2 C1 H1C . . 109.5 ?
    H1A C1 H1C . . 109.5 ?
    H1B C1 H1C . . 109.5 ?
    N1 C2 C3 . . 107.6(2) ?
    N1 C2 C1 . . 120.7(2) ?
    C3 C2 C1 . . 131.8(2) ?
    C2 C3 C4 . . 106.25(19) ?
    C2 C3 C6 . . 127.50(19) ?
    C4 C3 C6 . . 126.25(19) ?
    N2 C4 C3 . . 107.61(19) ?
    N2 C4 C5 . . 121.7(2) ?
    C3 C4 C5 . . 130.7(2) ?
    C4 C5 H5A . . 109.5 ?
    C4 C5 H5B . . 109.5 ?
    H5A C5 H5B . . 109.5 ?
    C4 C5 H5C . . 109.5 ?
    H5A C5 H5C . . 109.5 ?
    H5B C5 H5C . . 109.5 ?
    C3 C6 C9 . . 113.56(17) ?
    C3 C6 H6A . . 108.9 ?
    C9 C6 H6A . . 108.9 ?
    C3 C6 H6B . . 108.9 ?
    C9 C6 H6B . . 108.9 ?
    H6A C6 H6B . . 107.7 ?
    C8 C7 H7A . . 109.5 ?
    C8 C7 H7B . . 109.5 ?
    H7A C7 H7B . . 109.5 ?
    C8 C7 H7C . . 109.5 ?
    H7A C7 H7C . . 109.5 ?
    H7B C7 H7C . . 109.5 ?
    N3 C8 C9 . . 107.23(19) ?
    N3 C8 C7 . . 120.65(19) ?
    C9 C8 C7 . . 132.1(2) ?
    C10 C9 C8 . . 106.44(19) ?
    C10 C9 C6 . . 126.00(19) ?
    C8 C9 C6 . . 127.6(2) ?
    N4 C10 C9 . . 107.7(2) ?
    N4 C10 C11 . . 121.0(2) ?
    C9 C10 C11 . . 131.3(2) ?
    C10 C11 H11A . . 109.5 ?
    C10 C11 H11B . . 109.5 ?
    H11A C11 H11B . . 109.5 ?
    C10 C11 H11C . . 109.5 ?
    H11A C11 H11C . . 109.5 ?
    H11B C11 H11C . . 109.5 ?
loop_
    _geom_torsion_atom_site_label_1
    _geom_torsion_atom_site_label_2
    _geom_torsion_atom_site_label_3
    _geom_torsion_atom_site_label_4
    _geom_torsion_site_symmetry_1
    _geom_torsion_site_symmetry_2
    _geom_torsion_site_symmetry_3
    _geom_torsion_site_symmetry_4
    _geom_torsion
    _geom_torsion_publ_flag
    O6 Mo3 O4 Mo4 . . . . -175.31(8) ?
    O8 Mo3 O4 Mo4 . . . . -66.98(9) ?
    O7 Mo3 O4 Mo4 . . . . 57.37(15) ?
    O1 Mo3 O4 Mo4 . . . . 23.03(8) ?
    O11 Mo3 O4 Mo4 2_566 . . . 95.79(8) ?
    Mo1 Mo3 O4 Mo4 . . . . 23.37(10) ?
    O10 Mo1 O9 Mo4 . . . 2_566 178.98(8) ?
    O11 Mo1 O9 Mo4 . . . 2_566 74.63(8) ?
    O7 Mo1 O9 Mo4 . . . 2_566 -78.87(8) ?
    O1 Mo1 O9 Mo4 . . . 2_566 -3.4(2) ?
    O1 Mo1 O9 Mo4 2_566 . . 2_566 -1.88(7) ?
    Mo2 Mo1 O9 Mo4 . . . 2_566 74.35(9) ?
    Mo3 Mo1 O9 Mo4 . . . 2_566 -77.24(9) ?
    C2 N1 N2 C4 . . . . -0.2(3) ?
    C8 N3 N4 C10 . . . . 0.6(2) ?
    N2 N1 C2 C3 . . . . 0.6(3) ?
    N2 N1 C2 C1 . . . . -179.2(2) ?
    N1 C2 C3 C4 . . . . -0.7(2) ?
    C1 C2 C3 C4 . . . . 179.0(2) ?
    N1 C2 C3 C6 . . . . 179.8(2) ?
    C1 C2 C3 C6 . . . . -0.4(4) ?
    N1 N2 C4 C3 . . . . -0.2(2) ?
    N1 N2 C4 C5 . . . . 179.2(2) ?
    C2 C3 C4 N2 . . . . 0.6(2) ?
    C6 C3 C4 N2 . . . . -179.9(2) ?
    C2 C3 C4 C5 . . . . -178.8(2) ?
    C6 C3 C4 C5 . . . . 0.7(4) ?
    C2 C3 C6 C9 . . . . 133.1(2) ?
    C4 C3 C6 C9 . . . . -46.3(3) ?
    N4 N3 C8 C9 . . . . -0.5(2) ?
    N4 N3 C8 C7 . . . . 178.4(2) ?
    N3 C8 C9 C10 . . . . 0.3(2) ?
    C7 C8 C9 C10 . . . . -178.5(2) ?
    N3 C8 C9 C6 . . . . 179.6(2) ?
    C7 C8 C9 C6 . . . . 0.7(4) ?
    C3 C6 C9 C10 . . . . -50.6(3) ?
    C3 C6 C9 C8 . . . . 130.3(2) ?
    N3 N4 C10 C9 . . . . -0.4(2) ?
    N3 N4 C10 C11 . . . . 179.19(19) ?
    C8 C9 C10 N4 . . . . 0.0(2) ?
    C6 C9 C10 N4 . . . . -179.2(2) ?
    C8 C9 C10 C11 . . . . -179.5(2) ?
    C6 C9 C10 C11 . . . . 1.3(4) ?
loop_
    _geom_hbond_atom_site_label_D
    _geom_hbond_atom_site_label_H
    _geom_hbond_atom_site_label_A
    _geom_hbond_site_symmetry_A
    _geom_hbond_distance_DH
    _geom_hbond_distance_HA
    _geom_hbond_distance_DA
    _geom_hbond_angle_DHA
    N1 H1 O10 2_565 0.94 2.34 2.941(2) 122
    N2 H2 O5 2_565 0.94 2.05 2.852(2) 143
    N2 H2 O8 2_565 0.94 2.31 2.977(2) 127
    N3 H3 O7 2_566 0.94 1.97 2.759(2) 141
    N4 H4 O2 . 0.94 1.81 2.730(2) 166
_shelx_hkl_file
;
  -1   0   0  160.47    4.53
  -1   0   0  161.74    4.41
  -1   0   0  162.52    4.26
  -1   0   0  159.63    4.25
  -1   0   0  157.30    4.13
  -1   0   0  158.47    4.13
  -1   0   0  159.57    4.23
  -1   0   0  164.44    4.27
  -1   0   0  160.14    4.13
   1   0   0  168.67    4.42
   1   0   0  156.95    4.25
   1   0   0  163.15    4.25
   1   0   0  154.59    4.13
   1   0   0  165.50    4.13
   1   0   0  161.91    4.23
   1   0   0  164.63    4.27
   1   0   0  157.48    4.12
  -2   0   0   40.39    1.19
  -2   0   0   40.08    1.15
  -2   0   0   40.78    1.15
  -2   0   0   42.86    1.14
  -2   0   0   41.77    1.19
  -2   0   0   40.75    1.15
  -2   0   0   41.31    1.19
  -2   0   0   40.57    1.18
  -2   0   0   39.62    1.21
  -2   0   0   40.37    1.20
   2   0   0   41.28    1.20
   2   0   0   41.96    1.16
   2   0   0   41.14    1.18
   2   0   0   40.69    1.18
   2   0   0   42.46    1.15
   2   0   0   41.26    1.21
   2   0   0   40.80    1.15
   2   0   0   40.29    1.19
  -3   0   0   64.77    1.89
  -3   0   0   68.63    1.95
  -3   0   0   64.84    1.94
  -3   0   0   68.17    1.89
  -3   0   0   68.62    1.99
  -3   0   0   67.76    1.90
  -3   0   0   65.32    1.94
  -3   0   0   69.74    1.96
  -3   0   0   67.54    1.99
  -3   0   0   70.70    1.88
   3   0   0   66.98    1.99
   3   0   0   68.84    1.96
   3   0   0   68.90    1.95
   3   0   0   69.38    1.98
   3   0   0   68.75    1.96
   3   0   0   69.39    1.90
   3   0   0   68.57    1.94
   3   0   0   67.34    1.90
   3   0   0   67.85    1.88
  -4   0   0    5.97    0.35
  -4   0   0    5.82    0.47
  -4   0   0    5.70    0.41
  -4   0   0    5.22    0.46
  -4   0   0    5.97    0.41
  -4   0   0    6.21    0.32
  -4   0   0    5.93    0.46
  -4   0   0    5.86    0.47
  -4   0   0    5.78    0.50
  -4   0   0    6.04    0.42
   4   0   0    6.79    0.42
   4   0   0    5.93    0.46
   4   0   0    4.96    0.45
   4   0   0    6.67    0.51
   4   0   0    6.30    0.42
   4   0   0    4.93    0.41
   4   0   0    6.23    0.47
   4   0   0    5.12    0.51
   4   0   0    5.83    0.47
   4   0   0    5.68    0.43
  -5   0   0    3.55    0.41
  -5   0   0    3.64    0.36
  -5   0   0    3.50    0.35
  -5   0   0    3.73    0.36
  -5   0   0    3.58    0.41
  -5   0   0    4.54    0.44
  -5   0   0    3.34    0.41
  -5   0   0    4.19    0.41
  -5   0   0    3.59    0.44
  -5   0   0    3.70    0.46
   5   0   0    3.77    0.42
   5   0   0    4.03    0.42
   5   0   0    3.00    0.49
   5   0   0    5.08    0.45
   5   0   0    3.20    0.39
   5   0   0    3.38    0.44
   5   0   0    3.47    0.42
   5   0   0    3.95    0.44
   5   0   0    3.62    0.43
  -6   0   0    2.13    0.44
  -6   0   0    2.12    0.33
  -6   0   0    2.71    0.49
  -6   0   0    1.38    0.44
  -6   0   0    2.02    0.54
  -6   0   0    1.44    0.39
  -6   0   0    1.69    0.46
  -6   0   0    1.87    0.51
  -6   0   0    1.72    0.34
   6   0   0    1.54    0.53
   6   0   0    1.62    0.48
   6   0   0    2.06    0.41
   6   0   0    1.84    0.54
  -7   0   0    2.35    0.61
  -7   0   0    2.20    0.40
  -7   0   0    2.22    0.54
  -7   0   0    2.17    0.55
  -7   0   0    1.45    0.63
  -7   0   0    3.49    0.57
  -7   0   0    2.27    0.42
  -7   0   0    2.27    0.75
  -7   0   0    2.95    0.63
   7   0   0    3.21    0.63
   7   0   0    1.81    0.53
   7   0   0    3.72    0.71
   7   0   0    2.02    0.70
  -8   0   0   16.41    1.68
  -8   0   0   16.39    1.22
  -8   0   0   18.31    1.48
  -8   0   0   15.46    0.85
  -8   0   0   17.28    1.40
  -8   0   0   17.73    1.41
  -8   0   0   14.72    1.27
  -8   0   0   15.36    0.93
  -8   0   0   13.87    1.20
   8   0   0   14.95    1.47
   8   0   0   16.15    1.44
   8   0   0   15.60    1.20
  -9   0   0    4.35    0.89
  -9   0   0    5.47    1.09
  -9   0   0    4.26    0.97
   9   0   0    5.08    1.24
   9   0   0    5.14    0.94
   9   0   0    4.63    0.96
   9   0   0    3.52    1.28
 -10   0   0   21.75    2.08
 -10   0   0   29.91    2.08
 -10   0   0   26.03    2.35
  10  -1   0   -0.55    1.10
 -10   1   0    0.42    1.09
 -10   1   0    0.56    1.23
 -10   1   0    0.45    1.11
   9  -1   0    5.06    1.01
   9  -1   0    1.99    0.89
   9  -1   0    3.51    0.84
  -9   1   0    2.08    0.80
  -9   1   0    2.25    0.84
  -9   1   0    0.73    0.95
   8  -1   0    2.71    0.68
   8  -1   0    3.80    0.69
   8  -1   0    2.52    0.72
  -8   1   0    3.10    0.63
  -8   1   0    2.79    0.82
  -8   1   0    3.53    0.96
  -8   1   0    3.04    0.48
  -8   1   0    2.85    0.68
  -8   1   0    2.97    0.65
  -8   1   0    3.14    0.58
   7  -1   0   25.63    1.34
   7  -1   0   23.79    1.22
   7  -1   0   27.32    1.21
   7  -1   0   26.55    1.33
  -7   1   0   25.95    1.27
  -7   1   0   27.58    1.21
  -7   1   0   27.90    1.26
  -7   1   0   24.28    1.22
  -7   1   0   28.46    1.36
  -7   1   0   26.32    1.23
  -7   1   0   25.50    0.94
  -7   1   0   27.05    1.05
  -7   1   0   27.64    1.22
   6  -1   0   15.52    0.86
   6  -1   0   18.02    0.86
   6  -1   0   15.96    0.89
   6  -1   0   15.34    0.85
   6  -1   0   16.60    0.90
  -6   1   0   15.46    0.79
  -6   1   0   17.12    0.71
  -6   1   0   17.38    0.67
  -6   1   0   16.58    0.83
  -6   1   0   15.57    0.95
  -6   1   0   16.53    0.82
  -6   1   0   17.31    0.92
  -6   1   0   16.45    0.95
  -6   1   0   17.37    0.97
  -6   1   0   18.15    0.92
   5  -1   0   70.17    2.20
   5  -1   0   70.59    2.14
   5  -1   0   69.45    2.11
   5  -1   0   71.14    2.08
   5  -1   0   73.00    2.14
   5  -1   0   72.88    2.07
   5  -1   0   68.05    2.11
   5  -1   0   68.03    2.05
   5  -1   0   70.16    2.17
   5  -1   0   68.57    2.10
  -5   1   0   69.26    2.11
  -5   1   0   69.36    2.12
  -5   1   0   69.60    2.06
  -5   1   0   68.35    2.11
  -5   1   0   73.51    2.15
  -5   1   0   67.37    2.13
  -5   1   0   70.27    1.97
  -5   1   0   69.61    2.15
  -5   1   0   68.33    2.06
  -5   1   0   69.11    2.06
   4  -1   0  210.29    5.62
   4  -1   0  214.10    5.88
   4  -1   0  204.23    5.52
   4  -1   0  211.89    5.52
   4  -1   0  207.36    5.66
   4  -1   0  212.26    5.98
   4  -1   0  202.03    5.68
   4  -1   0  213.95    5.74
   4  -1   0  214.51    5.68
   4  -1   0  210.65    5.51
   4  -1   0  213.45    5.81
  -4   1   0  218.12    5.52
  -4   1   0  207.06    5.68
  -4   1   0  216.19    5.68
  -4   1   0  208.88    5.62
  -4   1   0  205.91    5.97
  -4   1   0  205.33    5.52
  -4   1   0  206.62    5.52
  -4   1   0  213.01    5.72
  -4   1   0  206.80    5.86
  -4   1   0  201.67    5.67
   3  -1   0   12.08    0.51
   3  -1   0   11.88    0.50
   3  -1   0   12.11    0.48
   3  -1   0   12.22    0.40
   3  -1   0   12.14    0.48
   3  -1   0   12.21    0.49
   3  -1   0   13.03    0.50
   3  -1   0   12.40    0.49
   3  -1   0   11.90    0.50
   3  -1   0   11.51    0.45
  -3   1   0   11.83    0.51
  -3   1   0   13.19    0.41
  -3   1   0   12.26    0.48
  -3   1   0   12.66    0.49
  -3   1   0   12.24    0.44
  -3   1   0   12.43    0.49
  -3   1   0   11.75    0.48
  -3   1   0   11.88    0.48
  -3   1   0   11.98    0.49
  -3   1   0   11.98    0.50
   2  -1   0   40.23    1.12
   2  -1   0   41.10    1.16
   2  -1   0   41.19    1.16
   2  -1   0   42.28    1.13
   2  -1   0   40.24    1.17
   2  -1   0   41.36    1.20
   2  -1   0   38.92    1.12
   2  -1   0   41.50    1.19
   2  -1   0   41.39    1.13
   2  -1   0   42.34    1.21
  -2   1   0   39.40    1.17
  -2   1   0   41.44    1.13
  -2   1   0   39.79    1.12
  -2   1   0   41.65    1.19
  -2   1   0   40.02    1.16
  -2   1   0   38.49    1.12
  -2   1   0   40.79    1.21
  -2   1   0   39.38    1.15
  -2   1   0   41.14    1.13
   1  -1   0  273.73    7.37
   1  -1   0  296.27    8.13
   1  -1   0  290.52    7.67
   1  -1   0  300.77    8.15
   1  -1   0  283.12    7.55
   1  -1   0  294.08    7.59
   1  -1   0  278.24    7.36
   1  -1   0  292.25    7.59
   1  -1   0  303.25    7.67
   1  -1   0  304.46    7.37
  -1   1   0  296.95    7.67
  -1   1   0  287.75    7.67
  -1   1   0  284.84    8.13
  -1   1   0  287.16    7.59
  -1   1   0  279.52    7.55
  -1   1   0  275.02    7.36
  -1   1   0  295.08    8.15
  -1   1   0  290.96    7.37
  -1  -1   0    4.66    0.21
  -1  -1   0    4.87    0.21
  -1  -1   0    4.41    0.21
  -1  -1   0    4.70    0.21
  -1  -1   0    4.43    0.21
  -1  -1   0    4.52    0.20
  -1  -1   0    4.60    0.21
   1   1   0    4.73    0.22
   1   1   0    5.04    0.21
   1   1   0    4.76    0.21
   1   1   0    4.86    0.22
   1   1   0    4.21    0.22
   1   1   0    4.33    0.22
   1   1   0    5.08    0.22
  -2  -1   0   77.50    2.15
  -2  -1   0   77.41    2.13
  -2  -1   0   79.05    2.21
  -2  -1   0   78.94    2.09
  -2  -1   0   77.42    2.09
  -2  -1   0   75.92    2.15
  -2  -1   0   79.56    2.09
   2   1   0   78.68    2.15
   2   1   0   75.53    2.09
   2   1   0   75.08    2.15
   2   1   0   78.85    2.16
   2   1   0   76.71    2.09
   2   1   0   77.56    2.21
   2   1   0   76.27    2.12
   2   1   0   69.55    2.07
  -3  -1   0    0.77    0.23
  -3  -1   0    0.82    0.15
  -3  -1   0    0.71    0.26
  -3  -1   0    1.03    0.20
  -3  -1   0    0.71    0.19
  -3  -1   0    1.38    0.22
  -3  -1   0    1.37    0.24
  -3  -1   0    1.04    0.19
  -3  -1   0    1.42    0.23
   3   1   0    1.13    0.22
   3   1   0    1.13    0.22
   3   1   0    0.99    0.25
   3   1   0    0.75    0.19
   3   1   0    1.25    0.22
   3   1   0    1.48    0.22
   3   1   0    0.96    0.24
   3   1   0    1.36    0.25
  -4  -1   0    0.55    0.29
  -4  -1   0    0.42    0.24
  -4  -1   0    0.27    0.31
  -4  -1   0    0.78    0.18
  -4  -1   0    0.41    0.29
  -4  -1   0    0.43    0.25
  -4  -1   0    0.22    0.30
  -4  -1   0    0.61    0.28
  -4  -1   0    0.84    0.30
   4   1   0    0.39    0.31
   4   1   0    0.33    0.34
   4   1   0    0.53    0.24
   4   1   0    0.20    0.27
   4   1   0    0.27    0.27
   4   1   0    0.61    0.31
   4   1   0    0.06    0.30
   4   1   0    0.41    0.25
   4   1   0    1.19    0.28
  -5  -1   0   27.19    1.06
  -5  -1   0   26.97    0.93
  -5  -1   0   26.03    1.07
  -5  -1   0   26.79    1.11
  -5  -1   0   27.64    1.05
  -5  -1   0   27.73    1.09
  -5  -1   0   27.37    1.06
  -5  -1   0   27.30    1.09
  -5  -1   0   25.85    1.16
  -5  -1   0   27.04    0.98
   5   1   0   28.14    1.15
   5   1   0   26.24    1.06
   5   1   0   26.77    1.13
   5   1   0   28.66    1.08
   5   1   0   26.15    1.07
   5   1   0   25.54    1.06
   5   1   0   27.98    1.17
   5   1   0   28.21    1.15
   5   1   0   26.62    1.06
  -6  -1   0   13.84    0.95
  -6  -1   0   14.34    0.75
  -6  -1   0   13.22    0.85
  -6  -1   0   14.56    0.99
  -6  -1   0   12.66    0.87
  -6  -1   0   13.91    0.83
  -6  -1   0   13.99    0.85
  -6  -1   0   14.63    0.72
  -6  -1   0   14.03    0.98
   6   1   0   12.75    0.86
   6   1   0   14.36    0.96
   6   1   0   13.57    0.90
   6   1   0   13.21    0.85
  -7  -1   0    9.81    0.80
  -7  -1   0    9.72    0.72
  -7  -1   0   10.16    0.96
  -7  -1   0   10.21    0.87
  -7  -1   0    9.58    0.77
  -7  -1   0   10.45    0.93
  -7  -1   0   10.89    1.05
  -7  -1   0   10.75    0.94
  -7  -1   0   10.15    0.88
  -7  -1   0   10.45    0.98
   7   1   0   10.60    0.98
   7   1   0   10.34    0.95
   7   1   0   10.17    0.98
   7   1   0    9.18    0.79
  -8  -1   0    0.18    0.47
  -8  -1   0    1.10    0.56
  -8  -1   0    0.67    0.62
  -8  -1   0   -0.18    0.71
  -8  -1   0    1.66    0.81
  -8  -1   0    0.13    0.66
  -8  -1   0    0.61    0.87
  -8  -1   0    3.07    0.87
   8   1   0   -0.56    0.76
   8   1   0   -0.05    0.71
   8   1   0    0.66    0.74
   8   1   0    0.48    0.83
  -9  -1   0   30.95    1.75
  -9  -1   0   30.75    1.85
  -9  -1   0   30.67    2.07
   9   1   0   30.73    1.84
   9   1   0   28.26    2.08
   9   1   0   29.72    2.08
   9   1   0   25.51    1.94
 -10  -1   0    2.18    1.10
 -10  -1   0    1.42    1.45
 -10  -1   0    4.23    1.19
  10   1   0    3.50    1.67
  10  -2   0   17.22    1.74
 -10   2   0   15.21    1.45
 -10   2   0   20.05    2.08
 -10   2   0   14.44    1.52
   9  -2   0    9.39    1.02
   9  -2   0    9.83    0.99
   9  -2   0    6.84    0.92
  -9   2   0    7.78    1.12
  -9   2   0    7.92    1.07
  -9   2   0    8.12    0.81
   8  -2   0   15.64    1.31
   8  -2   0   12.79    1.28
   8  -2   0   13.57    1.10
   8  -2   0   12.16    1.30
  -8   2   0   14.55    1.10
  -8   2   0   14.78    0.86
  -8   2   0   14.03    1.27
  -8   2   0   15.74    1.14
  -8   2   0   15.06    1.11
  -8   2   0   13.95    1.10
  -8   2   0   13.51    1.13
  -8   2   0   13.86    1.22
   7  -2   0    1.73    0.49
   7  -2   0    2.83    0.59
   7  -2   0    1.67    0.45
   7  -2   0    1.12    0.57
   7  -2   0    1.48    0.49
  -7   2   0    1.90    0.32
  -7   2   0    2.23    0.49
  -7   2   0    2.11    0.36
  -7   2   0    2.16    0.48
  -7   2   0    1.42    0.47
  -7   2   0    1.79    0.48
  -7   2   0    1.53    0.51
  -7   2   0    1.40    0.51
  -7   2   0    1.52    0.51
   6  -2   0   23.84    1.00
   6  -2   0   22.48    1.02
   6  -2   0   22.61    1.06
   6  -2   0   23.00    0.91
   6  -2   0   22.93    1.01
   6  -2   0   23.49    1.06
   6  -2   0   24.69    1.07
  -6   2   0   23.65    0.81
  -6   2   0   25.91    1.07
  -6   2   0   23.57    0.90
  -6   2   0   23.75    0.96
  -6   2   0   24.34    1.12
  -6   2   0   23.74    1.00
  -6   2   0   26.33    1.15
  -6   2   0   25.01    1.04
  -6   2   0   23.65    1.01
  -6   2   0   24.96    1.07
   5  -2   0  487.36   13.72
   5  -2   0  485.29   12.93
   5  -2   0  471.78   12.52
   5  -2   0  490.13   12.91
   5  -2   0  472.44   12.55
   5  -2   0  475.92   13.02
   5  -2   0  490.79   12.86
   5  -2   0  490.27   12.54
   5  -2   0  481.67   13.18
   5  -2   0  501.60   13.41
   5  -2   0  474.90   12.76
  -5   2   0  478.36   12.92
  -5   2   0  489.92   13.01
  -5   2   0  495.27   12.92
  -5   2   0  497.82   12.92
  -5   2   0  486.98   12.55
  -5   2   0  491.12   12.97
  -5   2   0  471.23   12.55
  -5   2   0  471.80   12.88
  -5   2   0  489.57   12.55
  -5   2   0  507.91   13.72
   4  -2   0  147.11    4.01
   4  -2   0  148.46    3.99
   4  -2   0  147.94    4.04
   4  -2   0  143.08    3.91
   4  -2   0  145.98    4.02
   4  -2   0  144.70    3.93
   4  -2   0  146.36    4.15
   4  -2   0  141.49    4.04
   4  -2   0  146.72    4.10
   4  -2   0  149.21    3.93
   4  -2   0  147.01    4.19
   4  -2   0  145.61    4.25
  -4   2   0  150.39    3.92
  -4   2   0  146.84    4.04
  -4   2   0  151.16    3.98
  -4   2   0  153.82    4.10
  -4   2   0  149.17    4.25
  -4   2   0  148.21    4.02
  -4   2   0  145.72    3.92
  -4   2   0  151.03    4.04
  -4   2   0  147.65    3.93
  -4   2   0  149.47    4.06
   3  -2   0   10.12    0.37
   3  -2   0   10.10    0.42
   3  -2   0    9.30    0.49
   3  -2   0   10.09    0.43
   3  -2   0    9.69    0.42
   3  -2   0    9.76    0.42
   3  -2   0    9.06    0.41
   3  -2   0   10.24    0.42
   3  -2   0   10.53    0.41
   3  -2   0   10.10    0.40
   3  -2   0    9.84    0.40
  -3   2   0   10.60    0.41
  -3   2   0   10.15    0.40
  -3   2   0    9.35    0.40
  -3   2   0    9.93    0.36
  -3   2   0    9.97    0.43
  -3   2   0    9.87    0.40
  -3   2   0    9.72    0.40
  -3   2   0   10.34    0.43
  -3   2   0    9.54    0.42
  -3   2   0    9.70    0.40
  -3   2   0    9.66    0.49
   2  -2   0    2.52    0.16
   2  -2   0    2.21    0.16
   2  -2   0    2.39    0.17
   2  -2   0    2.15    0.16
   2  -2   0    2.25    0.19
   2  -2   0    2.60    0.25
   2  -2   0    2.26    0.16
   2  -2   0    2.24    0.19
   2  -2   0    2.48    0.16
   2  -2   0    2.70    0.19
  -2   2   0    2.17    0.17
  -2   2   0    2.07    0.18
  -2   2   0    2.34    0.15
  -2   2   0    2.14    0.15
  -2   2   0    2.24    0.19
  -2   2   0    2.07    0.16
  -2   2   0    2.34    0.16
  -2   2   0    2.08    0.19
   1  -2   0  103.89    2.76
   1  -2   0  100.82    2.98
   1  -2   0  105.54    2.75
   1  -2   0  104.88    2.64
   1  -2   0  105.28    2.67
   1  -2   0  103.02    2.75
   1  -2   0  106.17    2.71
   1  -2   0  103.62    2.73
   1  -2   0  103.80    2.81
   1  -2   0  104.88    2.67
   1  -2   0  100.10    2.81
  -1   2   0  105.35    2.81
  -1   2   0  100.31    2.80
  -1   2   0  104.48    2.75
  -1   2   0  104.46    2.67
  -1   2   0  103.18    2.73
  -1   2   0  105.14    2.98
   0  -2   0   40.77    1.14
   0  -2   0   36.38    1.13
   0  -2   0   42.58    1.08
   0  -2   0   41.02    1.21
   0  -2   0   41.52    1.17
   0  -2   0   41.88    1.11
   0  -2   0   40.01    1.24
   0  -2   0   41.19    1.11
   0  -2   0   39.72    1.17
   0  -2   0   40.99    1.08
   0   2   0   41.84    1.18
   0   2   0   39.96    1.23
   0   2   0   42.49    1.08
   0   2   0   40.75    1.14
   0   2   0   41.15    1.10
   0   2   0   39.54    1.20
   0   2   0   40.58    1.14
   0   2   0   41.92    1.08
   0   2   0   40.88    1.11
  -1  -2   0   31.67    1.01
  -1  -2   0   32.62    0.94
  -1  -2   0   32.42    0.92
  -1  -2   0   31.32    0.99
  -1  -2   0   31.19    0.96
  -1  -2   0   31.83    0.92
  -1  -2   0   32.50    0.93
  -1  -2   0   33.03    0.96
  -1  -2   0   32.40    0.96
   1   2   0   32.89    0.96
   1   2   0   31.33    1.00
   1   2   0   31.63    0.96
   1   2   0   32.72    0.92
   1   2   0   33.01    0.94
   1   2   0   32.64    0.92
   1   2   0   33.61    0.92
   1   2   0   31.47    0.94
  -2  -2   0   21.07    0.69
  -2  -2   0   20.02    0.69
  -2  -2   0   18.61    0.66
  -2  -2   0   19.21    0.65
  -2  -2   0   20.55    0.70
  -2  -2   0   19.89    0.67
  -2  -2   0   18.02    0.67
   2   2   0   19.94    0.69
   2   2   0   20.11    0.68
   2   2   0   17.89    0.64
   2   2   0   19.26    0.68
   2   2   0   20.20    0.70
   2   2   0   19.37    0.69
   2   2   0   19.96    0.65
   2   2   0   20.54    0.68
  -3  -2   0   13.79    0.62
  -3  -2   0   13.58    0.58
  -3  -2   0   15.03    0.62
  -3  -2   0   13.19    0.58
  -3  -2   0   13.82    0.62
  -3  -2   0   13.00    0.60
  -3  -2   0   14.87    0.61
   3   2   0   14.12    0.61
   3   2   0   14.04    0.62
   3   2   0   13.04    0.58
   3   2   0   14.44    0.61
   3   2   0   12.36    0.61
   3   2   0   13.03    0.58
   3   2   0   13.91    0.60
   3   2   0   14.01    0.62
  -4  -2   0   41.21    1.36
  -4  -2   0   43.76    1.40
  -4  -2   0   43.41    1.42
  -4  -2   0   40.92    1.42
  -4  -2   0   38.93    1.37
  -4  -2   0   41.17    1.37
  -4  -2   0   41.83    1.42
  -4  -2   0   42.87    1.42
   4   2   0   43.14    1.40
   4   2   0   41.62    1.41
   4   2   0   41.85    1.37
   4   2   0   42.46    1.42
   4   2   0   42.84    1.40
   4   2   0   42.96    1.43
   4   2   0   40.71    1.36
   4   2   0   41.06    1.39
   4   2   0   42.94    1.41
  -5  -2   0  159.17    4.28
  -5  -2   0  141.26    4.36
  -5  -2   0  149.99    4.14
  -5  -2   0  140.68    4.26
  -5  -2   0  144.89    4.32
  -5  -2   0  149.87    4.15
  -5  -2   0  149.13    4.14
  -5  -2   0  150.52    4.23
  -5  -2   0  153.91    4.28
  -5  -2   0  146.79    4.14
   5   2   0  147.35    4.33
   5   2   0  154.16    4.18
   5   2   0  157.00    4.30
   5   2   0  156.41    4.26
   5   2   0  144.73    4.26
   5   2   0  144.98    4.11
   5   2   0  142.13    4.18
   5   2   0  143.85    4.18
  -6  -2   0    1.16    0.57
  -6  -2   0    0.73    0.39
  -6  -2   0    0.75    0.45
  -6  -2   0    0.87    0.40
  -6  -2   0    2.19    0.71
  -6  -2   0    1.86    0.46
  -6  -2   0    1.04    0.45
  -6  -2   0    1.96    0.59
  -6  -2   0    1.63    0.48
  -6  -2   0    2.08    0.40
   6   2   0    1.72    0.51
   6   2   0    1.78    0.53
   6   2   0    1.25    0.57
   6   2   0    2.27    0.51
  -7  -2   0   58.71    2.16
  -7  -2   0   63.45    2.06
  -7  -2   0   58.47    2.17
  -7  -2   0   61.25    2.15
  -7  -2   0   61.50    2.21
  -7  -2   0   55.34    2.14
  -7  -2   0   58.36    2.00
  -7  -2   0   54.82    2.14
  -7  -2   0   58.27    1.89
   7   2   0   59.32    2.18
   7   2   0   59.93    2.22
   7   2   0   59.74    2.17
   7   2   0   61.19    2.18
   7   2   0   62.37    2.22
  -8  -2   0    3.65    0.89
  -8  -2   0    3.99    0.64
  -8  -2   0    2.99    0.95
  -8  -2   0    3.33    1.02
  -8  -2   0    2.77    1.06
  -8  -2   0    3.67    0.57
  -8  -2   0    2.35    0.76
  -8  -2   0    2.77    0.74
   8   2   0    2.25    0.80
   8   2   0    3.88    1.12
   8   2   0    4.48    1.05
   8   2   0    3.35    0.89
  -9  -2   0   -1.66    0.90
  -9  -2   0    0.64    0.94
  -9  -2   0   -0.10    1.10
   9   2   0    0.51    1.29
   9   2   0    0.03    1.01
   9   2   0    2.10    1.19
   9   2   0    1.71    1.25
 -10  -2   0   14.24    1.50
  10   2   0   16.36    1.80
 -11   3   0   14.21    1.55
  10  -3   0   -1.21    1.01
 -10   3   0    0.41    1.13
 -10   3   0   -0.08    0.76
 -10   3   0    0.50    1.20
   9  -3   0   64.53    2.47
   9  -3   0   66.45    2.53
   9  -3   0   69.83    2.65
   9  -3   0   67.76    2.52
  -9   3   0   65.48    2.54
  -9   3   0   69.79    2.44
  -9   3   0   69.37    2.70
   8  -3   0    6.49    0.73
   8  -3   0    7.09    0.72
   8  -3   0    6.34    0.73
   8  -3   0    6.74    0.73
   8  -3   0    6.17    0.83
  -8   3   0    7.02    0.78
  -8   3   0    5.84    0.70
  -8   3   0    5.92    0.70
  -8   3   0    6.78    0.62
  -8   3   0    5.94    0.79
  -8   3   0    5.96    0.85
  -8   3   0    6.65    0.66
  -8   3   0    7.10    0.52
  -8   3   0    6.72    0.67
   7  -3   0    0.96    0.37
   7  -3   0    0.80    0.50
   7  -3   0    0.51    0.56
   7  -3   0    0.69    0.35
   7  -3   0    0.40    0.46
   7  -3   0    0.70    0.53
  -7   3   0    0.37    0.34
  -7   3   0    0.91    0.57
  -7   3   0    0.67    0.43
  -7   3   0    1.10    0.50
  -7   3   0    0.90    0.37
  -7   3   0    0.50    0.68
  -7   3   0    0.62    0.48
  -7   3   0    0.03    0.47
  -7   3   0    1.07    0.29
  -7   3   0    0.97    0.56
   6  -3   0  136.38    3.65
   6  -3   0  130.91    3.86
   6  -3   0  135.90    3.89
   6  -3   0  129.11    3.87
   6  -3   0  128.41    3.74
   6  -3   0  132.05    3.73
   6  -3   0  132.42    3.66
   6  -3   0  131.98    3.65
  -6   3   0  130.55    3.63
  -6   3   0  129.90    3.67
  -6   3   0  137.42    3.65
  -6   3   0  129.74    3.73
  -6   3   0  138.91    3.75
  -6   3   0  124.88    3.96
  -6   3   0  127.13    3.68
  -6   3   0  133.06    3.61
  -6   3   0  127.40    3.88
  -6   3   0  133.71    3.81
   5  -3   0  136.97    3.75
   5  -3   0  120.49    3.51
   5  -3   0  125.48    3.47
   5  -3   0  129.09    3.49
   5  -3   0  127.64    3.58
   5  -3   0  127.81    3.70
   5  -3   0  127.11    3.61
   5  -3   0  130.99    3.50
   5  -3   0  129.47    3.58
   5  -3   0  127.08    3.73
   5  -3   0  127.92    3.60
   5  -3   0  124.46    3.76
  -5   3   0  129.75    3.59
  -5   3   0  129.90    3.64
  -5   3   0  130.90    3.51
  -5   3   0  124.83    3.48
  -5   3   0  130.74    3.49
  -5   3   0  131.33    3.56
  -5   3   0  125.40    3.49
  -5   3   0  128.42    3.82
  -5   3   0  132.76    3.78
  -5   3   0  130.55    3.59
   4  -3   0    3.97    0.36
   4  -3   0    5.27    0.39
   4  -3   0    4.91    0.41
   4  -3   0    5.20    0.32
   4  -3   0    4.56    0.30
   4  -3   0    4.90    0.35
   4  -3   0    4.75    0.43
   4  -3   0    5.20    0.30
   4  -3   0    4.23    0.43
   4  -3   0    4.14    0.43
   4  -3   0    4.54    0.35
   4  -3   0    4.36    0.32
  -4   3   0    4.72    0.36
  -4   3   0    4.70    0.31
  -4   3   0    4.99    0.33
  -4   3   0    4.24    0.44
  -4   3   0    4.91    0.39
  -4   3   0    4.48    0.31
  -4   3   0    4.82    0.34
  -4   3   0    4.68    0.31
  -4   3   0    4.26    0.33
  -4   3   0    4.69    0.34
   3  -3   0   18.38    0.61
   3  -3   0   18.78    0.61
   3  -3   0   19.27    0.65
   3  -3   0   18.55    0.70
   3  -3   0   19.44    0.61
   3  -3   0   18.37    0.59
   3  -3   0   19.55    0.68
   3  -3   0   18.10    0.64
   3  -3   0   18.63    0.61
   3  -3   0   18.09    0.60
   3  -3   0   18.97    0.62
  -3   3   0   18.23    0.61
  -3   3   0   17.85    0.60
  -3   3   0   18.91    0.67
  -3   3   0   16.41    0.64
  -3   3   0   19.26    0.62
  -3   3   0   18.44    0.59
  -3   3   0   18.49    0.67
  -3   3   0   18.45    0.61
  -3   3   0   17.63    0.60
  -3   3   0   18.24    0.59
   2  -3   0    2.22    0.15
   2  -3   0    2.41    0.17
   2  -3   0    2.49    0.23
   2  -3   0    2.89    0.17
   2  -3   0    2.66    0.17
   2  -3   0    2.30    0.18
   2  -3   0    2.27    0.17
   2  -3   0    2.44    0.18
   2  -3   0    2.07    0.20
   2  -3   0    2.53    0.24
   2  -3   0    2.41    0.21
  -2   3   0    2.17    0.21
  -2   3   0    2.31    0.17
  -2   3   0    2.37    0.23
  -2   3   0    2.22    0.16
  -2   3   0    2.25    0.15
  -2   3   0    2.50    0.22
  -2   3   0    2.40    0.19
   1  -3   0   20.71    0.67
   1  -3   0   21.41    0.62
   1  -3   0   21.28    0.60
   1  -3   0   21.66    0.57
   1  -3   0   20.67    0.71
   1  -3   0   20.73    0.67
   1  -3   0   21.91    0.62
   1  -3   0   20.99    0.67
   1  -3   0   21.58    0.58
   1  -3   0   20.77    0.60
  -1   3   0   20.05    0.59
  -1   3   0   19.09    0.67
  -1   3   0   20.82    0.71
  -1   3   0   20.65    0.68
  -1   3   0   20.50    0.67
  -1   3   0   20.81    0.61
  -1   3   0   20.82    0.57
   0  -3   0  490.92   13.25
   0  -3   0  490.55   14.02
   0  -3   0  506.35   13.08
   0  -3   0  502.35   12.64
   0  -3   0  498.32   13.53
   0  -3   0  508.24   12.91
   0  -3   0  504.70   13.25
   0  -3   0  497.98   13.08
   0  -3   0  508.41   12.71
   0  -3   0  496.52   13.64
   0  -3   0  489.80   12.70
   0   3   0  496.73   13.26
   0   3   0  492.98   13.07
   0   3   0  497.92   12.70
   0   3   0  476.98   12.91
   0   3   0  508.80   12.71
   0   3   0  491.97   13.63
   0   3   0  482.57   12.64
   0   3   0  505.03   14.02
   0   3   0  506.90   13.08
  -1  -3   0  390.94    9.88
  -1  -3   0  394.93   10.17
  -1  -3   0  378.59    9.87
  -1  -3   0  391.87   10.58
  -1  -3   0  381.41   10.87
  -1  -3   0  389.50    9.83
  -1  -3   0  388.71   10.17
  -1  -3   0  381.54   10.28
  -1  -3   0  388.43   10.04
   1   3   0  380.85    9.87
   1   3   0  385.87    9.83
   1   3   0  360.14   10.25
   1   3   0  388.29   10.58
   1   3   0  388.51    9.88
   1   3   0  382.95   10.03
   1   3   0  386.32   10.17
   1   3   0  379.39   10.46
   1   3   0  377.28   10.16
  -2  -3   0   11.29    0.54
  -2  -3   0    9.77    0.49
  -2  -3   0    9.91    0.48
  -2  -3   0   11.14    0.46
  -2  -3   0   10.67    0.51
  -2  -3   0    8.13    0.47
  -2  -3   0   11.25    0.50
  -2  -3   0   10.81    0.48
  -2  -3   0   10.50    0.50
   2   3   0   11.42    0.47
   2   3   0   10.63    0.51
   2   3   0   10.65    0.54
   2   3   0   10.35    0.45
   2   3   0   10.47    0.53
   2   3   0   10.16    0.50
   2   3   0   11.19    0.51
   2   3   0   11.44    0.42
   2   3   0   11.06    0.51
  -3  -3   0    5.09    0.45
  -3  -3   0    5.21    0.42
  -3  -3   0    4.58    0.44
  -3  -3   0    4.91    0.48
  -3  -3   0    5.34    0.43
  -3  -3   0    4.93    0.48
  -3  -3   0    5.15    0.46
  -3  -3   0    4.95    0.43
  -3  -3   0    5.12    0.40
   3   3   0    6.00    0.47
   3   3   0    5.73    0.41
   3   3   0    5.23    0.45
   3   3   0    5.36    0.43
   3   3   0    6.08    0.42
   3   3   0    6.19    0.49
   3   3   0    5.79    0.46
   3   3   0    5.12    0.51
   3   3   0    5.44    0.46
  -4  -3   0   89.29    2.63
  -4  -3   0   90.57    2.73
  -4  -3   0   85.68    2.77
  -4  -3   0   87.80    2.64
  -4  -3   0   92.52    2.66
  -4  -3   0   84.92    2.72
  -4  -3   0   91.50    2.68
  -4  -3   0   93.81    2.76
  -4  -3   0   93.17    2.68
   4   3   0   93.94    2.67
   4   3   0   91.54    2.63
   4   3   0   95.08    2.70
   4   3   0   92.62    2.71
   4   3   0   90.93    2.67
   4   3   0   92.24    2.65
   4   3   0   92.37    2.79
   4   3   0   94.98    2.77
   4   3   0   95.17    2.75
  -5  -3   0   28.09    1.22
  -5  -3   0   29.93    1.17
  -5  -3   0   30.16    1.23
  -5  -3   0   30.41    1.19
  -5  -3   0   28.04    1.25
  -5  -3   0   29.17    1.17
  -5  -3   0   29.20    1.10
  -5  -3   0   30.12    1.23
  -5  -3   0   30.63    1.26
   5   3   0   29.01    1.25
   5   3   0   28.26    1.23
   5   3   0   29.37    1.22
   5   3   0   31.36    1.23
   5   3   0   29.46    1.22
   5   3   0   29.76    1.23
   5   3   0   29.44    1.28
  -6  -3   0   40.92    1.73
  -6  -3   0   40.89    1.61
  -6  -3   0   38.94    1.63
  -6  -3   0   39.75    1.53
  -6  -3   0   44.39    1.69
  -6  -3   0   39.39    1.56
  -6  -3   0   39.84    1.49
  -6  -3   0   37.18    1.50
  -6  -3   0   40.70    1.44
   6   3   0   41.92    1.78
   6   3   0   41.04    1.56
   6   3   0   40.10    1.71
   6   3   0   39.45    1.63
   6   3   0   40.73    1.56
  -7  -3   0   24.90    1.19
  -7  -3   0   27.13    1.42
  -7  -3   0   26.82    1.19
  -7  -3   0   22.81    1.57
  -7  -3   0   25.62    1.50
  -7  -3   0   27.75    1.67
  -7  -3   0   24.27    1.25
  -7  -3   0   24.47    1.49
  -7  -3   0   22.98    1.30
   7   3   0   25.41    1.69
   7   3   0   24.69    1.38
   7   3   0   22.97    1.63
   7   3   0   24.16    1.61
   7   3   0   24.45    1.42
  -8  -3   0    8.29    0.84
  -8  -3   0    7.30    0.97
  -8  -3   0    8.21    0.95
  -8  -3   0    7.54    1.11
  -8  -3   0    5.70    1.23
   8   3   0    7.66    1.19
   8   3   0    6.11    0.98
   8   3   0    7.39    0.90
   8   3   0    9.00    1.41
  -9  -3   0    3.99    1.33
  -9  -3   0    7.42    1.15
  -9  -3   0    8.12    1.10
   9   3   0    6.03    1.28
   9   3   0    7.51    1.30
   9   3   0    7.32    1.28
 -11   4   0   -3.71    1.63
 -11   4   0   -0.96    1.44
  10  -4   0   17.88    1.40
  10  -4   0   19.66    1.89
 -10   4   0   18.25    1.84
 -10   4   0   21.72    2.11
 -10   4   0   21.79    1.70
   9  -4   0   19.46    1.59
   9  -4   0   19.08    1.41
   9  -4   0   16.22    1.56
  -9   4   0   19.21    1.42
  -9   4   0   19.73    1.49
  -9   4   0   18.61    1.34
   8  -4   0   -0.51    0.65
   8  -4   0    0.22    0.61
   8  -4   0    0.20    0.59
   8  -4   0    0.75    0.59
   8  -4   0    1.54    0.46
   8  -4   0    0.47    0.60
  -8   4   0   -0.28    0.58
  -8   4   0    0.36    0.58
  -8   4   0    0.89    0.70
  -8   4   0    0.53    0.41
  -8   4   0    0.18    0.59
  -8   4   0    0.63    0.73
  -8   4   0   -1.04    0.59
  -8   4   0   -1.14    0.87
  -8   4   0   -0.09    0.38
  -8   4   0    1.27    0.45
   7  -4   0    5.21    0.62
   7  -4   0    6.22    0.56
   7  -4   0    6.23    0.54
   7  -4   0    6.20    0.61
   7  -4   0    5.68    0.63
   7  -4   0    5.50    0.56
  -7   4   0    6.00    0.59
  -7   4   0    5.93    0.62
  -7   4   0    5.84    0.60
  -7   4   0    5.98    0.73
  -7   4   0    5.71    0.55
  -7   4   0    5.29    0.58
  -7   4   0    6.16    0.56
  -7   4   0    6.48    0.50
  -7   4   0    6.27    0.55
  -7   4   0    6.75    0.63
   6  -4   0   -0.41    0.29
   6  -4   0   -0.22    0.40
   6  -4   0    1.33    0.29
   6  -4   0   -0.13    0.46
   6  -4   0   -0.14    0.28
   6  -4   0    0.49    0.34
   6  -4   0    0.71    0.37
   6  -4   0    0.56    0.34
   6  -4   0    0.03    0.49
   6  -4   0   -0.24    0.24
   6  -4   0    0.76    0.44
  -6   4   0    0.25    0.30
  -6   4   0   -0.41    0.31
  -6   4   0    0.10    0.41
  -6   4   0   -0.15    0.35
  -6   4   0    0.06    0.35
  -6   4   0    0.48    0.35
  -6   4   0    0.25    0.28
  -6   4   0    0.30    0.29
  -6   4   0   -0.07    0.38
  -6   4   0   -0.29    0.31
   5  -4   0    4.97    0.45
   5  -4   0    5.51    0.57
   5  -4   0    5.15    0.45
   5  -4   0    4.94    0.44
   5  -4   0    5.21    0.48
   5  -4   0    5.05    0.52
   5  -4   0    5.10    0.52
   5  -4   0    5.34    0.49
   5  -4   0    4.58    0.41
   5  -4   0    4.76    0.46
   5  -4   0    5.32    0.38
   5  -4   0    5.27    0.43
  -5   4   0    5.35    0.43
  -5   4   0    4.38    0.39
  -5   4   0    5.15    0.54
  -5   4   0    5.15    0.42
  -5   4   0    5.11    0.43
  -5   4   0    5.47    0.44
  -5   4   0    5.72    0.49
  -5   4   0    5.28    0.45
  -5   4   0    5.75    0.44
  -5   4   0    6.04    0.56
   4  -4   0   54.83    1.63
   4  -4   0   53.87    1.72
   4  -4   0   56.09    1.55
   4  -4   0   55.32    1.63
   4  -4   0   55.29    1.73
   4  -4   0   56.17    1.60
   4  -4   0   57.44    1.59
   4  -4   0   55.78    1.73
   4  -4   0   55.36    1.57
   4  -4   0   56.92    1.55
   4  -4   0   48.47    1.59
   4  -4   0   48.25    1.60
  -4   4   0   55.51    1.60
  -4   4   0   56.55    1.66
  -4   4   0   55.34    1.59
  -4   4   0   55.06    1.56
  -4   4   0   55.28    1.73
  -4   4   0   56.38    1.56
  -4   4   0   55.04    1.62
  -4   4   0   54.83    1.56
  -4   4   0   55.69    1.60
   3  -4   0   40.45    1.27
   3  -4   0   41.56    1.33
   3  -4   0   43.21    1.25
   3  -4   0   43.32    1.23
   3  -4   0   42.57    1.22
   3  -4   0   43.18    1.19
   3  -4   0   41.49    1.27
   3  -4   0   42.79    1.31
   3  -4   0   44.11    1.17
   3  -4   0   41.18    1.37
   3  -4   0   40.88    1.23
   3  -4   0   43.05    1.20
  -3   4   0   42.33    1.18
  -3   4   0   42.80    1.23
  -3   4   0   42.33    1.28
  -3   4   0   42.36    1.19
  -3   4   0   42.94    1.26
  -3   4   0   43.33    1.28
  -3   4   0   43.15    1.38
   2  -4   0    3.49    0.22
   2  -4   0    3.85    0.15
   2  -4   0    3.88    0.28
   2  -4   0    4.18    0.26
   2  -4   0    3.85    0.22
   2  -4   0    4.09    0.22
   2  -4   0    3.99    0.35
   2  -4   0    3.81    0.28
   2  -4   0    3.75    0.32
   2  -4   0    3.84    0.23
   2  -4   0    3.75    0.22
   2  -4   0    3.41    0.22
  -2   4   0    4.10    0.32
  -2   4   0    3.80    0.32
  -2   4   0    4.32    0.30
  -2   4   0    3.86    0.22
  -2   4   0    3.47    0.21
  -2   4   0    3.99    0.23
   1  -4   0   11.69    0.40
   1  -4   0   13.51    0.53
   1  -4   0    9.35    0.46
   1  -4   0   11.20    0.41
   1  -4   0   12.31    0.38
   1  -4   0   10.84    0.40
   1  -4   0   12.03    0.41
   1  -4   0   11.87    0.53
  -1   4   0   11.13    0.41
  -1   4   0   11.98    0.50
  -1   4   0   11.88    0.49
  -1   4   0   13.11    0.52
  -1   4   0   11.65    0.41
  -1   4   0   12.06    0.54
   0  -4   0  158.04    4.29
   0  -4   0  155.76    4.21
   0  -4   0  155.41    4.09
   0  -4   0  159.34    4.09
   0  -4   0  159.17    4.02
   0  -4   0  155.26    3.90
   0  -4   0  153.65    4.29
   0  -4   0  158.48    4.54
   0  -4   0  157.67    4.43
   0  -4   0  155.84    4.21
   0   4   0  159.46    4.30
   0   4   0  155.05    4.21
   0   4   0  156.29    4.09
   0   4   0  153.89    4.54
   0   4   0  155.85    4.08
   0   4   0  151.07    4.05
   0   4   0  153.79    4.20
   0   4   0  154.98    4.09
  -1  -4   0   43.34    1.22
  -1  -4   0   42.12    1.32
  -1  -4   0   43.11    1.31
  -1  -4   0   43.42    1.40
  -1  -4   0   43.52    1.23
  -1  -4   0   42.17    1.29
  -1  -4   0   44.27    1.39
  -1  -4   0   42.64    1.35
  -1  -4   0   43.06    1.28
   1   4   0   42.63    1.31
   1   4   0   43.25    1.21
   1   4   0   43.30    1.21
   1   4   0   43.06    1.33
   1   4   0   43.79    1.30
   1   4   0   43.94    1.28
   1   4   0   40.01    1.23
   1   4   0   43.36    1.22
   1   4   0   44.56    1.39
  -2  -4   0   57.34    1.66
  -2  -4   0   58.64    1.78
  -2  -4   0   53.67    1.65
  -2  -4   0   53.59    1.69
  -2  -4   0   50.73    1.61
  -2  -4   0   56.37    1.77
  -2  -4   0   57.60    1.70
  -2  -4   0   55.81    1.70
  -2  -4   0   54.65    1.62
   2   4   0   55.97    1.63
   2   4   0   55.55    1.71
   2   4   0   56.46    1.77
   2   4   0   52.99    1.64
   2   4   0   56.50    1.61
   2   4   0   57.15    1.60
   2   4   0   56.97    1.61
   2   4   0   58.36    1.72
   2   4   0   55.51    1.61
   2   4   0   53.76    1.66
  -3  -4   0    4.28    0.40
  -3  -4   0    4.88    0.47
  -3  -4   0    4.77    0.40
  -3  -4   0    5.05    0.46
  -3  -4   0    4.00    0.43
  -3  -4   0    4.45    0.49
  -3  -4   0    4.45    0.44
  -3  -4   0    5.22    0.52
  -3  -4   0    5.05    0.48
   3   4   0    4.75    0.45
   3   4   0    3.91    0.43
   3   4   0    5.75    0.51
   3   4   0    4.63    0.40
   3   4   0    4.11    0.40
   3   4   0    4.51    0.43
   3   4   0    5.84    0.55
   3   4   0    5.05    0.48
   3   4   0    4.97    0.48
   3   4   0    5.46    0.37
  -4  -4   0   10.04    0.77
  -4  -4   0    9.44    0.81
  -4  -4   0   10.48    0.65
  -4  -4   0    9.37    0.92
  -4  -4   0   11.24    0.75
  -4  -4   0   10.69    0.72
  -4  -4   0   12.61    0.82
  -4  -4   0   10.55    0.81
  -4  -4   0   10.59    0.70
   4   4   0   11.73    0.70
   4   4   0   10.11    0.76
   4   4   0   11.65    0.71
   4   4   0    9.49    0.81
   4   4   0   10.62    0.85
   4   4   0    9.77    0.89
   4   4   0   10.22    0.77
   4   4   0    9.28    0.91
   4   4   0   11.68    0.84
   4   4   0   10.86    0.62
  -5  -4   0   17.08    0.89
  -5  -4   0   17.75    1.04
  -5  -4   0   16.30    0.98
  -5  -4   0   17.45    1.04
  -5  -4   0   18.49    1.02
  -5  -4   0   15.44    0.99
  -5  -4   0   17.54    0.87
  -5  -4   0   17.43    0.88
   5   4   0   17.79    1.00
   5   4   0   16.02    1.08
   5   4   0   17.73    1.03
   5   4   0   16.65    1.00
   5   4   0   17.97    0.86
   5   4   0   17.32    1.04
   5   4   0   15.27    1.02
  -6  -4   0   30.00    1.48
  -6  -4   0   29.78    1.49
  -6  -4   0   30.42    1.30
  -6  -4   0   29.47    1.30
  -6  -4   0   29.99    1.44
  -6  -4   0   29.43    1.41
  -6  -4   0   27.92    1.41
  -6  -4   0   30.59    1.45
   6   4   0   29.94    1.43
   6   4   0   30.90    1.48
   6   4   0   31.79    1.50
   6   4   0   30.07    1.44
   6   4   0   27.91    1.30
  -7  -4   0    0.39    0.51
  -7  -4   0    0.50    0.61
  -7  -4   0   -0.27    0.60
  -7  -4   0    0.61    0.63
  -7  -4   0    0.39    0.83
  -7  -4   0    0.65    0.87
  -7  -4   0    0.28    0.92
  -7  -4   0    0.29    0.76
  -7  -4   0   -0.33    0.80
   7   4   0   -0.12    0.63
   7   4   0    1.26    0.81
   7   4   0    1.24    0.94
   7   4   0   -0.14    1.01
   7   4   0    1.06    0.78
  -8  -4   0    2.21    0.90
  -8  -4   0    2.55    0.89
  -8  -4   0    1.78    0.81
  -8  -4   0    2.37    0.80
   8   4   0    2.21    1.01
   8   4   0    4.48    1.25
   8   4   0    0.17    0.99
   8   4   0    3.03    0.90
  -9  -4   0    1.90    1.41
  -9  -4   0   -0.84    1.37
  -9  -4   0    1.23    1.08
   9   4   0    0.47    1.61
  11  -5   0   -0.43    1.17
 -11   5   0    1.94    1.32
 -11   5   0   -0.13    1.11
  10  -5   0    0.77    1.07
  10  -5   0    0.72    0.93
 -10   5   0    1.57    0.92
 -10   5   0    2.26    0.98
 -10   5   0    3.07    1.01
   9  -5   0   -0.81    0.76
   9  -5   0    1.69    0.90
   9  -5   0    1.40    0.68
  -9   5   0    1.85    0.79
  -9   5   0    0.98    0.66
  -9   5   0    1.59    0.93
   8  -5   0    0.42    0.51
   8  -5   0   -0.23    0.56
   8  -5   0    0.36    0.61
   8  -5   0   -0.14    0.63
   8  -5   0    0.42    0.63
   8  -5   0   -0.48    0.54
  -8   5   0    0.36    0.59
  -8   5   0    0.52    0.56
  -8   5   0    0.09    0.57
  -8   5   0    0.88    0.51
  -8   5   0    0.32    0.57
  -8   5   0    0.39    0.66
  -8   5   0    0.39    0.53
  -8   5   0   -0.75    0.69
   7  -5   0    4.28    0.55
   7  -5   0    5.03    0.52
   7  -5   0    4.16    0.40
   7  -5   0    4.46    0.56
   7  -5   0    3.51    0.66
   7  -5   0    3.86    0.54
   7  -5   0    4.79    0.51
   7  -5   0    3.30    0.71
  -7   5   0    4.11    0.55
  -7   5   0    4.22    0.51
  -7   5   0    4.04    0.49
  -7   5   0    4.32    0.51
  -7   5   0    4.30    0.54
  -7   5   0    3.96    0.62
  -7   5   0    4.68    0.54
  -7   5   0    5.12    0.44
  -7   5   0    4.59    0.48
  -7   5   0    4.43    0.55
   6  -5   0    9.52    0.65
   6  -5   0    9.92    0.60
   6  -5   0    9.50    0.73
   6  -5   0    9.78    0.84
   6  -5   0    9.33    0.65
   6  -5   0    9.64    0.87
   6  -5   0   10.10    0.80
   6  -5   0    9.64    0.65
   6  -5   0    8.49    0.59
   6  -5   0   10.52    0.66
  -6   5   0   10.10    0.69
  -6   5   0    9.44    0.69
  -6   5   0   10.18    0.66
  -6   5   0    8.66    0.74
  -6   5   0   10.54    0.61
  -6   5   0    9.89    0.62
  -6   5   0    9.55    0.68
  -6   5   0    9.87    0.59
  -6   5   0    9.19    0.62
  -6   5   0    7.95    0.70
   5  -5   0   36.77    1.15
   5  -5   0   37.95    1.18
   5  -5   0   34.38    1.13
   5  -5   0   34.02    1.19
   5  -5   0   37.04    1.25
   5  -5   0   36.41    1.33
   5  -5   0   37.08    1.15
   5  -5   0   35.78    1.27
   5  -5   0   36.51    1.29
   5  -5   0   31.54    1.18
   5  -5   0   36.71    1.17
   5  -5   0   36.65    1.37
  -5   5   0   36.82    1.28
  -5   5   0   36.50    1.18
  -5   5   0   35.56    1.16
  -5   5   0   36.92    1.16
  -5   5   0   37.80    1.17
  -5   5   0   36.55    1.19
  -5   5   0   36.05    1.13
  -5   5   0   35.54    1.26
  -5   5   0   36.08    1.22
   4  -5   0  440.79   11.69
   4  -5   0  409.24   11.64
   4  -5   0  452.75   12.33
   4  -5   0  447.76   12.21
   4  -5   0  452.37   11.91
   4  -5   0  459.77   11.71
   4  -5   0  459.66   12.95
   4  -5   0  466.73   12.95
   4  -5   0  463.02   12.00
   4  -5   0  442.13   12.23
   4  -5   0  458.65   12.21
   4  -5   0  465.13   12.04
   4  -5   0  471.13   12.05
  -4   5   0  449.74   12.01
  -4   5   0  487.89   12.22
  -4   5   0  460.85   12.21
  -4   5   0  457.38   11.70
  -4   5   0  458.70   12.96
  -4   5   0  462.05   12.05
   3  -5   0   99.92    2.72
   3  -5   0   96.84    2.62
   3  -5   0   95.06    2.61
   3  -5   0   97.71    2.62
   3  -5   0   91.03    2.71
   3  -5   0   94.55    2.71
   3  -5   0   96.56    2.55
   3  -5   0   97.61    2.73
   3  -5   0   94.81    2.90
   3  -5   0   95.56    2.54
   3  -5   0   97.46    2.60
   3  -5   0   94.75    2.85
  -3   5   0   94.86    2.62
  -3   5   0   98.09    2.73
  -3   5   0   94.59    2.90
  -3   5   0   96.08    2.72
  -3   5   0   95.73    2.54
  -3   5   0   96.07    2.62
   2  -5   0    4.66    0.31
   2  -5   0    4.75    0.28
   2  -5   0    5.14    0.44
   2  -5   0    4.87    0.28
   2  -5   0    4.69    0.36
   2  -5   0    4.42    0.26
   2  -5   0    4.81    0.24
   2  -5   0    4.03    0.36
   2  -5   0    5.22    0.39
   2  -5   0    4.60    0.23
   2  -5   0    4.26    0.26
  -2   5   0    4.54    0.23
  -2   5   0    5.38    0.45
  -2   5   0    5.32    0.44
  -2   5   0    4.97    0.27
  -2   5   0    4.47    0.27
  -2   5   0    5.67    0.43
   1  -5   0  138.79    3.38
   1  -5   0  132.79    3.48
   1  -5   0  135.08    3.48
   1  -5   0  130.55    3.69
   1  -5   0  129.53    3.81
   1  -5   0  138.27    3.57
   1  -5   0  132.05    3.58
   1  -5   0  131.42    3.92
   1  -5   0  137.18    3.70
   1  -5   0  132.78    3.58
   1  -5   0  121.27    3.31
   1  -5   0  132.61    3.70
  -1   5   0  130.67    3.92
  -1   5   0  130.68    3.62
  -1   5   0  131.24    3.70
   0  -5   0    0.65    0.15
   0  -5   0    0.20    0.19
   0  -5   0    0.62    0.21
   0  -5   0    0.85    0.23
   0  -5   0    0.29    0.25
   0  -5   0    0.30    0.26
   0  -5   0    0.34    0.20
   0  -5   0    0.63    0.15
   0  -5   0    0.37    0.16
   0  -5   0    0.73    0.18
   0   5   0    0.24    0.16
   0   5   0    0.47    0.08
   0   5   0    0.20    0.16
   0   5   0    0.52    0.30
   0   5   0    0.62    0.18
   0   5   0    0.47    0.16
   0   5   0    0.66    0.09
   0   5   0    0.67    0.21
  -1  -5   0    9.17    0.58
  -1  -5   0    9.91    0.50
  -1  -5   0    9.79    0.59
  -1  -5   0   10.01    0.53
  -1  -5   0    9.10    0.38
  -1  -5   0    9.37    0.44
  -1  -5   0    8.82    0.59
  -1  -5   0    9.55    0.49
  -1  -5   0    9.75    0.55
  -1  -5   0    8.58    0.51
   1   5   0    8.80    0.53
   1   5   0    8.60    0.53
   1   5   0    8.97    0.31
   1   5   0    9.86    0.50
   1   5   0    9.89    0.50
   1   5   0    8.61    0.58
   1   5   0    9.82    0.47
   1   5   0    9.64    0.40
   1   5   0    9.65    0.39
  -2  -5   0   18.38    0.70
  -2  -5   0   18.50    0.82
  -2  -5   0   18.95    0.81
  -2  -5   0   18.42    0.84
  -2  -5   0   17.58    0.81
  -2  -5   0   17.43    0.82
  -2  -5   0   18.81    0.86
  -2  -5   0   18.30    0.81
  -2  -5   0   17.67    0.74
   2   5   0   19.31    0.72
   2   5   0   18.95    0.80
   2   5   0   18.00    0.59
   2   5   0   18.58    0.65
   2   5   0   19.27    0.87
   2   5   0   17.79    0.82
   2   5   0   18.42    0.83
   2   5   0   17.73    0.77
   2   5   0   18.70    0.71
   2   5   0   19.08    0.85
  -3  -5   0   16.19    0.79
  -3  -5   0   15.33    0.73
  -3  -5   0   16.01    0.83
  -3  -5   0   15.49    0.73
  -3  -5   0   16.39    0.92
  -3  -5   0   16.35    0.81
  -3  -5   0   16.48    0.83
  -3  -5   0   16.46    0.88
  -3  -5   0   17.08    0.89
   3   5   0   15.65    0.91
   3   5   0   15.70    0.63
   3   5   0   16.26    0.71
   3   5   0   16.24    0.76
   3   5   0   16.96    0.90
   3   5   0   16.56    0.76
   3   5   0   15.67    0.92
   3   5   0   16.42    0.88
   3   5   0   15.59    0.82
   3   5   0   15.78    0.81
  -4  -5   0    1.52    0.52
  -4  -5   0    1.16    0.37
  -4  -5   0    0.75    0.38
  -4  -5   0    1.72    0.43
  -4  -5   0    1.11    0.39
  -4  -5   0    1.46    0.53
  -4  -5   0    1.52    0.51
  -4  -5   0    1.02    0.41
   4   5   0    1.80    0.51
   4   5   0    1.29    0.54
   4   5   0    1.70    0.48
   4   5   0    0.95    0.30
   4   5   0    1.23    0.43
   4   5   0    1.19    0.40
   4   5   0    1.53    0.59
   4   5   0    0.52    0.45
   4   5   0    0.77    0.51
  -5  -5   0    6.97    0.78
  -5  -5   0    6.99    0.62
  -5  -5   0    6.99    0.75
  -5  -5   0    6.67    0.71
  -5  -5   0    6.48    0.78
  -5  -5   0    6.78    0.59
  -5  -5   0    7.44    0.78
  -5  -5   0    7.96    0.81
   5   5   0    6.73    0.69
   5   5   0    6.41    0.63
   5   5   0    7.16    0.82
   5   5   0    6.13    0.84
   5   5   0    7.31    0.80
   5   5   0    6.00    0.69
  -6  -5   0    7.80    0.99
  -6  -5   0    8.45    0.80
  -6  -5   0    8.42    0.93
  -6  -5   0    8.15    0.77
  -6  -5   0    8.07    0.85
  -6  -5   0    7.57    0.81
  -6  -5   0    7.53    0.71
  -6  -5   0    7.89    0.77
  -6  -5   0    9.23    0.86
   6   5   0    7.65    0.69
   6   5   0    8.11    1.01
   6   5   0    8.95    0.89
   6   5   0    9.15    0.88
   6   5   0    8.31    0.94
  -7  -5   0    0.51    0.77
  -7  -5   0   -1.38    1.07
  -7  -5   0   -0.20    0.85
  -7  -5   0    1.35    0.72
  -7  -5   0    0.50    0.63
  -7  -5   0   -0.92    0.92
   7   5   0    0.17    0.68
   7   5   0    0.52    0.95
   7   5   0   -0.01    1.03
   7   5   0    1.87    1.26
   7   5   0    0.71    0.87
  -8  -5   0    6.88    1.20
  -8  -5   0    4.78    1.04
  -8  -5   0    5.34    1.06
   8   5   0    2.53    1.26
   8   5   0    6.51    1.23
  11  -6   0    3.37    1.25
 -11   6   0    4.29    1.35
 -11   6   0   -0.08    1.55
  10  -6   0    6.23    1.30
  10  -6   0    5.93    1.20
 -10   6   0    7.28    1.08
 -10   6   0    6.83    0.98
 -10   6   0    7.30    1.11
   9  -6   0    4.43    0.88
   9  -6   0    4.31    0.66
   9  -6   0    5.39    0.86
  -9   6   0    3.12    0.70
  -9   6   0    4.84    0.85
  -9   6   0    2.89    0.83
   8  -6   0   27.99    1.35
   8  -6   0   29.45    1.29
   8  -6   0   26.82    1.24
   8  -6   0   25.44    1.05
   8  -6   0   25.86    1.33
   8  -6   0   24.23    1.19
   8  -6   0   26.05    1.43
  -8   6   0   26.00    1.38
  -8   6   0   26.43    1.48
  -8   6   0   25.84    1.22
  -8   6   0   26.42    1.35
  -8   6   0   24.89    1.23
  -8   6   0   26.07    1.22
   7  -6   0    3.39    0.49
   7  -6   0    2.93    0.48
   7  -6   0    2.96    0.41
   7  -6   0    2.45    0.43
   7  -6   0    3.26    0.50
   7  -6   0    2.21    0.67
   7  -6   0    2.14    0.58
  -7   6   0    3.50    0.45
  -7   6   0    2.86    0.48
  -7   6   0    3.24    0.48
  -7   6   0    3.82    0.54
  -7   6   0    2.55    0.49
  -7   6   0    3.30    0.51
  -7   6   0    2.82    0.46
  -7   6   0    2.87    0.55
  -7   6   0    1.78    0.49
   6  -6   0   -0.35    0.26
   6  -6   0   -0.20    0.40
   6  -6   0   -0.28    0.36
   6  -6   0    0.13    0.35
   6  -6   0    0.14    0.34
   6  -6   0    0.52    0.37
   6  -6   0    1.32    0.37
   6  -6   0    0.00    0.41
   6  -6   0    1.31    0.53
   6  -6   0   -0.31    0.49
  -6   6   0    0.31    0.37
  -6   6   0    0.64    0.33
  -6   6   0    0.03    0.36
  -6   6   0   -0.05    0.38
  -6   6   0   -0.01    0.44
  -6   6   0   -0.03    0.33
  -6   6   0    0.08    0.29
  -6   6   0    0.73    0.39
  -6   6   0    0.11    0.40
   5  -6   0  138.39    4.03
   5  -6   0  140.57    3.83
   5  -6   0  145.69    4.17
   5  -6   0  147.15    4.00
   5  -6   0  142.07    4.18
   5  -6   0  142.73    4.30
   5  -6   0  146.95    3.97
   5  -6   0  150.43    3.95
   5  -6   0  146.31    3.97
   5  -6   0  140.04    3.86
   5  -6   0  138.07    4.03
  -5   6   0  142.83    4.06
  -5   6   0  150.56    4.34
  -5   6   0  141.84    4.00
  -5   6   0  144.34    3.97
  -5   6   0  147.61    3.86
  -5   6   0  147.61    4.06
  -5   6   0  143.75    3.83
   4  -6   0  182.32    5.06
   4  -6   0  185.28    5.11
   4  -6   0  189.22    4.84
   4  -6   0  190.84    5.17
   4  -6   0  199.03    4.96
   4  -6   0  196.69    4.98
   4  -6   0  184.75    5.11
   4  -6   0  191.86    4.98
   4  -6   0  185.67    4.99
   4  -6   0  187.07    5.45
   4  -6   0  165.99    5.37
   4  -6   0  186.18    4.85
  -4   6   0  168.82    4.82
  -4   6   0  190.87    5.13
  -4   6   0  187.19    5.46
  -4   6   0  176.43    4.97
  -4   6   0  185.50    4.98
  -4   6   0  181.98    4.99
  -4   6   0  184.86    4.84
  -4   6   0  185.71    5.12
   3  -6   0    5.93    0.47
   3  -6   0    5.66    0.33
   3  -6   0    6.14    0.54
   3  -6   0    6.03    0.43
   3  -6   0    5.74    0.33
   3  -6   0    5.14    0.32
   3  -6   0    6.60    0.49
   3  -6   0    5.89    0.33
   3  -6   0    5.70    0.50
   3  -6   0    5.67    0.33
  -3   6   0    5.32    0.30
  -3   6   0    5.99    0.32
  -3   6   0    4.77    0.52
  -3   6   0    5.50    0.34
  -3   6   0    5.27    0.32
  -3   6   0    5.50    0.54
  -3   6   0    6.25    0.32
  -3   6   0    5.67    0.55
  -3   6   0    5.71    0.32
   2  -6   0   22.01    0.88
   2  -6   0   21.10    0.84
   2  -6   0   21.97    0.72
   2  -6   0   22.80    0.73
   2  -6   0   23.24    0.74
   2  -6   0   21.60    0.72
   2  -6   0   23.18    0.91
   2  -6   0   22.30    0.78
   2  -6   0   21.61    0.70
   2  -6   0   21.93    0.62
  -2   6   0   22.27    0.90
  -2   6   0   22.91    0.91
  -2   6   0   21.76    0.70
  -2   6   0   21.48    0.72
  -2   6   0   20.75    0.86
  -2   6   0   22.07    0.90
   1  -6   0    3.95    0.31
   1  -6   0    2.90    0.38
   1  -6   0    3.30    0.36
   1  -6   0    3.30    0.25
   1  -6   0    3.51    0.33
   1  -6   0    3.81    0.30
   1  -6   0    3.75    0.18
   1  -6   0    3.48    0.18
   1  -6   0    3.52    0.32
   1  -6   0    3.07    0.27
   1  -6   0    3.52    0.18
   1  -6   0    3.55    0.35
   1  -6   0    3.55    0.34
  -1   6   0    3.44    0.39
  -1   6   0    3.73    0.32
  -1   6   0    2.99    0.41
  -1   6   0    3.58    0.37
  -1   6   0    3.49    0.31
   0  -6   0    0.87    0.25
   0  -6   0    1.26    0.35
   0  -6   0    1.19    0.23
   0  -6   0    1.17    0.25
   0  -6   0    1.37    0.29
   0  -6   0    1.43    0.33
   0  -6   0    1.09    0.25
   0  -6   0    0.85    0.18
   0  -6   0    0.68    0.28
   0  -6   0    1.07    0.26
   0   6   0    0.90    0.28
   0   6   0    0.84    0.09
   0   6   0    0.77    0.24
   0   6   0    0.61    0.27
   0   6   0    0.98    0.10
   0   6   0    0.75    0.26
   0   6   0    1.06    0.24
  -1  -6   0    5.97    0.34
  -1  -6   0    5.24    0.48
  -1  -6   0    5.29    0.44
  -1  -6   0    5.76    0.44
  -1  -6   0    5.47    0.43
  -1  -6   0    6.00    0.52
  -1  -6   0    5.31    0.44
  -1  -6   0    5.42    0.55
  -1  -6   0    4.92    0.48
  -1  -6   0    5.94    0.56
   1   6   0    6.05    0.45
   1   6   0    5.03    0.44
   1   6   0    6.12    0.34
   1   6   0    4.78    0.52
   1   6   0    5.31    0.32
   1   6   0    4.97    0.44
   1   6   0    6.04    0.46
  -2  -6   0   33.59    1.28
  -2  -6   0   35.37    1.33
  -2  -6   0   34.12    1.22
  -2  -6   0   34.96    1.32
  -2  -6   0   33.96    1.10
  -2  -6   0   35.47    1.34
  -2  -6   0   34.83    1.26
  -2  -6   0   34.22    1.29
  -2  -6   0   35.42    1.24
  -2  -6   0   34.88    1.16
   2   6   0   30.38    1.26
   2   6   0   34.57    1.12
   2   6   0   34.74    1.25
   2   6   0   34.87    1.29
   2   6   0   34.96    1.26
   2   6   0   35.61    1.12
   2   6   0   34.22    1.05
   2   6   0   33.24    1.29
  -3  -6   0    0.31    0.32
  -3  -6   0   -0.12    0.45
  -3  -6   0    1.09    0.34
  -3  -6   0    1.32    0.41
  -3  -6   0   -0.40    0.44
  -3  -6   0    1.72    0.44
  -3  -6   0    0.61    0.49
  -3  -6   0    0.61    0.40
   3   6   0   -0.73    0.53
   3   6   0    1.50    0.43
   3   6   0    0.75    0.22
   3   6   0    0.92    0.39
   3   6   0    0.36    0.45
   3   6   0    0.67    0.33
   3   6   0    0.95    0.21
   3   6   0    0.09    0.50
   3   6   0    1.27    0.51
   3   6   0    1.00    0.37
   3   6   0    1.01    0.44
  -4  -6   0    0.44    0.43
  -4  -6   0   -0.37    0.49
  -4  -6   0    0.69    0.47
  -4  -6   0    0.44    0.61
  -4  -6   0   -0.47    0.57
  -4  -6   0    0.02    0.57
  -4  -6   0    0.93    0.48
  -4  -6   0   -0.26    0.46
   4   6   0    0.43    0.32
   4   6   0    0.63    0.48
   4   6   0    0.02    0.52
   4   6   0    0.95    0.55
   4   6   0   -0.03    0.49
   4   6   0    1.02    0.51
   4   6   0   -0.10    0.49
   4   6   0    0.81    0.64
   4   6   0    0.24    0.30
   4   6   0    1.24    0.56
  -5  -6   0   67.79    2.33
  -5  -6   0   69.21    2.28
  -5  -6   0   66.56    2.39
  -5  -6   0   69.32    2.47
  -5  -6   0   67.16    2.31
  -5  -6   0   67.42    2.26
  -5  -6   0   68.55    2.37
  -5  -6   0   65.48    2.36
   5   6   0   67.06    2.37
   5   6   0   69.16    2.17
   5   6   0   66.34    2.43
   5   6   0   70.47    2.51
   5   6   0   60.91    2.31
   5   6   0   70.24    2.36
   5   6   0   65.70    2.16
  -6  -6   0   12.56    1.12
  -6  -6   0   14.90    1.50
  -6  -6   0   11.02    1.01
  -6  -6   0   11.37    1.06
  -6  -6   0    9.69    0.89
  -6  -6   0   10.24    1.14
   6   6   0   11.05    1.00
   6   6   0   13.04    1.17
   6   6   0   11.98    1.06
   6   6   0    9.91    1.29
   6   6   0   11.33    1.23
   6   6   0   10.74    1.05
  -7  -6   0   25.76    1.62
  -7  -6   0   27.77    1.78
  -7  -6   0   24.40    2.19
  -7  -6   0   28.75    1.70
  -7  -6   0   23.08    1.72
  -7  -6   0   27.28    2.06
  -7  -6   0   25.29    1.57
   7   6   0   27.96    1.74
   7   6   0   32.68    2.15
  -8  -6   0   14.95    1.45
  -8  -6   0   16.49    1.63
  -8  -6   0   15.81    1.51
  -8  -6   0   16.07    1.53
   8   6   0   17.00    1.56
  10  -7   0    3.11    1.02
  10  -7   0    7.07    1.44
 -10   7   0    5.34    0.96
 -10   7   0    2.55    0.98
 -10   7   0    3.55    1.24
   9  -7   0   68.92    2.67
   9  -7   0   69.01    2.53
   9  -7   0   68.63    2.64
  -9   7   0   70.32    2.34
  -9   7   0   68.93    2.67
  -9   7   0   68.70    2.49
   8  -7   0   50.50    2.07
   8  -7   0   52.04    2.09
   8  -7   0   51.71    1.73
   8  -7   0   50.90    1.96
  -8   7   0   51.94    2.06
  -8   7   0   52.41    1.91
  -8   7   0   54.02    1.84
  -8   7   0   53.46    2.01
  -8   7   0   55.68    1.86
   7  -7   0   12.26    1.00
   7  -7   0   11.63    0.83
   7  -7   0    9.95    0.79
   7  -7   0   11.68    0.89
   7  -7   0   10.21    0.99
   7  -7   0   10.88    1.00
   7  -7   0   12.26    0.86
  -7   7   0   11.40    0.97
  -7   7   0   10.90    0.94
  -7   7   0   10.95    0.83
  -7   7   0   12.32    0.87
  -7   7   0   10.60    1.06
  -7   7   0   12.93    0.84
  -7   7   0   10.48    0.94
   6  -7   0    0.13    0.50
   6  -7   0    0.03    0.41
   6  -7   0    0.35    0.34
   6  -7   0    0.81    0.36
   6  -7   0   -0.62    0.53
   6  -7   0   -0.18    0.35
   6  -7   0    1.23    0.52
   6  -7   0    0.62    0.37
   6  -7   0    0.17    0.37
   6  -7   0   -0.33    0.48
  -6   7   0    0.39    0.48
  -6   7   0    0.22    0.42
  -6   7   0    1.47    0.35
  -6   7   0    0.48    0.46
  -6   7   0    0.52    0.34
  -6   7   0    0.89    0.35
  -6   7   0    0.52    0.52
   5  -7   0   12.09    0.70
   5  -7   0   11.49    0.57
   5  -7   0   11.70    0.78
   5  -7   0   11.32    0.59
   5  -7   0   11.79    0.88
   5  -7   0   12.28    0.69
   5  -7   0   11.09    0.75
   5  -7   0   11.36    0.64
   5  -7   0   10.34    0.78
   5  -7   0   11.83    0.76
   5  -7   0   11.89    0.62
   5  -7   0   11.40    0.60
   5  -7   0   12.01    0.73
  -5   7   0   10.59    0.70
  -5   7   0   11.61    0.57
  -5   7   0   10.83    0.80
  -5   7   0   11.71    0.80
  -5   7   0   12.85    0.85
  -5   7   0   10.98    0.57
  -5   7   0   12.36    0.60
  -5   7   0   11.59    0.59
   4  -7   0    2.96    0.29
   4  -7   0    2.47    0.37
   4  -7   0    3.15    0.32
   4  -7   0    3.08    0.40
   4  -7   0    3.20    0.41
   4  -7   0    2.35    0.28
   4  -7   0    3.18    0.39
   4  -7   0    2.75    0.38
   4  -7   0    2.84    0.30
   4  -7   0    2.63    0.31
   4  -7   0    2.74    0.32
   4  -7   0    2.65    0.42
  -4   7   0    2.85    0.45
  -4   7   0    3.32    0.50
  -4   7   0    2.53    0.26
  -4   7   0    3.01    0.30
  -4   7   0    2.67    0.27
  -4   7   0    2.70    0.27
  -4   7   0    2.64    0.26
  -4   7   0    3.12    0.46
   3  -7   0    1.30    0.32
   3  -7   0    1.56    0.21
   3  -7   0    1.67    0.20
   3  -7   0    1.01    0.23
   3  -7   0    1.62    0.21
   3  -7   0    1.78    0.23
   3  -7   0    1.12    0.22
   3  -7   0    1.52    0.33
   3  -7   0    1.64    0.35
   3  -7   0    1.26    0.26
   3  -7   0    1.29    0.30
  -3   7   0    1.70    0.23
  -3   7   0    1.21    0.23
  -3   7   0    1.40    0.22
  -3   7   0    1.27    0.34
  -3   7   0    1.25    0.23
  -3   7   0    1.19    0.39
  -3   7   0    1.30    0.22
  -3   7   0    1.23    0.18
  -3   7   0    1.85    0.45
   2  -7   0    8.57    0.48
   2  -7   0    9.25    0.41
   2  -7   0    7.87    0.64
   2  -7   0    9.38    0.70
   2  -7   0    8.83    0.65
   2  -7   0    8.98    0.67
   2  -7   0    7.81    0.45
   2  -7   0    8.33    0.42
   2  -7   0    7.85    0.44
   2  -7   0    8.58    0.44
  -2   7   0    8.06    0.44
  -2   7   0    8.01    0.64
  -2   7   0    8.47    0.66
  -2   7   0    8.66    0.44
  -2   7   0    7.97    0.67
   1  -7   0    3.48    0.36
   1  -7   0    3.61    0.25
   1  -7   0    3.86    0.43
   1  -7   0    4.11    0.48
   1  -7   0    3.83    0.37
   1  -7   0    3.90    0.34
   1  -7   0    3.73    0.44
   1  -7   0    4.34    0.36
   1  -7   0    3.24    0.30
   1  -7   0    3.28    0.40
   1  -7   0    3.43    0.22
  -1   7   0    3.07    0.43
  -1   7   0    3.85    0.39
  -1   7   0    4.01    0.40
  -1   7   0    3.01    0.44
  -1   7   0    3.11    0.44
   0  -7   0   14.93    0.70
   0  -7   0   15.96    0.79
   0  -7   0   15.04    0.68
   0  -7   0   15.40    0.69
   0  -7   0   14.39    0.75
   0  -7   0   15.46    0.57
   0  -7   0   14.69    0.89
   0  -7   0   15.29    0.72
   0  -7   0   14.59    0.66
   0  -7   0   15.13    0.83
   0   7   0   14.25    0.69
   0   7   0   14.62    0.71
   0   7   0   14.06    0.78
   0   7   0   15.27    0.70
   0   7   0   14.35    0.67
  -1  -7   0  147.46    3.89
  -1  -7   0  141.74    4.19
  -1  -7   0  140.45    4.00
  -1  -7   0  146.31    4.44
  -1  -7   0  141.78    3.98
  -1  -7   0  144.66    4.10
  -1  -7   0  143.37    4.10
  -1  -7   0  152.60    4.35
  -1  -7   0  142.66    3.81
  -1  -7   0  151.25    4.21
   1   7   0  141.88    3.86
   1   7   0  144.96    4.00
   1   7   0  149.87    4.00
   1   7   0  144.92    4.11
   1   7   0  150.24    3.90
   1   7   0  148.54    4.13
  -2  -7   0   19.43    0.77
  -2  -7   0   19.22    0.96
  -2  -7   0   18.42    0.99
  -2  -7   0   19.52    0.88
  -2  -7   0   18.29    0.98
  -2  -7   0   18.66    1.02
  -2  -7   0   18.14    0.94
  -2  -7   0   19.53    0.84
  -2  -7   0   18.56    0.99
   2   7   0   18.78    0.97
   2   7   0   17.63    1.03
   2   7   0   18.03    0.61
   2   7   0   20.26    0.62
   2   7   0   18.89    0.77
   2   7   0   18.41    0.92
   2   7   0   18.11    0.77
   2   7   0   19.11    0.99
   2   7   0   18.59    0.98
  -3  -7   0   10.87    0.98
  -3  -7   0   13.34    1.06
  -3  -7   0   12.60    0.71
  -3  -7   0   12.50    0.99
  -3  -7   0   12.20    0.91
  -3  -7   0   11.74    0.82
  -3  -7   0   11.98    0.84
  -3  -7   0   13.02    0.82
  -3  -7   0   10.65    0.85
   3   7   0   10.64    0.76
   3   7   0   11.96    0.97
   3   7   0   11.51    0.84
   3   7   0   12.25    1.12
   3   7   0   12.41    0.89
   3   7   0   11.84    1.00
   3   7   0   10.93    0.43
   3   7   0   10.78    0.98
   3   7   0   11.58    0.44
   3   7   0   11.91    0.64
  -4  -7   0    0.07    0.58
  -4  -7   0    0.70    0.56
  -4  -7   0    1.34    0.58
  -4  -7   0   -0.32    0.47
  -4  -7   0    0.87    0.56
  -4  -7   0   -0.75    0.53
  -4  -7   0   -0.28    0.66
  -4  -7   0   -0.15    0.56
  -4  -7   0   -0.57    0.48
   4   7   0   -0.03    0.49
   4   7   0   -0.24    0.30
   4   7   0   -0.16    0.33
   4   7   0    0.61    0.72
   4   7   0   -0.19    0.57
   4   7   0   -0.52    0.53
   4   7   0   -0.68    0.58
   4   7   0   -1.64    0.70
   4   7   0    0.94    0.58
   4   7   0    1.09    0.52
  -5  -7   0    1.93    0.63
  -5  -7   0    3.24    0.88
  -5  -7   0    2.95    0.96
  -5  -7   0    3.07    0.72
  -5  -7   0    2.72    0.75
  -5  -7   0    1.74    0.67
  -5  -7   0    2.94    0.77
   5   7   0    1.85    0.82
   5   7   0    3.64    0.96
   5   7   0    2.35    0.78
   5   7   0    3.29    0.84
   5   7   0    2.38    0.47
   5   7   0    3.19    0.53
  -6  -7   0   26.03    1.72
  -6  -7   0   24.88    1.74
  -6  -7   0   22.57    1.55
  -6  -7   0   26.10    1.70
  -6  -7   0   23.28    1.52
  -6  -7   0   26.16    1.65
  -6  -7   0   20.72    1.52
   6   7   0   23.53    1.82
   6   7   0   22.31    2.12
   6   7   0   23.63    1.60
  -7  -7   0   50.66    2.31
  -7  -7   0   51.63    2.55
  -7  -7   0   52.20    2.32
  -7  -7   0   51.90    2.79
  -7  -7   0   54.03    2.44
   7   7   0   55.70    2.74
  10  -8   0   15.01    1.51
  10  -8   0   16.35    1.46
 -10   8   0   14.42    1.09
 -10   8   0   16.86    1.54
   9  -8   0   29.13    1.83
   9  -8   0   34.74    1.93
   9  -8   0   36.43    1.69
  -9   8   0   34.00    1.89
  -9   8   0   34.58    1.57
   8  -8   0    0.70    0.71
   8  -8   0    1.04    0.62
   8  -8   0    0.81    0.75
   8  -8   0    0.13    0.63
   8  -8   0   -0.07    0.52
  -8   8   0    0.02    0.53
  -8   8   0    0.24    0.71
  -8   8   0   -0.69    0.56
  -8   8   0    0.74    0.73
   7  -8   0    4.48    0.57
   7  -8   0    4.93    0.54
   7  -8   0    4.26    0.69
   7  -8   0    3.60    0.64
   7  -8   0    4.84    0.71
   7  -8   0    4.72    0.53
   7  -8   0    4.69    0.60
  -7   8   0    3.53    0.64
  -7   8   0    3.81    0.52
  -7   8   0    5.04    0.72
  -7   8   0    3.88    0.51
  -7   8   0    4.27    0.76
  -7   8   0    3.95    0.52
  -7   8   0    4.12    0.51
  -7   8   0    5.21    0.74
   6  -8   0    4.68    0.45
   6  -8   0    4.74    0.45
   6  -8   0    6.15    0.62
   6  -8   0    4.23    0.53
   6  -8   0    4.24    0.62
   6  -8   0    3.50    0.59
   6  -8   0    5.29    0.58
   6  -8   0    5.21    0.60
   6  -8   0    4.43    0.58
   6  -8   0    4.14    0.45
  -6   8   0    3.98    0.42
  -6   8   0    4.64    0.45
  -6   8   0    3.96    0.73
  -6   8   0    5.78    0.65
  -6   8   0    5.42    0.53
  -6   8   0    4.56    0.42
  -6   8   0    4.68    0.64
  -6   8   0    4.40    0.52
   5  -8   0    0.22    0.45
   5  -8   0    0.23    0.35
   5  -8   0    0.45    0.30
   5  -8   0    1.14    0.40
   5  -8   0   -0.18    0.36
   5  -8   0    0.36    0.40
   5  -8   0    0.04    0.28
   5  -8   0    0.30    0.41
   5  -8   0    0.53    0.46
   5  -8   0    0.33    0.29
   5  -8   0    0.68    0.40
   5  -8   0    0.80    0.52
  -5   8   0    0.76    0.43
  -5   8   0   -0.13    0.55
  -5   8   0    0.13    0.35
  -5   8   0   -0.05    0.27
  -5   8   0    0.46    0.25
  -5   8   0   -0.32    0.61
  -5   8   0    0.43    0.29
  -5   8   0    0.51    0.26
   4  -8   0   30.31    1.01
   4  -8   0   31.69    1.02
   4  -8   0   31.02    1.22
   4  -8   0   29.03    1.31
   4  -8   0   32.27    1.04
   4  -8   0   31.43    1.02
   4  -8   0   32.51    1.16
   4  -8   0   31.17    1.22
   4  -8   0   30.87    1.02
   4  -8   0   32.70    1.02
   4  -8   0   32.04    1.23
  -4   8   0   27.21    1.00
  -4   8   0   30.91    1.33
  -4   8   0   31.51    1.02
  -4   8   0   31.08    0.96
  -4   8   0   30.55    1.29
  -4   8   0   31.99    1.35
  -4   8   0   31.19    0.98
  -4   8   0   32.49    1.00
  -4   8   0   31.21    1.02
   3  -8   0   81.49    2.25
   3  -8   0   82.36    2.53
   3  -8   0   87.20    2.50
   3  -8   0   81.23    2.37
   3  -8   0   86.65    2.50
   3  -8   0   82.63    2.26
   3  -8   0   81.49    2.31
   3  -8   0   71.65    2.62
   3  -8   0   82.80    2.32
   3  -8   0   81.46    2.17
  -3   8   0   83.02    2.55
  -3   8   0   81.20    2.24
  -3   8   0   83.73    2.25
  -3   8   0   80.91    2.32
  -3   8   0   79.28    2.57
  -3   8   0   84.02    2.32
  -3   8   0   82.97    2.70
   2  -8   0   11.98    0.72
   2  -8   0   11.24    0.57
   2  -8   0   12.02    0.57
   2  -8   0   10.21    0.56
   2  -8   0   10.47    0.75
   2  -8   0   11.42    0.71
   2  -8   0   11.62    0.56
   2  -8   0   10.68    0.59
   2  -8   0   11.40    0.48
   2  -8   0   10.51    0.73
   2  -8   0    8.71    0.44
  -2   8   0   10.97    0.55
  -2   8   0   11.15    0.72
  -2   8   0   11.43    0.81
  -2   8   0   11.83    0.58
   1  -8   0   11.67    0.84
   1  -8   0   13.21    0.67
   1  -8   0   11.40    0.86
   1  -8   0   12.05    0.58
   1  -8   0   13.48    0.85
   1  -8   0   11.59    0.60
   1  -8   0   11.82    0.43
   1  -8   0   14.14    0.92
   1  -8   0   11.75    0.67
   1  -8   0   12.16    0.42
   1  -8   0   12.09    0.67
  -1   8   0   11.94    0.63
  -1   8   0   10.98    0.78
  -1   8   0   12.67    0.68
   0  -8   0   77.03    2.29
   0  -8   0   77.67    2.59
   0  -8   0   78.01    2.36
   0  -8   0   80.43    2.16
   0  -8   0   79.10    2.47
   0  -8   0   78.09    2.48
   0  -8   0   81.44    2.63
   0  -8   0   75.32    2.31
   0  -8   0   78.68    2.21
   0  -8   0   83.03    2.36
   0   8   0   78.15    2.29
   0   8   0   77.82    2.36
   0   8   0   79.44    2.36
   0   8   0   78.00    2.30
  -1  -8   0   70.34    2.02
  -1  -8   0   72.50    2.19
  -1  -8   0   61.33    2.00
  -1  -8   0   70.15    2.28
  -1  -8   0   71.49    2.22
  -1  -8   0   74.44    2.33
  -1  -8   0   69.55    2.40
  -1  -8   0   71.07    2.38
  -1  -8   0   61.97    2.12
   1   8   0   72.49    2.16
   1   8   0   71.92    2.21
   1   8   0   66.75    1.91
   1   8   0   71.58    1.93
   1   8   0   71.61    2.17
   1   8   0   71.40    2.22
  -2  -8   0   24.89    0.93
  -2  -8   0   25.31    1.33
  -2  -8   0   25.13    1.21
  -2  -8   0   25.40    1.27
  -2  -8   0   25.96    1.24
  -2  -8   0   26.87    1.24
  -2  -8   0   24.88    1.20
  -2  -8   0   26.63    1.19
  -2  -8   0   26.32    1.05
   2   8   0   25.03    1.34
   2   8   0   25.26    1.23
   2   8   0   25.98    1.01
   2   8   0   27.30    1.19
   2   8   0   25.88    0.97
   2   8   0   24.69    1.31
   2   8   0   26.84    1.27
  -3  -8   0   51.35    2.00
  -3  -8   0   52.98    1.69
  -3  -8   0   53.38    1.95
  -3  -8   0   52.07    1.86
  -3  -8   0   51.42    1.76
  -3  -8   0   50.93    1.99
  -3  -8   0   52.74    2.02
  -3  -8   0   51.77    1.93
  -3  -8   0   52.20    1.89
   3   8   0   52.53    1.53
   3   8   0   50.07    1.97
   3   8   0   50.02    1.74
   3   8   0   48.49    2.03
   3   8   0   49.80    2.06
   3   8   0   49.23    1.92
   3   8   0   51.92    1.75
   3   8   0   52.92    1.91
   3   8   0   50.13    1.52
  -4  -8   0    4.18    0.88
  -4  -8   0    5.86    0.65
  -4  -8   0    5.55    0.82
  -4  -8   0    5.72    0.72
  -4  -8   0    5.83    0.82
  -4  -8   0    5.45    0.91
  -4  -8   0    4.36    0.80
   4   8   0    5.54    0.78
   4   8   0    5.32    0.92
   4   8   0    5.32    1.16
   4   8   0    4.70    0.76
   4   8   0    4.62    0.90
   4   8   0    4.86    0.84
   4   8   0    7.05    0.79
  -5  -8   0    3.59    0.89
  -5  -8   0    4.29    0.76
  -5  -8   0    4.57    0.90
  -5  -8   0    3.69    0.89
  -5  -8   0    4.17    0.79
  -5  -8   0    5.51    0.73
  -5  -8   0    2.61    0.87
   5   8   0    3.87    0.81
   5   8   0    3.40    1.14
   5   8   0    0.51    0.83
  -6  -8   0    2.30    1.08
  -6  -8   0    3.87    1.18
  -6  -8   0    4.73    0.92
  -6  -8   0    4.01    1.07
  -6  -8   0    2.07    1.01
  -6  -8   0    3.47    0.98
  -6  -8   0    4.57    1.08
   6   8   0    3.30    1.01
  -7  -8   0    4.04    1.34
  -7  -8   0    4.80    1.36
  -7  -8   0    4.06    1.19
  -7  -8   0    4.79    1.40
  -7  -8   0    5.84    1.29
   7   8   0    4.72    1.53
  10  -9   0    2.38    1.15
  10  -9   0    3.74    1.01
 -10   9   0    3.89    1.29
 -10   9   0    3.13    0.92
   9  -9   0    2.05    0.78
   9  -9   0    3.10    0.88
   9  -9   0    1.08    1.02
   9  -9   0    1.41    1.06
  -9   9   0    0.65    0.96
  -9   9   0    1.69    0.68
   8  -9   0    0.72    0.63
   8  -9   0   -0.60    0.81
   8  -9   0    1.18    0.78
   8  -9   0    0.98    0.73
   8  -9   0    0.18    0.73
  -8   9   0    1.67    0.86
  -8   9   0    0.49    0.52
  -8   9   0    0.35    0.72
  -8   9   0    0.20    0.65
   7  -9   0    9.41    0.82
   7  -9   0    8.79    0.83
   7  -9   0    9.41    0.89
   7  -9   0    9.45    0.77
   7  -9   0    9.65    0.97
   7  -9   0    9.89    0.94
   7  -9   0    9.22    0.91
  -7   9   0    8.53    0.91
  -7   9   0    9.66    0.82
  -7   9   0    9.11    0.94
  -7   9   0    8.96    0.82
  -7   9   0   10.03    0.82
   6  -9   0    0.30    0.67
   6  -9   0   -0.31    0.36
   6  -9   0    0.56    0.62
   6  -9   0    1.08    0.56
   6  -9   0    0.90    0.47
   6  -9   0   -0.01    0.38
   6  -9   0    0.47    0.50
   6  -9   0    0.04    0.51
   6  -9   0    0.06    0.51
   6  -9   0    0.01    0.36
  -6   9   0    0.32    0.33
  -6   9   0   -0.31    0.48
  -6   9   0   -0.23    0.78
  -6   9   0    0.43    0.54
  -6   9   0    0.51    0.35
  -6   9   0    0.03    0.34
  -6   9   0    0.21    0.34
   5  -9   0   12.46    0.74
   5  -9   0   13.81    0.98
   5  -9   0   13.71    0.92
   5  -9   0   13.76    0.80
   5  -9   0   13.07    0.68
   5  -9   0   13.07    0.70
   5  -9   0   13.67    1.09
   5  -9   0   12.55    0.89
   5  -9   0   12.51    1.02
   5  -9   0   13.41    0.92
   5  -9   0   12.48    0.82
   5  -9   0   12.24    0.62
  -5   9   0   13.16    0.68
  -5   9   0   13.45    0.66
  -5   9   0   13.08    0.62
  -5   9   0   13.52    0.67
  -5   9   0   12.19    1.09
  -5   9   0   13.19    0.99
  -5   9   0   12.42    0.70
  -5   9   0   12.25    0.63
   4  -9   0  194.72    5.36
   4  -9   0  194.34    5.47
   4  -9   0  189.25    5.80
   4  -9   0  197.40    5.20
   4  -9   0  187.31    5.05
   4  -9   0  188.15    5.20
   4  -9   0  194.57    5.45
   4  -9   0  193.36    5.38
   4  -9   0  192.91    5.06
   4  -9   0  186.39    5.05
   4  -9   0  193.53    5.54
  -4   9   0  192.17    5.04
  -4   9   0  192.45    4.81
  -4   9   0  190.40    5.04
  -4   9   0  192.73    5.82
  -4   9   0  192.50    5.19
  -4   9   0  194.03    5.19
   3  -9   0   98.33    2.75
   3  -9   0  103.82    2.86
   3  -9   0  102.42    2.82
   3  -9   0   99.22    2.74
   3  -9   0   97.31    3.02
   3  -9   0  100.50    3.18
   3  -9   0  102.70    3.08
   3  -9   0   97.35    3.22
   3  -9   0  100.60    2.82
   3  -9   0  100.78    2.98
  -3   9   0  100.06    2.74
  -3   9   0  100.65    3.24
  -3   9   0  100.75    2.73
  -3   9   0   99.60    2.81
  -3   9   0   98.15    2.81
   2  -9   0   23.10    0.89
   2  -9   0   22.58    0.81
   2  -9   0   22.63    0.83
   2  -9   0   22.98    0.90
   2  -9   0   23.94    1.26
   2  -9   0   22.16    1.06
   2  -9   0   22.34    1.18
   2  -9   0   23.33    1.17
   2  -9   0   24.50    0.69
   2  -9   0   22.94    0.95
   2  -9   0   21.24    0.88
  -2   9   0   21.36    0.89
  -2   9   0   22.00    1.12
  -2   9   0   22.05    0.86
   1  -9   0    4.78    0.46
   1  -9   0    4.94    0.57
   1  -9   0    4.66    0.45
   1  -9   0    4.35    0.55
   1  -9   0    4.04    0.44
   1  -9   0    4.72    0.46
   1  -9   0    4.79    0.54
   1  -9   0    4.93    0.66
  -1   9   0    4.24    0.41
  -1   9   0    4.03    0.48
  -1   9   0    4.67    0.59
  -1   9   0    3.92    0.44
  -1   9   0    4.41    0.46
   0  -9   0   43.48    1.46
   0  -9   0   47.36    1.87
   0  -9   0   45.44    1.58
   0  -9   0   46.12    1.56
   0  -9   0   45.30    1.82
   0  -9   0   46.72    1.69
   0  -9   0   44.30    1.51
   0  -9   0   43.51    1.36
   0  -9   0   48.19    1.70
   0   9   0   46.10    1.53
   0   9   0   45.13    1.55
   0   9   0   43.17    1.56
   0   9   0   46.51    1.58
  -1  -9   0    0.32    0.47
  -1  -9   0    0.09    0.41
  -1  -9   0    0.32    0.54
  -1  -9   0   -0.14    0.36
  -1  -9   0    0.46    0.44
  -1  -9   0    0.00    0.46
  -1  -9   0    0.95    0.56
  -1  -9   0    0.68    0.51
  -1  -9   0    1.11    0.55
   1   9   0    0.07    0.36
   1   9   0   -0.18    0.50
   1   9   0   -1.28    0.58
   1   9   0   -0.12    0.20
   1   9   0    0.04    0.38
   1   9   0    0.42    0.22
  -2  -9   0   61.86    2.07
  -2  -9   0   61.90    1.94
  -2  -9   0   60.51    2.26
  -2  -9   0   61.57    2.14
  -2  -9   0   61.27    2.08
  -2  -9   0   58.52    2.18
  -2  -9   0   63.04    2.17
  -2  -9   0   61.11    2.26
  -2  -9   0   64.24    2.20
   2   9   0   60.11    2.21
   2   9   0   64.40    1.86
   2   9   0   63.94    1.86
   2   9   0   61.23    2.05
   2   9   0   62.00    2.20
   2   9   0   62.16    2.12
   2   9   0   60.78    1.83
  -3  -9   0    1.09    0.72
  -3  -9   0    2.14    0.67
  -3  -9   0    0.66    0.57
  -3  -9   0    0.27    0.67
  -3  -9   0    1.93    0.63
  -3  -9   0    2.20    0.50
  -3  -9   0   -0.19    0.60
  -3  -9   0    3.27    0.81
   3   9   0    1.41    0.81
   3   9   0    1.09    0.65
   3   9   0    0.94    0.55
   3   9   0    0.98    0.67
  -4  -9   0    1.70    1.05
  -4  -9   0    0.47    0.83
  -4  -9   0   -0.23    0.85
  -4  -9   0    2.07    1.00
  -4  -9   0    0.77    0.71
  -4  -9   0    0.74    0.66
  -4  -9   0    1.29    0.84
   4   9   0    0.95    0.67
   4   9   0    0.97    0.80
   4   9   0    1.87    1.05
  -5  -9   0    0.67    0.95
  -5  -9   0    1.17    1.33
  -5  -9   0   -1.37    1.19
  -5  -9   0    0.53    0.90
  -5  -9   0   -0.68    0.77
  -5  -9   0    0.65    0.96
  -5  -9   0   -0.66    1.00
   5   9   0   -0.28    0.99
  -6  -9   0   16.45    1.48
  -6  -9   0   19.30    1.57
  -6  -9   0   16.41    1.45
  -6  -9   0   19.19    1.93
  -6  -9   0   15.64    1.74
   6   9   0   17.08    1.62
  10 -10   0    0.18    1.20
  10 -10   0   -1.67    1.27
 -10  10   0   -0.81    0.82
 -10  10   0    0.50    1.31
   9 -10   0    9.70    1.21
   9 -10   0    9.14    1.03
  -9  10   0    7.08    1.14
  -9  10   0    8.81    0.76
   8 -10   0   62.47    2.54
   8 -10   0   59.19    2.19
   8 -10   0   61.59    2.51
   8 -10   0   56.80    2.58
   8 -10   0   63.56    2.40
  -8  10   0   64.95    2.30
  -8  10   0   63.28    2.08
  -8  10   0   62.45    2.00
   7 -10   0   10.07    0.82
   7 -10   0    9.68    0.84
   7 -10   0   10.86    1.10
   7 -10   0   10.55    1.01
   7 -10   0    9.64    0.90
   7 -10   0    7.50    1.07
  -7  10   0    9.44    0.80
  -7  10   0    8.82    1.08
  -7  10   0    9.71    0.84
  -7  10   0    9.71    0.78
   6 -10   0   -0.14    0.40
   6 -10   0    1.06    0.59
   6 -10   0    0.12    0.53
   6 -10   0    1.42    0.75
   6 -10   0    0.77    0.46
   6 -10   0    0.79    0.40
   6 -10   0    0.96    0.71
   6 -10   0    0.53    0.58
  -6  10   0    2.23    0.83
  -6  10   0    0.61    0.38
  -6  10   0    0.56    0.42
  -6  10   0    1.69    0.40
  -6  10   0    1.00    0.50
  -6  10   0    0.87    0.37
  -6  10   0    1.13    0.40
   5 -10   0   32.19    1.50
   5 -10   0   31.09    1.14
   5 -10   0   32.11    1.11
   5 -10   0   30.94    1.41
   5 -10   0   32.97    1.46
   5 -10   0   32.14    1.39
   5 -10   0   32.22    1.12
   5 -10   0   31.40    1.14
   5 -10   0   30.93    1.47
   5 -10   0   33.55    1.43
   5 -10   0   32.17    1.48
  -5  10   0   32.34    1.69
  -5  10   0   32.52    1.08
  -5  10   0   32.90    1.12
  -5  10   0   32.92    1.13
  -5  10   0   33.01    1.10
  -5  10   0   31.27    1.04
   4 -10   0   67.66    2.48
   4 -10   0   66.19    2.01
   4 -10   0   69.30    2.32
   4 -10   0   65.67    1.96
   4 -10   0   69.10    2.14
   4 -10   0   72.24    2.33
   4 -10   0   66.63    2.00
   4 -10   0   68.55    2.24
   4 -10   0   67.79    2.50
  -4  10   0   70.38    2.46
  -4  10   0   66.23    2.01
  -4  10   0   68.08    1.95
  -4  10   0   67.75    1.95
  -4  10   0   68.91    2.01
   3 -10   0    0.32    0.29
   3 -10   0    0.73    0.37
   3 -10   0   -0.52    0.31
   3 -10   0    0.31    0.53
   3 -10   0   -0.23    0.36
   3 -10   0   -0.53    0.58
   3 -10   0    0.75    0.35
   3 -10   0    1.26    0.71
   3 -10   0    0.27    0.34
   3 -10   0   -1.18    0.52
   3 -10   0    0.74    0.32
  -3  10   0   -0.02    0.53
  -3  10   0    0.67    0.33
  -3  10   0    0.35    0.35
  -3  10   0    0.76    0.29
  -3  10   0    0.81    0.32
   2 -10   0   33.79    1.19
   2 -10   0   35.80    1.46
   2 -10   0   35.28    1.46
   2 -10   0   35.45    1.24
   2 -10   0   34.71    1.66
   2 -10   0   34.48    1.11
   2 -10   0   33.50    1.61
   2 -10   0   34.58    1.11
   2 -10   0   36.59    1.25
  -2  10   0   35.84    1.23
  -2  10   0   32.24    1.54
  -2  10   0   35.49    1.19
   1 -10   0    8.04    0.73
   1 -10   0    8.23    0.79
   1 -10   0    8.11    0.71
   1 -10   0   10.27    1.06
   1 -10   0    8.88    0.77
   1 -10   0    9.16    0.81
   1 -10   0    9.66    1.06
  -1  10   0    9.38    0.81
  -1  10   0    7.92    0.71
  -1  10   0    8.22    0.74
  -1  10   0    7.24    0.69
   0 -10   0    0.16    0.76
   0 -10   0    1.55    0.66
   0 -10   0    0.11    0.45
   0 -10   0   -0.39    0.49
   0 -10   0   -0.14    0.33
   0 -10   0   -0.69    0.46
   0 -10   0    0.56    0.52
   0 -10   0    0.17    0.48
   0 -10   0    0.11    0.50
   0  10   0    0.35    0.48
   0  10   0    0.09    0.42
   0  10   0    0.21    0.49
   0  10   0    0.13    0.54
  -1 -10   0    0.65    0.63
  -1 -10   0    0.57    0.58
  -1 -10   0   -0.31    0.43
  -1 -10   0   -0.13    0.57
  -1 -10   0    1.49    0.70
  -1 -10   0   -0.35    0.60
  -1 -10   0    0.26    0.57
  -1 -10   0    0.60    0.57
   1  10   0   -0.16    0.51
   1  10   0   -1.01    0.56
   1  10   0   -1.00    0.51
   1  10   0   -0.71    0.70
  -2 -10   0    1.64    0.76
  -2 -10   0    2.87    0.85
  -2 -10   0    0.51    0.78
  -2 -10   0    2.29    0.61
  -2 -10   0    2.79    0.75
  -2 -10   0    0.19    0.79
  -2 -10   0    1.12    0.77
   2  10   0    2.69    0.67
   2  10   0    0.76    0.77
   2  10   0    1.64    0.40
   2  10   0    2.49    0.74
  -3 -10   0    0.53    0.66
  -3 -10   0   -0.32    0.63
  -3 -10   0    1.93    0.86
  -3 -10   0   -0.31    0.99
  -3 -10   0    0.48    0.73
  -3 -10   0    0.52    0.93
  -3 -10   0   -2.10    0.66
   3  10   0    0.77    0.51
   3  10   0   -0.04    0.77
  -4 -10   0    1.43    0.95
  -4 -10   0   -0.83    1.11
  -4 -10   0    1.34    0.95
  -4 -10   0    0.84    0.99
  -4 -10   0   -0.77    0.81
  -4 -10   0    0.84    1.05
   4  10   0   -0.39    0.96
  -5 -10   0    2.57    1.21
  -5 -10   0    3.24    1.10
  -5 -10   0    3.12    1.19
   5  10   0    3.74    1.08
   9 -11   0   36.29    2.23
  -9  11   0   38.74    1.50
   8 -11   0   74.22    2.94
   8 -11   0   74.76    2.58
   8 -11   0   77.24    2.88
   8 -11   0   69.18    3.07
   8 -11   0   70.48    2.70
  -8  11   0   69.35    2.24
  -8  11   0   71.97    2.19
   7 -11   0    1.83    0.51
   7 -11   0    1.15    0.82
   7 -11   0    2.16    0.74
   7 -11   0    0.59    0.67
   7 -11   0    0.38    0.86
   7 -11   0    1.95    0.95
  -7  11   0    2.50    0.49
  -7  11   0    1.16    0.66
  -7  11   0    1.01    0.45
   6 -11   0    3.15    0.45
   6 -11   0    3.86    0.90
   6 -11   0    3.16    0.74
   6 -11   0    2.97    0.89
   6 -11   0    1.47    0.72
   6 -11   0    2.52    0.61
   6 -11   0    0.87    0.77
  -6  11   0    2.25    0.46
  -6  11   0    2.06    0.43
   5 -11   0   16.51    1.23
   5 -11   0   16.39    1.12
   5 -11   0   17.23    0.66
   5 -11   0   16.25    1.23
   5 -11   0   17.47    1.25
   5 -11   0   15.63    0.81
   5 -11   0   13.96    1.38
   5 -11   0   15.46    0.84
  -5  11   0   14.78    0.78
  -5  11   0   15.97    0.79
  -5  11   0   16.53    0.80
  -5  11   0   15.25    0.79
   4 -11   0   -0.20    0.41
   4 -11   0   -0.44    0.54
   4 -11   0   -1.50    0.72
   4 -11   0   -0.37    0.64
   4 -11   0   -0.83    0.37
   4 -11   0    0.66    0.54
   4 -11   0   -0.08    0.51
   4 -11   0   -0.05    0.37
  -4  11   0    0.38    0.32
  -4  11   0   -0.35    0.38
  -4  11   0    0.11    0.36
  -4  11   0   -0.32    0.43
   3 -11   0    4.91    0.42
   3 -11   0    5.06    0.49
   3 -11   0    4.64    0.49
   3 -11   0    2.82    0.72
   3 -11   0    4.53    0.72
   3 -11   0    4.12    0.46
   3 -11   0    5.25    0.48
   3 -11   0    4.64    0.49
   3 -11   0    4.30    0.38
   3 -11   0    4.93    0.66
  -3  11   0    4.18    0.49
  -3  11   0    5.64    0.46
  -3  11   0    4.74    0.47
  -3  11   0    5.43    0.51
   2 -11   0   -0.11    0.40
   2 -11   0    0.48    0.42
   2 -11   0    0.08    0.22
   2 -11   0   -0.33    0.65
   2 -11   0    0.38    0.21
   2 -11   0    0.55    0.73
   2 -11   0    0.03    0.55
   2 -11   0   -0.33    0.44
  -2  11   0   -0.12    0.39
  -2  11   0   -0.01    0.35
   1 -11   0    1.66    0.51
   1 -11   0    2.63    0.77
   1 -11   0    2.97    0.61
   1 -11   0    2.76    0.51
   1 -11   0    2.27    0.72
   1 -11   0    2.66    0.64
  -1  11   0    1.99    0.46
  -1  11   0    1.56    0.51
  -1  11   0    2.22    0.60
   0 -11   0    2.62    0.66
   0 -11   0    2.70    0.86
   0 -11   0    2.69    0.65
   0 -11   0    3.39    0.67
   0 -11   0    3.11    0.84
   0 -11   0    3.93    0.74
   0  11   0    1.89    0.61
   0  11   0    3.97    0.70
   0  11   0    2.73    0.55
  -1 -11   0   25.97    1.64
  -1 -11   0   25.56    1.67
  -1 -11   0   28.35    1.76
  -1 -11   0   27.14    1.33
  -1 -11   0   27.92    1.22
  -1 -11   0   27.45    1.42
   1  11   0   24.84    1.36
   1  11   0   26.50    1.47
  -2 -11   0   11.84    1.24
  -2 -11   0    9.93    0.85
  -2 -11   0    9.60    0.97
  -2 -11   0    9.49    1.19
   2  11   0   10.28    0.95
  -3 -11   0   31.49    1.83
  -3 -11   0   31.11    1.76
  -3 -11   0   28.06    1.71
   3  11   0   30.23    1.78
  -4 -11   0   11.22    1.36
  -4 -11   0    8.45    1.40
  -4 -11   0   10.16    1.14
   4  11   0   10.22    1.27
   9 -12   0   27.14    2.30
   8 -12   0    0.82    0.88
   8 -12   0    2.38    1.12
   8 -12   0    0.59    1.11
  -8  12   0    1.78    0.46
   7 -12   0   12.41    1.15
   7 -12   0   11.01    1.22
   7 -12   0   10.78    1.16
   7 -12   0   10.48    1.04
   7 -12   0   10.41    1.36
   7 -12   0   11.10    1.11
  -7  12   0   12.18    0.72
  -7  12   0   11.82    0.82
   6 -12   0    0.29    1.02
   6 -12   0   -0.92    0.64
   6 -12   0    0.99    0.92
   6 -12   0    0.38    0.43
   6 -12   0   -0.15    0.80
   6 -12   0    0.90    0.82
   6 -12   0    0.50    0.85
  -6  12   0    0.05    0.41
  -6  12   0   -0.30    0.41
   5 -12   0    7.65    0.70
   5 -12   0    6.79    0.77
   5 -12   0    6.61    0.53
   5 -12   0    7.67    0.84
   5 -12   0    7.55    0.93
   5 -12   0    5.76    0.89
   5 -12   0    5.90    0.83
   5 -12   0    6.09    0.79
  -5  12   0    6.73    0.57
  -5  12   0    7.07    0.65
   4 -12   0    5.51    0.61
   4 -12   0    4.73    0.91
   4 -12   0    3.27    0.82
   4 -12   0    4.13    0.83
   4 -12   0    5.00    0.54
  -4  12   0    4.32    0.50
  -4  12   0    4.60    0.48
   3 -12   0   44.86    1.56
   3 -12   0   48.42    2.03
   3 -12   0   42.95    2.02
   3 -12   0   46.87    2.00
  -3  12   0   44.01    1.55
  -3  12   0   44.49    1.49
   2 -12   0   11.06    1.04
   2 -12   0   10.79    0.99
   2 -12   0   10.42    1.04
  -2  12   0   11.84    0.95
  -2  12   0   11.62    0.89
   1 -12   0    3.35    0.79
   1 -12   0    2.83    0.74
   1 -12   0    2.39    0.92
  -1  12   0    3.49    0.56
  -1  12   0    3.42    0.64
   0 -12   0    4.70    1.10
   0 -12   0    7.41    0.92
   0 -12   0    4.89    0.98
  -1 -12   0   16.71    1.39
  -1 -12   0   15.44    1.33
   1  12   0   18.02    1.31
  -2 -12   0   18.88    1.82
  -2 -12   0   16.14    1.45
   2  12   0   18.01    1.50
  -3 -12   0   51.02    2.70
  -3 -12   0   53.09    2.65
   3  12   0   49.62    2.38
   8 -13   0    0.69    1.43
   7 -13   0    4.96    1.31
   7 -13   0    3.93    1.11
   7 -13   0    3.64    1.11
   6 -13   0    2.79    1.04
   6 -13   0    2.75    1.03
  -6  13   0    3.33    0.38
   5 -13   0    1.97    0.51
   5 -13   0    2.08    0.96
   5 -13   0    1.79    0.95
   5 -13   0    2.88    0.84
  -5  13   0    2.77    0.54
  -5  13   0    2.28    0.45
   4 -13   0   37.53    2.02
   4 -13   0   39.32    2.04
  -4  13   0   36.34    1.43
  -4  13   0   38.56    1.35
   3 -13   0   41.09    2.08
   3 -13   0   46.17    2.15
  -3  13   0   40.25    1.62
  -3  13   0   43.67    1.53
   2 -13   0    6.83    1.11
   2 -13   0    9.95    1.15
  -2  13   0    9.16    0.84
  -2  13   0   11.04    0.99
   1 -13   0   21.89    1.85
   1 -13   0   19.46    1.57
  -1  13   0   19.54    1.21
   0 -13   0    0.18    1.07
   0 -13   0    0.59    1.10
   0  13   0    0.63    0.85
  -1 -13   0    2.61    1.06
  -1 -13   0    2.56    0.96
   1  13   0    2.44    0.88
  -2 -13   0   19.32    1.75
  -2 -13   0   25.27    2.22
   2  13   0   24.24    1.80
   7 -14   0   21.96    2.16
   7 -14   0   22.44    2.13
   6 -14   0    0.47    1.16
   6 -14   0   -1.06    1.18
   5 -14   0    0.72    1.12
   5 -14   0   -0.26    1.16
  -5  14   0    0.85    0.47
   4 -14   0   14.71    1.39
   4 -14   0   14.90    1.42
  -4  14   0   13.38    1.10
   3 -14   0    1.53    0.87
   3 -14   0    2.04    1.16
  -3  14   0    2.18    0.63
   2 -14   0   28.80    1.87
   2 -14   0   29.96    1.94
  -2  14   0   29.17    1.46
   1 -14   0    6.05    1.07
   1 -14   0    1.59    1.25
  -1  14   0    2.08    0.74
   0 -14   0    0.39    1.32
   0 -14   0    2.14    1.32
   0  14   0    0.77    0.84
   4 -15   0    1.84    1.40
   4 -15   0    4.04    1.36
   3 -15   0    2.81    1.35
   3 -15   0    4.38    1.43
  -3  15   0    1.89    0.72
   2 -15   0   -1.65    1.34
  -2  15   0    1.00    0.81
  -1  15  -1    0.37    0.81
   1 -15   1    1.27    1.30
   1 -15   1    1.60    1.20
  -2  15  -1    1.46    0.69
   2 -15   1   -4.42    1.25
   2 -15   1   -0.05    1.31
  -3  15  -1    0.90    0.54
   3 -15   1    1.78    1.18
   3 -15   1   -0.68    1.01
   4 -15   1    3.05    1.09
   4 -15   1    3.36    1.31
   5 -15   1    2.25    1.28
   5 -15   1    2.75    1.27
  -1 -14   1    0.65    1.31
  -1 -14   1   -0.50    1.40
   0  14  -1   -0.31    0.85
   0 -14   1   -0.15    1.24
   0 -14   1   -2.73    1.14
  -1  14  -1   -0.55    0.65
   1 -14   1    0.52    1.14
   1 -14   1   -0.68    1.07
  -2  14  -1    7.09    0.69
  -2  14  -1    6.40    0.78
   2 -14   1    5.47    1.17
   2 -14   1    7.30    1.20
  -3  14  -1    6.74    0.58
  -3  14  -1    8.35    0.66
   3 -14   1    8.84    1.20
   3 -14   1    7.61    1.13
   4 -14   1   66.44    2.82
   4 -14   1   67.50    2.77
   5 -14   1    3.24    1.06
   5 -14   1    3.25    1.03
   5 -14   1    3.96    1.12
   6 -14   1   -0.05    1.08
   6 -14   1   -2.32    1.23
   7 -14   1   11.24    1.55
   7 -14   1    8.01    1.34
  -3 -13   1    2.72    1.44
  -3 -13   1    3.10    1.33
   2  13  -1    5.06    0.98
  -2 -13   1    7.81    1.31
  -2 -13   1    9.43    1.32
   1  13  -1    2.16    0.74
  -1 -13   1    0.63    1.05
  -1 -13   1    1.74    0.87
   0  13  -1   16.48    1.25
   0 -13   1   12.68    1.29
   0 -13   1   13.31    1.32
  -1  13  -1   -0.13    0.55
  -1  13  -1    1.01    0.68
   1 -13   1    0.32    0.90
   1 -13   1    1.43    0.77
  -2  13  -1    3.76    0.62
  -2  13  -1    3.81    0.56
   2 -13   1    3.06    0.97
   2 -13   1    5.32    0.86
  -3  13  -1   62.98    1.95
  -3  13  -1   63.87    1.89
   3 -13   1   67.28    2.55
   3 -13   1   64.93    2.55
   3 -13   1   60.35    1.94
  -4  13  -1   31.42    1.02
  -4  13  -1   29.25    1.04
   4 -13   1   30.84    1.03
   4 -13   1   32.70    1.79
   4 -13   1   34.67    1.86
   5 -13   1    0.95    0.81
   5 -13   1    0.43    0.89
   5 -13   1    0.23    0.72
   6 -13   1    1.00    0.91
   6 -13   1   -0.07    0.82
   6 -13   1   -0.47    0.90
   6 -13   1   -1.55    0.88
   7 -13   1    0.15    1.01
   7 -13   1    1.18    1.02
   7 -13   1    0.05    0.96
   7 -13   1   -0.76    1.02
   7 -13   1   -0.41    1.34
   8 -13   1    3.46    1.28
   8 -13   1    0.65    1.23
   4  12  -1    0.38    0.99
  -4 -12   1    1.69    1.13
  -4 -12   1   -0.62    1.03
  -4 -12   1    2.52    1.30
   3  12  -1    5.60    0.88
  -3 -12   1    7.30    1.28
  -3 -12   1    8.76    1.03
  -3 -12   1    6.87    1.25
   2  12  -1    1.77    0.76
  -2 -12   1    2.39    0.86
  -2 -12   1    3.90    1.04
  -2 -12   1    2.49    0.72
   1  12  -1  119.20    3.61
  -1 -12   1  119.40    4.24
  -1 -12   1  123.00    3.95
  -1 -12   1  123.63    3.42
  -1 -12   1  125.24    4.01
   0 -12   1   40.41    2.13
   0 -12   1   45.24    1.92
   0 -12   1   43.11    1.87
  -1  12  -1   -0.67    0.54
  -1  12  -1   -0.07    0.47
   1 -12   1    1.07    0.54
   1 -12   1    0.36    0.84
   1 -12   1    0.02    0.63
   1 -12   1    0.27    0.78
  -2  12  -1   15.09    0.81
  -2  12  -1   13.46    0.83
   2 -12   1   14.70    1.44
   2 -12   1   16.60    1.37
   2 -12   1   15.87    0.88
   2 -12   1   12.62    1.16
  -3  12  -1   29.60    1.06
  -3  12  -1   28.67    1.02
  -3  12  -1   28.60    1.05
  -3  12  -1   27.11    1.01
   3 -12   1   29.20    1.56
   3 -12   1   28.45    1.15
   3 -12   1   28.14    1.12
   3 -12   1   26.74    1.57
   3 -12   1   29.05    1.05
   3 -12   1   27.78    1.06
   3 -12   1   28.87    1.44
  -4  12  -1    0.09    0.29
  -4  12  -1   -0.15    0.29
  -4  12  -1    0.66    0.31
  -4  12  -1    0.06    0.29
   4 -12   1    0.27    0.30
   4 -12   1   -2.02    0.81
   4 -12   1    0.70    0.35
   4 -12   1    0.77    0.62
   4 -12   1    0.66    0.54
   4 -12   1    0.37    0.71
   4 -12   1    0.27    0.48
   4 -12   1   -0.26    0.67
   5 -12   1    0.75    0.74
   5 -12   1    0.93    0.88
   5 -12   1    1.84    0.63
   5 -12   1    0.29    0.69
   5 -12   1    0.63    0.75
   5 -12   1   -0.30    0.65
   5 -12   1    1.19    0.85
   6 -12   1    1.17    0.82
   6 -12   1    0.29    0.78
   6 -12   1   -0.91    0.73
   6 -12   1   -0.20    0.81
   6 -12   1    0.48    0.68
   6 -12   1   -1.37    0.91
   6 -12   1    1.85    0.99
   6 -12   1   -0.10    0.81
   7 -12   1    3.93    1.00
   7 -12   1    2.70    1.19
   7 -12   1    5.67    0.98
   7 -12   1    3.85    1.11
   7 -12   1    4.29    0.85
   7 -12   1    1.99    1.09
   8 -12   1   -0.23    1.33
   8 -12   1    5.05    1.24
   8 -12   1    2.82    0.92
   9 -12   1   20.07    1.88
   5  11  -1   14.54    1.50
  -5 -11   1   11.50    1.30
  -5 -11   1   16.18    1.41
  -5 -11   1   14.38    1.52
   4  11  -1    0.49    0.98
  -4 -11   1   -1.59    0.84
  -4 -11   1    0.29    0.91
  -4 -11   1    0.10    1.09
   3  11  -1   -0.14    0.63
  -3 -11   1   -1.13    0.89
  -3 -11   1   -1.16    0.64
  -3 -11   1   -2.10    0.97
  -3 -11   1    0.56    0.93
   2  11  -1   41.15    1.83
   2  11  -1   42.84    1.71
  -2 -11   1   40.68    2.05
  -2 -11   1   39.55    1.82
  -2 -11   1   40.06    1.75
  -2 -11   1   44.24    1.88
  -2 -11   1   39.71    1.50
  -2 -11   1   44.48    1.86
   1  11  -1   94.79    2.88
   1  11  -1   94.58    2.98
   1  11  -1   97.88    2.99
  -1 -11   1   96.27    3.13
  -1 -11   1   95.62    2.91
  -1 -11   1   93.17    2.69
  -1 -11   1   96.88    3.23
  -1 -11   1   96.19    2.79
  -1 -11   1   92.24    2.98
  -1 -11   1   90.43    3.25
   0  11  -1    2.50    0.53
   0  11  -1    2.02    0.58
   0  11  -1    2.68    0.57
   0  11  -1    1.47    0.53
   0 -11   1    1.52    0.38
   0 -11   1    2.92    0.74
   0 -11   1    2.53    0.61
   0 -11   1    2.56    0.51
   0 -11   1    1.83    0.70
   0 -11   1    2.92    0.77
   0 -11   1    1.70    0.61
   0 -11   1    2.12    0.55
  -1  11  -1   10.40    0.75
  -1  11  -1    9.23    0.77
   1 -11   1   10.82    0.97
   1 -11   1   10.41    0.77
   1 -11   1   11.22    1.20
   1 -11   1    9.72    0.79
   1 -11   1   10.24    1.01
   1 -11   1    9.50    0.79
  -2  11  -1    0.16    0.40
  -2  11  -1    0.01    0.36
  -2  11  -1   -0.44    0.33
  -2  11  -1   -0.24    0.37
   2 -11   1   -1.77    0.73
   2 -11   1   -0.23    0.33
   2 -11   1    0.21    0.29
   2 -11   1    0.38    0.55
   2 -11   1    0.33    0.27
   2 -11   1   -0.35    0.61
   2 -11   1    0.47    0.42
   2 -11   1    0.93    0.64
   2 -11   1    0.26    0.42
  -3  11  -1    1.96    0.76
  -3  11  -1    1.12    0.33
  -3  11  -1    1.87    0.33
  -3  11  -1    1.29    0.34
  -3  11  -1    1.92    0.32
   3 -11   1    1.46    0.37
   3 -11   1    1.46    0.37
   3 -11   1    1.84    0.33
   3 -11   1    2.06    0.54
   3 -11   1    1.44    0.41
   3 -11   1    1.41    0.40
   3 -11   1    1.61    0.57
   3 -11   1    1.41    0.34
   3 -11   1    0.69    0.60
   3 -11   1    1.19    0.42
   3 -11   1    1.34    0.67
  -4  11  -1    5.03    0.44
  -4  11  -1    5.09    0.86
  -4  11  -1    5.38    0.43
  -4  11  -1    4.36    0.46
  -4  11  -1    4.41    0.43
   4 -11   1    4.74    0.70
   4 -11   1    5.33    0.89
   4 -11   1    4.72    0.62
   4 -11   1    4.18    0.58
   4 -11   1    4.65    0.40
   4 -11   1    3.92    0.76
   4 -11   1    4.25    0.41
   4 -11   1    4.60    0.72
   4 -11   1    5.06    0.53
   4 -11   1    4.46    0.47
   4 -11   1    6.89    0.62
  -5  11  -1   21.60    0.71
  -5  11  -1   22.38    0.71
  -5  11  -1   25.05    1.57
  -5  11  -1   22.40    0.73
  -5  11  -1   21.45    0.73
   5 -11   1   22.66    1.43
   5 -11   1   21.46    1.26
   5 -11   1   22.71    1.29
   5 -11   1   22.47    0.89
   5 -11   1   22.10    0.73
   5 -11   1   22.83    1.40
   5 -11   1   22.31    1.31
   5 -11   1   20.98    1.39
   5 -11   1   21.89    1.27
   5 -11   1   24.86    1.28
   5 -11   1   21.45    0.74
  -6  11  -1    0.01    0.24
  -6  11  -1    0.21    0.27
  -6  11  -1   -1.67    0.86
  -6  11  -1    0.02    0.26
  -6  11  -1    0.04    0.23
   6 -11   1    0.33    0.28
   6 -11   1    0.48    0.84
   6 -11   1   -0.45    0.69
   6 -11   1    0.90    0.72
   6 -11   1    0.06    0.59
   6 -11   1   -0.05    0.73
   6 -11   1   -0.10    0.66
   6 -11   1    0.01    0.78
   6 -11   1    0.22    0.64
  -7  11  -1    1.41    0.33
  -7  11  -1    1.18    0.37
   7 -11   1    1.19    0.40
   7 -11   1    0.33    0.79
   7 -11   1    0.92    0.83
   7 -11   1    0.46    0.78
   7 -11   1    0.65    0.94
   7 -11   1    1.48    0.86
   7 -11   1    2.35    0.78
  -8  11  -1   34.40    1.30
  -8  11  -1   36.18    1.92
  -8  11  -1   34.74    1.26
   8 -11   1   42.12    2.13
   8 -11   1   35.64    2.01
   8 -11   1   35.29    2.28
  -9  11  -1   12.36    1.04
  -9  11  -1   15.35    1.49
   9 -11   1   15.80    1.44
   9 -11   1   12.40    1.62
   6  10  -1   50.17    2.73
  -6 -10   1   49.22    2.64
  -6 -10   1   48.91    2.50
   5  10  -1   40.66    2.21
  -5 -10   1   40.00    2.02
  -5 -10   1   39.03    2.30
  -5 -10   1   40.83    2.22
  -5 -10   1   42.51    2.36
  -5 -10   1   38.14    2.31
   4  10  -1    0.02    0.81
   4  10  -1   -1.89    1.00
  -4 -10   1    0.13    1.00
  -4 -10   1   -0.85    0.97
  -4 -10   1    0.05    0.74
  -4 -10   1   -0.33    0.90
  -4 -10   1    0.17    1.18
  -4 -10   1    2.39    0.93
  -4 -10   1    0.33    0.63
   3  10  -1    4.14    0.86
   3  10  -1    2.67    0.61
   3  10  -1    3.78    0.95
   3  10  -1    2.97    0.70
  -3 -10   1    3.00    0.90
  -3 -10   1    3.06    0.66
  -3 -10   1    4.14    0.88
  -3 -10   1    3.83    0.85
  -3 -10   1    3.62    0.55
  -3 -10   1    4.20    0.76
  -3 -10   1    1.70    0.80
   2  10  -1    6.50    0.71
   2  10  -1    8.28    0.80
   2  10  -1    6.94    0.76
   2  10  -1    5.15    0.89
  -2 -10   1    7.65    0.77
  -2 -10   1    4.59    0.69
  -2 -10   1    6.39    0.76
  -2 -10   1    6.29    0.78
  -2 -10   1    6.45    0.59
  -2 -10   1    6.16    0.82
  -2 -10   1    7.19    0.89
   1  10  -1    2.73    0.56
   1  10  -1    2.15    0.49
   1  10  -1    2.46    0.55
   1  10  -1    2.45    0.59
  -1 -10   1    1.96    0.53
  -1 -10   1    2.19    0.55
  -1 -10   1    1.70    0.61
  -1 -10   1    2.86    0.69
  -1 -10   1    2.69    0.56
  -1 -10   1    2.40    0.43
  -1 -10   1    3.12    0.68
  -1 -10   1    2.60    0.65
  -1 -10   1    2.56    0.57
   0  10  -1   14.27    0.91
   0  10  -1   12.31    0.76
   0  10  -1   13.30    0.81
   0  10  -1   13.20    0.81
   0 -10   1   14.88    1.10
   0 -10   1   12.52    0.63
   0 -10   1   12.63    0.78
   0 -10   1   14.30    0.86
   0 -10   1   13.91    0.78
   0 -10   1   13.48    0.96
   0 -10   1   13.73    0.82
   0 -10   1   14.17    0.97
   0 -10   1   11.85    1.20
  -1  10  -1    0.92    0.37
  -1  10  -1   -0.04    0.35
   1 -10   1    0.53    0.47
   1 -10   1    0.55    0.38
   1 -10   1   -0.27    0.30
   1 -10   1    0.19    0.37
   1 -10   1   -0.43    0.52
   1 -10   1    0.40    0.57
   1 -10   1    0.72    0.44
  -2  10  -1    0.58    0.28
  -2  10  -1    0.81    0.32
  -2  10  -1    1.09    0.33
  -2  10  -1    0.69    0.28
  -2  10  -1   -0.04    0.61
   2 -10   1    1.41    0.46
   2 -10   1    1.62    0.48
   2 -10   1    1.61    0.32
   2 -10   1    0.98    0.30
   2 -10   1    1.08    0.32
   2 -10   1    0.94    0.55
   2 -10   1    1.28    0.66
   2 -10   1    1.35    0.34
   2 -10   1    1.29    0.22
   2 -10   1    0.87    0.30
   2 -10   1    1.41    0.23
  -3  10  -1    8.63    0.45
  -3  10  -1    8.33    0.50
  -3  10  -1    7.81    0.72
  -3  10  -1    8.45    0.50
  -3  10  -1    7.71    0.47
   3 -10   1    9.24    0.65
   3 -10   1    7.39    0.68
   3 -10   1    7.75    0.56
   3 -10   1    8.44    0.62
   3 -10   1    9.09    0.48
   3 -10   1   10.06    0.64
   3 -10   1    8.32    0.53
   3 -10   1    7.64    0.71
   3 -10   1   10.82    1.05
   3 -10   1    7.68    0.48
   3 -10   1    7.28    0.77
   3 -10   1    8.47    0.72
  -4  10  -1   86.01    2.77
  -4  10  -1  103.44    2.71
  -4  10  -1  102.73    2.71
  -4  10  -1  102.60    3.34
  -4  10  -1  102.18    2.78
   4 -10   1  105.89    3.34
   4 -10   1   99.56    2.71
   4 -10   1  100.16    2.73
   4 -10   1   99.27    2.79
   4 -10   1  106.83    2.75
   4 -10   1   98.69    3.11
   4 -10   1  101.89    3.12
   4 -10   1  108.28    3.18
   4 -10   1  105.96    3.03
   4 -10   1  102.69    3.13
   4 -10   1   99.96    2.72
   4 -10   1  104.19    3.36
   4 -10   1  104.32    2.78
  -5  10  -1   13.09    1.16
  -5  10  -1   13.07    0.55
  -5  10  -1   13.52    0.57
  -5  10  -1   13.41    0.58
  -5  10  -1   14.11    0.56
   5 -10   1   12.85    1.05
   5 -10   1   12.60    0.96
   5 -10   1   11.57    0.95
   5 -10   1   14.05    0.57
   5 -10   1   12.54    0.59
   5 -10   1   13.50    0.57
   5 -10   1   14.50    1.05
   5 -10   1   12.20    0.96
   5 -10   1   13.16    0.82
   5 -10   1   12.37    0.81
   5 -10   1   12.59    1.08
   5 -10   1   13.95    0.98
   5 -10   1   12.14    0.61
  -6  10  -1    8.91    0.90
  -6  10  -1    8.35    0.54
  -6  10  -1    9.52    0.58
  -6  10  -1    8.76    0.92
  -6  10  -1    7.94    0.55
  -6  10  -1    8.77    0.55
  -6  10  -1    8.38    0.53
   6 -10   1    7.19    0.73
   6 -10   1    8.61    0.86
   6 -10   1    9.34    0.92
   6 -10   1    8.21    0.76
   6 -10   1    8.09    0.75
   6 -10   1    8.02    0.55
   6 -10   1    9.00    0.84
   6 -10   1    8.66    0.77
   6 -10   1    8.91    0.89
   6 -10   1    8.24    0.54
  -7  10  -1    0.29    0.81
  -7  10  -1    0.52    0.37
  -7  10  -1    0.14    0.62
  -7  10  -1    0.67    0.43
   7 -10   1    0.81    0.57
   7 -10   1   -1.22    0.69
   7 -10   1    0.57    0.63
   7 -10   1    0.18    0.69
   7 -10   1    0.24    0.43
   7 -10   1   -0.55    0.87
   7 -10   1    1.32    0.75
  -8  10  -1    5.57    0.61
  -8  10  -1    5.96    0.57
  -8  10  -1    6.27    0.95
   8 -10   1    5.67    1.00
   8 -10   1    7.17    0.89
   8 -10   1    6.63    0.98
   8 -10   1    6.37    1.03
   8 -10   1    6.34    0.93
  -9  10  -1    5.98    0.74
  -9  10  -1    6.32    1.14
   9 -10   1    5.40    0.98
   9 -10   1    6.29    1.26
   9 -10   1    7.15    1.16
  -7  -9   1    6.10    1.29
  -7  -9   1    7.32    1.47
  -7  -9   1    6.38    1.65
  -7  -9   1    7.61    1.28
  -7  -9   1    3.36    1.33
   6   9  -1   33.88    2.01
  -6  -9   1   36.71    2.04
  -6  -9   1   36.90    2.13
  -6  -9   1   33.59    2.18
  -6  -9   1   36.11    2.08
  -6  -9   1   36.48    2.04
  -6  -9   1   34.13    1.99
   5   9  -1    2.77    1.07
   5   9  -1    2.53    0.78
  -5  -9   1    1.95    0.90
  -5  -9   1    2.25    0.86
  -5  -9   1    2.04    0.86
  -5  -9   1    2.78    0.93
  -5  -9   1    1.59    0.94
  -5  -9   1    0.24    0.90
  -5  -9   1    1.51    0.69
   4   9  -1   11.05    0.99
   4   9  -1   11.04    1.06
   4   9  -1   12.69    1.28
   4   9  -1   11.40    1.10
  -4  -9   1   11.44    1.02
  -4  -9   1   12.69    1.32
  -4  -9   1   12.17    1.14
  -4  -9   1   12.47    1.09
  -4  -9   1   13.36    1.29
  -4  -9   1   14.16    1.36
  -4  -9   1   12.76    1.12
   3   9  -1    0.84    0.55
   3   9  -1    0.40    0.51
   3   9  -1    0.67    0.58
   3   9  -1    0.26    0.51
   3   9  -1   -0.19    0.23
   3   9  -1    0.01    0.66
   3   9  -1    0.21    0.80
  -3  -9   1    0.06    0.49
  -3  -9   1    0.34    0.69
  -3  -9   1    1.15    0.64
  -3  -9   1    1.45    0.61
  -3  -9   1   -0.47    0.53
  -3  -9   1    0.62    0.43
  -3  -9   1    1.01    0.54
  -3  -9   1    0.19    0.54
  -3  -9   1    0.25    0.68
   2   9  -1    0.20    0.47
   2   9  -1   -0.59    0.63
   2   9  -1   -0.17    0.53
   2   9  -1    0.29    0.53
   2   9  -1    0.27    0.34
   2   9  -1    0.44    0.53
  -2  -9   1    0.04    0.50
  -2  -9   1    0.16    0.57
  -2  -9   1   -0.41    0.31
  -2  -9   1    0.68    0.55
  -2  -9   1    1.10    0.57
  -2  -9   1    0.69    0.50
  -2  -9   1    0.21    0.45
  -2  -9   1    0.60    0.54
  -2  -9   1   -0.16    0.47
   1   9  -1   45.96    1.54
   1   9  -1   45.24    1.57
   1   9  -1   42.36    1.23
   1   9  -1   44.88    1.23
   1   9  -1   43.84    1.56
   1   9  -1   43.53    1.56
  -1  -9   1   45.38    1.73
  -1  -9   1   43.79    1.59
  -1  -9   1   46.20    1.55
  -1  -9   1   45.30    1.41
  -1  -9   1   45.12    1.48
  -1  -9   1   45.82    1.54
  -1  -9   1   45.36    1.81
  -1  -9   1   45.79    1.67
  -1  -9   1   44.25    1.75
   0   9  -1  165.41    4.55
   0   9  -1  162.07    4.40
   0   9  -1  165.00    4.53
   0   9  -1  163.25    4.42
   0  -9   1  162.28    4.21
   0  -9   1  161.69    5.01
   0  -9   1  167.52    4.92
   0  -9   1  162.34    4.71
   0  -9   1  160.76    4.73
   0  -9   1  160.43    4.52
   0  -9   1  163.06    4.42
   0  -9   1  161.91    4.55
   0  -9   1  165.46    4.28
  -1   9  -1   13.54    0.67
  -1   9  -1   13.12    0.65
   1  -9   1   14.34    1.00
   1  -9   1   14.66    0.68
   1  -9   1   13.57    0.48
   1  -9   1   13.31    0.73
   1  -9   1   13.94    0.63
   1  -9   1   14.88    0.67
   1  -9   1   13.41    0.48
   1  -9   1   14.61    0.85
   1  -9   1   13.48    0.94
   1  -9   1   14.41    0.47
   1  -9   1   14.43    0.69
   1  -9   1   14.28    0.97
  -2   9  -1    0.21    0.41
  -2   9  -1    0.22    0.22
  -2   9  -1    0.93    0.26
  -2   9  -1   -0.02    0.22
  -2   9  -1    0.03    0.25
   2  -9   1    0.39    0.24
   2  -9   1    0.13    0.26
   2  -9   1    0.06    0.24
   2  -9   1    0.64    0.45
   2  -9   1    0.01    0.23
   2  -9   1   -0.12    0.48
   2  -9   1    0.20    0.23
   2  -9   1    0.58    0.24
   2  -9   1    0.76    0.30
   2  -9   1   -0.03    0.51
   2  -9   1    0.38    0.45
   2  -9   1    0.40    0.22
  -3   9  -1   82.53    2.23
  -3   9  -1   83.08    2.30
  -3   9  -1   82.79    2.29
  -3   9  -1   81.85    2.23
  -3   9  -1   82.94    2.77
   3  -9   1   83.02    2.76
   3  -9   1   84.81    2.69
   3  -9   1   80.86    2.30
   3  -9   1   82.01    2.51
   3  -9   1   80.95    2.24
   3  -9   1   80.19    2.56
   3  -9   1   81.77    2.58
   3  -9   1   87.03    2.18
   3  -9   1   82.87    2.24
   3  -9   1   83.66    2.30
   3  -9   1   85.13    2.42
  -4   9  -1  101.73    3.15
  -4   9  -1  103.70    2.73
  -4   9  -1  103.39    2.81
  -4   9  -1  102.86    2.80
  -4   9  -1  103.74    3.29
  -4   9  -1   95.79    2.72
   4  -9   1  104.87    3.09
   4  -9   1  106.63    3.25
   4  -9   1  100.75    2.73
   4  -9   1  105.00    3.31
   4  -9   1  101.82    2.81
   4  -9   1  104.28    2.80
   4  -9   1  101.08    2.81
   4  -9   1  105.24    3.12
   4  -9   1  102.47    2.83
   4  -9   1  103.88    3.03
   4  -9   1   99.08    2.72
   4  -9   1  106.69    3.07
  -5   9  -1    0.85    0.63
  -5   9  -1    2.03    0.27
  -5   9  -1    1.70    0.60
  -5   9  -1    1.57    0.43
  -5   9  -1    1.66    0.28
  -5   9  -1    0.89    0.55
  -5   9  -1    1.48    0.25
  -5   9  -1    1.67    0.27
  -5   9  -1    1.59    0.25
   5  -9   1    1.77    0.55
   5  -9   1    1.24    0.43
   5  -9   1    1.26    0.30
   5  -9   1    1.28    0.26
   5  -9   1    1.39    0.45
   5  -9   1    1.18    0.46
   5  -9   1   -0.41    0.57
   5  -9   1    1.64    0.46
   5  -9   1    1.48    0.31
   5  -9   1    1.31    0.26
   5  -9   1    1.81    0.48
   5  -9   1    0.47    0.54
  -6   9  -1   61.46    2.19
  -6   9  -1   62.31    1.78
  -6   9  -1   63.42    1.77
  -6   9  -1   63.02    2.04
  -6   9  -1   65.34    2.27
  -6   9  -1   61.24    1.82
  -6   9  -1   59.83    2.13
  -6   9  -1   64.44    1.83
   6  -9   1   55.72    2.31
   6  -9   1   61.06    2.22
   6  -9   1   58.86    1.78
   6  -9   1   60.98    2.07
   6  -9   1   64.08    1.82
   6  -9   1   61.59    2.04
   6  -9   1   60.46    2.02
   6  -9   1   59.21    1.81
   6  -9   1   63.05    2.15
   6  -9   1   60.39    2.03
  -7   9  -1    2.88    0.44
  -7   9  -1    3.52    0.75
  -7   9  -1    3.32    0.73
  -7   9  -1    3.38    0.43
  -7   9  -1    3.33    0.49
  -7   9  -1    3.37    0.47
   7  -9   1    3.40    0.68
   7  -9   1    3.26    0.71
   7  -9   1    3.56    0.50
   7  -9   1    3.64    0.60
   7  -9   1    2.87    0.88
   7  -9   1    3.11    0.48
  -8   9  -1    1.69    0.81
  -8   9  -1    3.09    0.86
  -8   9  -1    2.94    0.65
  -8   9  -1    2.85    0.51
   8  -9   1    0.12    0.71
   8  -9   1    0.16    0.82
   8  -9   1    2.81    0.69
   8  -9   1    2.84    0.65
   8  -9   1    3.15    0.81
  -9   9  -1    4.41    1.10
  -9   9  -1    3.95    0.77
   9  -9   1    4.30    1.08
   9  -9   1    4.39    1.00
 -10   9  -1   -1.43    1.32
 -10   9  -1    0.61    0.89
  10  -9   1    0.96    1.39
   7   8  -1    0.93    1.02
  -7  -8   1    2.18    1.06
  -7  -8   1   -1.92    1.36
  -7  -8   1    3.12    1.20
  -7  -8   1    3.82    1.10
  -7  -8   1    0.39    1.15
  -7  -8   1   -0.02    1.33
   6   8  -1   -1.06    1.03
   6   8  -1    1.18    1.04
   6   8  -1    1.19    0.93
  -6  -8   1   -1.87    0.87
  -6  -8   1    1.19    0.86
  -6  -8   1    0.71    0.94
  -6  -8   1    0.95    0.80
  -6  -8   1   -0.88    1.07
  -6  -8   1   -2.30    1.16
  -6  -8   1   -0.27    0.74
   5   8  -1   -0.43    0.85
   5   8  -1    0.10    0.65
   5   8  -1    0.23    0.76
   5   8  -1    1.05    0.95
  -5  -8   1    1.50    0.75
  -5  -8   1    1.19    0.73
  -5  -8   1    1.02    0.75
  -5  -8   1    1.45    0.64
  -5  -8   1    2.18    0.75
  -5  -8   1    1.20    0.73
   4   8  -1    0.39    0.64
   4   8  -1    1.52    0.48
   4   8  -1    0.83    0.73
   4   8  -1    1.46    0.66
   4   8  -1    2.47    0.62
   4   8  -1    0.65    0.68
   4   8  -1    0.81    0.73
   4   8  -1    2.06    0.73
  -4  -8   1    1.16    0.67
  -4  -8   1    0.46    0.56
  -4  -8   1    2.51    0.62
  -4  -8   1    0.64    0.68
  -4  -8   1    1.03    0.51
  -4  -8   1    0.36    0.47
  -4  -8   1    1.19    0.47
  -4  -8   1    0.70    0.64
  -4  -8   1    0.07    0.69
   3   8  -1    0.57    0.57
   3   8  -1   -0.39    0.47
   3   8  -1   -0.93    0.66
   3   8  -1   -0.35    0.41
   3   8  -1    0.15    0.49
   3   8  -1    0.78    0.48
   3   8  -1    0.39    0.46
   3   8  -1   -0.01    0.28
  -3  -8   1    0.64    0.55
  -3  -8   1    0.21    0.43
  -3  -8   1    0.65    0.52
  -3  -8   1    0.13    0.51
  -3  -8   1   -0.18    0.44
  -3  -8   1   -0.21    0.44
  -3  -8   1    0.27    0.33
  -3  -8   1   -0.21    0.43
  -3  -8   1    0.30    0.56
   2   8  -1   11.69    0.84
   2   8  -1   12.69    0.76
   2   8  -1   12.05    0.75
   2   8  -1   11.08    0.96
   2   8  -1   11.52    0.64
   2   8  -1   11.38    0.91
  -2  -8   1   11.82    0.84
  -2  -8   1   10.94    0.69
  -2  -8   1   12.28    0.96
  -2  -8   1   12.01    0.76
  -2  -8   1   11.52    0.74
  -2  -8   1   12.09    0.80
  -2  -8   1   11.68    0.79
  -2  -8   1   11.27    0.99
  -2  -8   1   12.22    0.61
   1   8  -1  220.41    6.43
   1   8  -1  218.25    5.80
   1   8  -1  223.35    6.09
   1   8  -1  215.08    6.10
   1   8  -1  218.12    5.92
   1   8  -1  226.83    5.94
  -1  -8   1  223.14    6.10
  -1  -8   1  226.07    5.93
  -1  -8   1  221.72    6.25
  -1  -8   1  223.40    6.09
  -1  -8   1  226.28    5.85
  -1  -8   1  223.10    5.82
  -1  -8   1  217.79    6.43
  -1  -8   1  228.63    6.26
  -1  -8   1  224.29    6.61
   0   8  -1  175.82    4.52
   0   8  -1  167.30    4.64
   0   8  -1  163.95    4.73
   0   8  -1  167.76    4.51
   0   8  -1  176.57    4.66
   0  -8   1  165.68    4.51
   0  -8   1  170.44    4.82
   0  -8   1  170.18    4.82
   0  -8   1  172.62    4.65
   0  -8   1  171.59    4.51
   0  -8   1  173.80    4.41
   0  -8   1  150.26    5.05
   0  -8   1  164.01    4.96
   0  -8   1  174.19    4.65
   0  -8   1  170.61    4.32
  -1   8  -1    6.38    0.57
  -1   8  -1    7.27    0.65
   1  -8   1    6.90    0.60
   1  -8   1    7.08    0.61
   1  -8   1    6.63    0.56
   1  -8   1    6.83    0.44
   1  -8   1    7.01    0.28
   1  -8   1    7.21    0.49
   1  -8   1    7.95    0.48
   1  -8   1    7.11    0.30
   1  -8   1    7.77    0.37
   1  -8   1    7.80    0.41
   1  -8   1    8.03    0.29
   1  -8   1    8.25    0.66
   1  -8   1    7.52    0.36
   1  -8   1    7.35    0.46
  -2   8  -1    3.33    0.33
  -2   8  -1    3.39    0.34
  -2   8  -1    2.89    0.25
  -2   8  -1    2.68    0.47
  -2   8  -1    2.96    0.25
   2  -8   1    2.91    0.25
   2  -8   1    3.41    0.47
   2  -8   1    3.84    0.36
   2  -8   1    3.23    0.43
   2  -8   1    2.84    0.28
   2  -8   1    3.23    0.31
   2  -8   1    2.61    0.38
   2  -8   1    2.98    0.28
   2  -8   1    2.81    0.45
   2  -8   1    3.30    0.33
   2  -8   1    2.86    0.27
  -3   8  -1   29.97    0.89
  -3   8  -1   28.29    0.86
  -3   8  -1   29.37    0.86
  -3   8  -1   28.97    0.89
  -3   8  -1   28.33    1.16
  -3   8  -1   31.53    1.25
   3  -8   1   28.84    1.18
   3  -8   1   29.25    0.89
   3  -8   1   29.20    1.04
   3  -8   1   27.72    1.14
   3  -8   1   29.67    0.88
   3  -8   1   29.05    1.12
   3  -8   1   29.37    0.89
   3  -8   1   29.12    0.90
   3  -8   1   30.38    0.88
   3  -8   1   29.62    1.18
   3  -8   1   27.65    1.13
   3  -8   1   27.63    0.87
  -4   8  -1    1.44    0.22
  -4   8  -1    2.28    0.45
  -4   8  -1    1.77    0.49
  -4   8  -1    1.40    0.21
  -4   8  -1    1.53    0.22
  -4   8  -1    1.70    0.23
  -4   8  -1    1.87    0.31
  -4   8  -1    1.90    0.23
  -4   8  -1    2.43    0.39
   4  -8   1    1.85    0.31
   4  -8   1    2.11    0.30
   4  -8   1    1.32    0.23
   4  -8   1    1.31    0.37
   4  -8   1    1.75    0.39
   4  -8   1    1.73    0.38
   4  -8   1    1.31    0.23
   4  -8   1    1.35    0.44
   4  -8   1    1.60    0.22
   4  -8   1    1.30    0.41
   4  -8   1    1.67    0.40
   4  -8   1    1.34    0.20
  -5   8  -1   57.00    1.79
  -5   8  -1   58.99    2.04
  -5   8  -1   56.39    1.62
  -5   8  -1   56.54    1.89
  -5   8  -1   57.50    1.90
  -5   8  -1   56.55    1.66
  -5   8  -1   58.25    1.62
  -5   8  -1   56.40    1.67
   5  -8   1   59.29    2.02
   5  -8   1   57.76    1.63
   5  -8   1   58.88    1.81
   5  -8   1   56.50    1.63
   5  -8   1   60.64    1.67
   5  -8   1   57.30    1.83
   5  -8   1   54.41    1.63
   5  -8   1   56.54    1.97
   5  -8   1   57.15    1.67
   5  -8   1   59.86    1.98
   5  -8   1   55.49    1.97
   5  -8   1   58.25    1.82
   5  -8   1   58.65    1.98
   5  -8   1   58.49    1.82
  -6   8  -1   30.58    1.34
  -6   8  -1   32.05    1.07
  -6   8  -1   31.10    1.28
  -6   8  -1   32.24    1.38
  -6   8  -1   30.20    1.31
  -6   8  -1   31.36    1.09
  -6   8  -1   31.97    1.07
  -6   8  -1   30.98    1.05
   6  -8   1   30.73    1.43
   6  -8   1   32.34    1.14
   6  -8   1   32.35    1.33
   6  -8   1   31.59    1.09
   6  -8   1   31.04    1.11
   6  -8   1   29.03    1.09
   6  -8   1   32.18    1.20
   6  -8   1   33.36    1.24
   6  -8   1   30.42    1.34
   6  -8   1   32.73    1.34
   6  -8   1   30.44    1.34
  -7   8  -1   11.12    0.94
  -7   8  -1    9.81    0.94
  -7   8  -1   11.56    0.73
  -7   8  -1   10.19    0.73
  -7   8  -1   13.46    1.00
  -7   8  -1   10.54    1.02
  -7   8  -1   10.94    0.75
  -7   8  -1   11.33    0.76
   7  -8   1   11.68    0.92
   7  -8   1    9.82    0.88
   7  -8   1   10.28    0.77
   7  -8   1   10.79    1.04
   7  -8   1   10.05    0.75
   7  -8   1   10.10    0.86
   7  -8   1    8.45    0.91
   7  -8   1   11.25    0.77
  -8   8  -1    0.14    0.58
  -8   8  -1   -0.41    0.75
  -8   8  -1    0.07    0.77
  -8   8  -1    0.00    0.50
   8  -8   1    0.72    0.68
   8  -8   1   -0.03    0.82
   8  -8   1   -0.27    0.51
   8  -8   1    2.04    0.84
  -9   8  -1   20.90    1.73
  -9   8  -1   19.95    1.31
   9  -8   1   20.27    1.61
   9  -8   1   19.25    1.64
 -10   8  -1    1.26    1.26
 -10   8  -1    0.78    0.93
  10  -8   1   -1.09    1.05
   8   7  -1   -1.21    1.46
  -8  -7   1   -0.16    1.45
  -8  -7   1    2.69    1.30
  -8  -7   1    2.71    1.33
  -8  -7   1    1.78    1.27
  -8  -7   1    3.21    1.04
   7   7  -1    1.92    1.00
   7   7  -1    3.79    1.22
  -7  -7   1    1.73    0.98
  -7  -7   1    1.71    0.95
  -7  -7   1    0.03    0.89
  -7  -7   1    1.85    0.87
  -7  -7   1    2.40    1.05
  -7  -7   1    1.09    1.04
   6   7  -1    5.00    0.68
   6   7  -1    5.83    0.87
   6   7  -1    8.43    1.04
   6   7  -1    6.82    1.02
   6   7  -1    6.49    1.17
  -6  -7   1    5.37    0.83
  -6  -7   1    5.13    0.89
  -6  -7   1    8.00    0.86
  -6  -7   1    7.45    0.94
  -6  -7   1    6.87    0.87
  -6  -7   1    5.83    0.87
   5   7  -1  102.53    3.40
   5   7  -1  106.30    3.25
   5   7  -1  105.51    3.10
   5   7  -1  105.92    3.08
   5   7  -1  103.73    3.25
   5   7  -1  105.68    3.32
   5   7  -1  103.25    3.36
  -5  -7   1  103.19    3.28
  -5  -7   1  104.29    3.19
  -5  -7   1  103.89    3.24
  -5  -7   1  100.43    3.37
  -5  -7   1  108.15    3.17
  -5  -7   1  103.32    3.29
  -5  -7   1  104.92    3.33
   4   7  -1   73.33    2.30
   4   7  -1   72.86    2.47
   4   7  -1   69.33    2.48
   4   7  -1   71.31    2.13
   4   7  -1   72.55    2.24
   4   7  -1   70.44    2.13
   4   7  -1   74.63    2.48
   4   7  -1   73.85    2.32
   4   7  -1   73.40    2.55
   4   7  -1   72.25    2.41
  -4  -7   1   73.58    2.45
  -4  -7   1   74.34    2.41
  -4  -7   1   72.50    2.50
  -4  -7   1   71.52    2.24
  -4  -7   1   72.74    2.50
  -4  -7   1   73.33    2.41
  -4  -7   1   75.91    2.45
  -4  -7   1   73.86    2.26
   3   7  -1    2.95    0.48
   3   7  -1    2.47    0.55
   3   7  -1    2.58    0.56
   3   7  -1    2.05    0.51
   3   7  -1    2.91    0.22
   3   7  -1    3.31    0.42
   3   7  -1    2.97    0.52
   3   7  -1    2.88    0.34
   3   7  -1    2.76    0.47
  -3  -7   1    2.98    0.45
  -3  -7   1    2.66    0.43
  -3  -7   1    2.31    0.49
  -3  -7   1    3.24    0.46
  -3  -7   1    3.53    0.62
  -3  -7   1    3.21    0.36
  -3  -7   1    3.17    0.51
  -3  -7   1    2.40    0.49
   2   7  -1   70.04    1.93
   2   7  -1   62.06    2.06
   2   7  -1   70.50    2.11
   2   7  -1   67.90    2.15
   2   7  -1   63.68    2.29
   2   7  -1   73.40    2.01
   2   7  -1   71.27    2.18
   2   7  -1   70.58    1.99
  -2  -7   1   68.88    2.14
  -2  -7   1   70.27    2.27
  -2  -7   1   71.35    2.17
  -2  -7   1   71.17    2.11
  -2  -7   1   69.27    2.02
  -2  -7   1   70.18    2.23
  -2  -7   1   70.80    2.30
  -2  -7   1   63.87    2.09
  -2  -7   1   72.80    1.99
   1   7  -1  112.76    3.17
   1   7  -1  112.26    2.98
   1   7  -1  113.95    3.10
   1   7  -1  110.85    3.38
   1   7  -1  111.78    3.18
   1   7  -1  112.14    3.09
  -1  -7   1  112.86    3.45
  -1  -7   1  111.83    3.28
  -1  -7   1  113.85    2.99
  -1  -7   1  111.32    3.09
  -1  -7   1  110.67    3.17
  -1  -7   1  110.26    3.01
  -1  -7   1  111.50    3.29
  -1  -7   1  109.13    3.15
  -1  -7   1  111.84    3.38
  -1  -7   1  108.90    3.07
   0   7  -1   -0.28    0.20
   0   7  -1    0.13    0.32
   0   7  -1   -0.04    0.21
   0   7  -1    0.34    0.23
   0   7  -1   -0.03    0.22
   0  -7   1   -0.06    0.22
   0  -7   1    0.28    0.24
   0  -7   1    0.78    0.26
   0  -7   1    0.23    0.23
   0  -7   1    0.93    0.33
   0  -7   1    0.02    0.15
   0  -7   1   -0.07    0.34
   0  -7   1    0.37    0.36
   0  -7   1   -0.33    0.19
   0  -7   1    0.29    0.27
  -1   7  -1   18.39    0.84
  -1   7  -1   18.12    0.84
   1  -7   1   18.58    0.64
   1  -7   1   18.63    0.84
   1  -7   1   18.57    0.58
   1  -7   1   18.67    0.65
   1  -7   1   17.48    0.60
   1  -7   1   18.85    0.64
   1  -7   1   17.64    0.82
   1  -7   1   17.72    0.79
   1  -7   1   18.09    0.65
   1  -7   1   17.85    0.53
   1  -7   1   17.70    0.83
   1  -7   1   17.02    0.61
  -2   7  -1   -0.21    0.37
  -2   7  -1    0.01    0.14
  -2   7  -1    0.24    0.26
  -2   7  -1    0.45    0.14
  -2   7  -1    0.25    0.15
  -2   7  -1    0.30    0.17
   2  -7   1   -0.47    0.30
   2  -7   1   -0.04    0.13
   2  -7   1    0.27    0.29
   2  -7   1    0.21    0.10
   2  -7   1    0.12    0.10
   2  -7   1    0.29    0.19
   2  -7   1   -0.12    0.32
   2  -7   1    0.14    0.15
   2  -7   1    0.36    0.28
   2  -7   1    0.18    0.09
   2  -7   1    0.21    0.15
   2  -7   1    0.09    0.33
   2  -7   1    0.02    0.16
  -3   7  -1    1.82    0.41
  -3   7  -1    1.62    0.18
  -3   7  -1    1.11    0.35
  -3   7  -1    1.59    0.18
  -3   7  -1    2.17    0.37
  -3   7  -1    1.59    0.17
  -3   7  -1    1.97    0.18
  -3   7  -1    1.86    0.18
   3  -7   1    2.23    0.23
   3  -7   1    2.10    0.32
   3  -7   1    1.73    0.14
   3  -7   1    2.14    0.19
   3  -7   1    2.39    0.23
   3  -7   1    2.64    0.38
   3  -7   1    1.55    0.35
   3  -7   1    2.72    0.26
   3  -7   1    1.65    0.32
   3  -7   1    2.08    0.22
   3  -7   1    2.58    0.25
  -4   7  -1   -0.19    0.36
  -4   7  -1    0.07    0.18
  -4   7  -1   -0.12    0.18
  -4   7  -1   -0.07    0.35
  -4   7  -1    0.56    0.27
  -4   7  -1    0.07    0.18
  -4   7  -1   -0.21    0.16
  -4   7  -1    0.05    0.32
   4  -7   1    0.27    0.17
   4  -7   1   -0.05    0.17
   4  -7   1   -0.13    0.27
   4  -7   1    0.05    0.20
   4  -7   1   -0.24    0.24
   4  -7   1   -0.19    0.31
   4  -7   1   -0.52    0.34
   4  -7   1    0.30    0.16
   4  -7   1    0.26    0.29
   4  -7   1   -0.01    0.33
   4  -7   1    0.24    0.21
   4  -7   1    0.09    0.28
  -5   7  -1    0.94    0.23
  -5   7  -1    0.77    0.39
  -5   7  -1    1.20    0.24
  -5   7  -1    1.39    0.38
  -5   7  -1    0.81    0.26
  -5   7  -1    1.27    0.37
  -5   7  -1    0.95    0.24
  -5   7  -1    1.04    0.38
   5  -7   1    1.27    0.26
   5  -7   1    1.39    0.36
   5  -7   1    0.91    0.44
   5  -7   1    0.59    0.29
   5  -7   1    1.27    0.35
   5  -7   1    1.13    0.31
   5  -7   1    1.19    0.56
   5  -7   1    1.29    0.39
   5  -7   1    1.28    0.26
   5  -7   1    0.77    0.42
   5  -7   1    0.58    0.35
   5  -7   1    0.74    0.23
  -6   7  -1    0.93    0.32
  -6   7  -1    1.70    0.43
  -6   7  -1    0.80    0.48
  -6   7  -1    0.68    0.32
  -6   7  -1    0.91    0.33
  -6   7  -1    1.48    0.46
  -6   7  -1    0.57    0.31
  -6   7  -1    1.38    0.45
   6  -7   1    0.78    0.40
   6  -7   1    0.33    0.47
   6  -7   1    0.20    0.52
   6  -7   1    0.93    0.32
   6  -7   1    1.65    0.47
   6  -7   1    0.59    0.35
   6  -7   1    0.24    0.32
   6  -7   1    1.02    0.36
   6  -7   1    0.60    0.55
  -7   7  -1    6.42    0.67
  -7   7  -1    6.12    0.63
  -7   7  -1    5.61    0.50
  -7   7  -1    6.77    0.73
  -7   7  -1    7.31    0.66
  -7   7  -1    6.50    0.58
   7  -7   1    5.22    0.55
   7  -7   1    7.39    0.73
   7  -7   1    6.90    0.58
   7  -7   1    7.05    0.69
   7  -7   1    6.43    0.68
   7  -7   1    7.37    0.74
   7  -7   1    6.92    0.65
   7  -7   1    6.07    0.68
  -8   7  -1    6.93    0.63
  -8   7  -1    6.23    0.91
  -8   7  -1    8.00    0.76
  -8   7  -1    7.23    0.76
  -8   7  -1    6.35    0.75
   8  -7   1    7.78    0.88
   8  -7   1    7.29    0.67
   8  -7   1    7.69    0.81
   8  -7   1    6.51    0.71
  -9   7  -1   16.98    1.64
  -9   7  -1   14.05    1.12
  -9   7  -1   14.83    1.20
   9  -7   1   17.27    1.68
   9  -7   1   16.40    1.49
 -10   7  -1   31.25    2.27
 -10   7  -1   27.27    1.89
  10  -7   1   28.10    2.34
   8   6  -1    1.41    1.12
  -8  -6   1    1.56    1.14
  -8  -6   1    1.46    1.31
  -8  -6   1    1.70    0.92
  -8  -6   1    4.22    1.15
   7   6  -1    3.56    0.77
   7   6  -1    2.92    1.10
   7   6  -1    5.60    1.31
   7   6  -1    0.57    0.96
  -7  -6   1    3.61    0.77
  -7  -6   1    1.83    0.92
  -7  -6   1    3.93    0.88
  -7  -6   1    4.08    1.06
  -7  -6   1    3.66    0.86
  -7  -6   1    1.85    1.14
  -7  -6   1    3.96    0.94
   6   6  -1   68.30    2.65
   6   6  -1   65.67    2.55
   6   6  -1   71.09    2.35
   6   6  -1   72.32    2.46
   6   6  -1   67.71    2.27
   6   6  -1   67.81    2.56
  -6  -6   1   70.32    2.42
  -6  -6   1   68.69    2.44
  -6  -6   1   71.68    2.44
  -6  -6   1   69.63    2.31
  -6  -6   1   68.86    2.45
  -6  -6   1   69.15    2.51
  -6  -6   1   68.46    2.62
  -6  -6   1   66.56    2.59
   5   6  -1  128.84    3.84
   5   6  -1  126.42    3.77
   5   6  -1  126.72    3.80
   5   6  -1  127.09    4.00
   5   6  -1  130.98    3.90
   5   6  -1  129.12    3.92
   5   6  -1  133.76    3.83
  -5  -6   1  125.48    4.02
  -5  -6   1  130.96    3.91
  -5  -6   1  127.97    3.77
  -5  -6   1  131.02    3.89
  -5  -6   1  130.17    3.85
  -5  -6   1  130.29    3.77
  -5  -6   1  131.11    4.02
  -5  -6   1  135.22    3.86
   4   6  -1    2.61    0.52
   4   6  -1    1.87    0.32
   4   6  -1    1.72    0.42
   4   6  -1    2.30    0.46
   4   6  -1    1.97    0.55
   4   6  -1    2.34    0.54
   4   6  -1    1.32    0.27
   4   6  -1    1.54    0.48
   4   6  -1    2.61    0.64
   4   6  -1    2.55    0.57
  -4  -6   1    2.35    0.39
  -4  -6   1    2.92    0.56
  -4  -6   1    1.74    0.47
  -4  -6   1    2.19    0.58
  -4  -6   1    2.41    0.49
  -4  -6   1    1.80    0.41
  -4  -6   1    2.29    0.48
  -4  -6   1    2.16    0.48
   3   6  -1   21.80    0.91
   3   6  -1   18.23    0.89
   3   6  -1   19.45    0.67
   3   6  -1   19.27    0.98
   3   6  -1   20.87    0.85
   3   6  -1   20.34    0.95
   3   6  -1   18.51    0.67
   3   6  -1   20.39    0.79
   3   6  -1   20.28    0.93
   3   6  -1   19.60    0.93
  -3  -6   1   20.09    0.90
  -3  -6   1   20.72    0.91
  -3  -6   1   19.27    0.94
  -3  -6   1   21.12    0.99
  -3  -6   1   18.85    0.89
  -3  -6   1   20.57    0.96
  -3  -6   1   16.35    0.91
  -3  -6   1   19.12    0.88
  -3  -6   1   18.90    0.84
   2   6  -1   20.08    0.88
   2   6  -1   19.10    0.85
   2   6  -1   21.16    0.86
   2   6  -1   19.87    0.73
   2   6  -1   19.45    0.74
   2   6  -1   18.94    0.65
   2   6  -1   20.28    0.88
   2   6  -1   19.59    0.85
  -2  -6   1   19.28    0.86
  -2  -6   1   20.01    0.84
  -2  -6   1   16.27    0.81
  -2  -6   1   17.82    0.68
  -2  -6   1   18.86    0.89
  -2  -6   1   19.19    0.76
  -2  -6   1   20.04    0.93
  -2  -6   1   20.35    0.85
  -2  -6   1   18.56    0.84
   1   6  -1   13.94    0.51
   1   6  -1   14.48    0.44
   1   6  -1   13.48    0.69
   1   6  -1   14.37    0.64
   1   6  -1   13.81    0.63
   1   6  -1   14.15    0.64
   1   6  -1   13.62    0.64
  -1  -6   1   13.86    0.72
  -1  -6   1   14.60    0.62
  -1  -6   1   13.77    0.73
  -1  -6   1   13.87    0.49
  -1  -6   1   14.88    0.62
  -1  -6   1   13.69    0.57
  -1  -6   1   13.81    0.64
  -1  -6   1   14.59    0.71
  -1  -6   1   14.53    0.64
   0   6  -1   39.13    1.26
   0   6  -1   38.41    1.14
   0   6  -1   39.31    1.15
   0   6  -1   38.88    1.18
   0   6  -1   38.14    1.17
   0  -6   1   39.04    1.36
   0  -6   1   39.18    1.17
   0  -6   1   38.28    1.33
   0  -6   1   38.63    1.29
   0  -6   1   38.79    1.28
   0  -6   1   34.09    1.16
   0  -6   1   38.90    1.15
   0  -6   1   38.15    1.14
   0  -6   1   37.41    1.09
   0  -6   1   37.98    1.08
  -1   6  -1    0.20    0.23
  -1   6  -1    0.22    0.15
  -1   6  -1    0.14    0.16
  -1   6  -1    0.35    0.32
   1  -6   1    0.19    0.14
   1  -6   1    0.00    0.28
   1  -6   1   -0.11    0.26
   1  -6   1    0.25    0.10
   1  -6   1    0.36    0.13
   1  -6   1    0.39    0.15
   1  -6   1    0.18    0.13
   1  -6   1    0.37    0.16
   1  -6   1    0.37    0.21
   1  -6   1    0.23    0.14
   1  -6   1    0.45    0.24
   1  -6   1    0.20    0.14
  -2   6  -1    0.43    0.12
  -2   6  -1    0.09    0.10
  -2   6  -1    0.23    0.26
  -2   6  -1    0.08    0.29
  -2   6  -1    0.39    0.11
  -2   6  -1    0.24    0.11
   2  -6   1    0.12    0.11
   2  -6   1    0.22    0.24
   2  -6   1    0.12    0.12
   2  -6   1    0.17    0.09
   2  -6   1    0.25    0.21
   2  -6   1    0.55    0.27
   2  -6   1    0.49    0.24
   2  -6   1    0.09    0.11
   2  -6   1    0.22    0.11
   2  -6   1    0.14    0.12
   2  -6   1    0.17    0.12
  -3   6  -1    0.55    0.18
  -3   6  -1    0.89    0.25
  -3   6  -1    0.70    0.14
  -3   6  -1    0.56    0.14
  -3   6  -1    0.19    0.29
  -3   6  -1    0.53    0.12
  -3   6  -1    0.59    0.12
  -3   6  -1    0.92    0.29
   3  -6   1    0.62    0.24
   3  -6   1    0.84    0.25
   3  -6   1    0.83    0.29
   3  -6   1    0.40    0.14
   3  -6   1    0.78    0.20
   3  -6   1    0.36    0.15
   3  -6   1    0.87    0.13
   3  -6   1    0.78    0.14
   3  -6   1    0.52    0.13
   3  -6   1    0.77    0.21
   3  -6   1    0.73    0.28
   3  -6   1    0.71    0.27
  -4   6  -1  173.29    4.83
  -4   6  -1  178.02    4.77
  -4   6  -1  176.49    4.63
  -4   6  -1  184.10    4.77
  -4   6  -1  173.60    4.88
  -4   6  -1  176.56    4.90
  -4   6  -1  182.72    5.23
  -4   6  -1  182.30    4.63
   4  -6   1  177.03    4.78
   4  -6   1  175.86    4.88
   4  -6   1  178.74    4.78
   4  -6   1  174.02    4.88
   4  -6   1  170.88    4.99
   4  -6   1  179.98    4.63
   4  -6   1  183.22    5.22
   4  -6   1  178.52    5.22
   4  -6   1  177.29    4.82
   4  -6   1  173.11    4.63
   4  -6   1  185.36    4.77
   4  -6   1  182.21    4.65
  -5   6  -1   58.46    1.73
  -5   6  -1   59.64    1.69
  -5   6  -1   61.67    1.95
  -5   6  -1   61.09    1.79
  -5   6  -1   59.28    1.86
  -5   6  -1   58.35    1.74
  -5   6  -1   57.35    1.78
   5  -6   1   62.09    1.75
   5  -6   1   58.69    1.83
   5  -6   1   56.97    1.77
   5  -6   1   59.67    1.73
   5  -6   1   57.85    1.74
   5  -6   1   57.68    1.91
   5  -6   1   61.27    1.98
   5  -6   1   60.73    1.77
   5  -6   1   58.07    1.69
   5  -6   1   56.94    1.69
   5  -6   1   58.50    1.84
  -6   6  -1   49.62    1.52
  -6   6  -1   49.42    1.56
  -6   6  -1   50.72    1.71
  -6   6  -1   47.99    1.71
  -6   6  -1   47.61    1.57
  -6   6  -1   50.08    1.53
  -6   6  -1   47.08    1.54
   6  -6   1   49.27    1.70
   6  -6   1   46.80    1.57
   6  -6   1   48.62    1.72
   6  -6   1   47.98    1.55
   6  -6   1   49.66    1.68
   6  -6   1   48.73    1.51
   6  -6   1   47.81    1.77
   6  -6   1   48.45    1.53
   6  -6   1   49.62    1.55
   6  -6   1   50.55    1.75
  -7   6  -1   20.56    1.05
  -7   6  -1   17.91    0.98
  -7   6  -1   18.89    1.18
  -7   6  -1   20.13    1.00
  -7   6  -1   19.30    0.97
  -7   6  -1   19.39    0.91
  -7   6  -1   18.32    0.91
  -7   6  -1   20.05    1.01
  -7   6  -1   19.20    0.83
   7  -6   1   18.65    0.92
   7  -6   1   19.70    1.26
   7  -6   1   19.12    0.77
   7  -6   1   19.89    0.94
   7  -6   1   18.38    1.13
   7  -6   1   18.55    1.00
   7  -6   1   18.83    0.99
  -8   6  -1   -2.12    0.70
  -8   6  -1    0.15    0.65
  -8   6  -1    0.61    0.53
  -8   6  -1    1.14    0.66
  -8   6  -1    0.46    0.57
   8  -6   1    0.07    0.63
   8  -6   1   -0.08    0.47
   8  -6   1    0.59    0.64
   8  -6   1    0.84    0.61
   8  -6   1    1.18    0.77
  -9   6  -1    7.90    0.84
  -9   6  -1    7.33    0.98
  -9   6  -1    6.94    1.12
   9  -6   1    7.12    1.00
   9  -6   1    9.61    1.06
 -10   6  -1   34.68    2.31
 -10   6  -1   29.10    1.84
 -10   6  -1   29.03    2.06
  10  -6   1   32.48    2.27
   9   5  -1   26.99    2.30
  -9  -5   1   24.86    2.52
  -9  -5   1   25.12    2.28
  -9  -5   1   25.81    2.04
   8   5  -1   -0.15    0.84
   8   5  -1    0.52    0.86
   8   5  -1    0.66    0.94
  -8  -5   1    0.51    0.89
  -8  -5   1    0.67    0.95
  -8  -5   1    1.27    0.86
  -8  -5   1    0.33    0.90
   7   5  -1    6.74    0.86
   7   5  -1    6.18    0.98
   7   5  -1    5.00    1.16
   7   5  -1    6.16    0.87
   7   5  -1    4.38    0.72
   7   5  -1    5.91    0.94
  -7  -5   1    5.09    0.90
  -7  -5   1    5.52    0.70
  -7  -5   1    7.52    0.86
  -7  -5   1    5.02    0.73
  -7  -5   1    5.15    0.84
  -7  -5   1    7.11    0.84
  -7  -5   1    6.18    0.86
   6   5  -1   54.43    2.19
   6   5  -1   54.30    2.02
   6   5  -1   55.95    1.94
   6   5  -1   55.74    2.08
   6   5  -1   53.21    2.13
   6   5  -1   51.99    1.93
  -6  -5   1   55.68    2.13
  -6  -5   1   55.89    2.00
  -6  -5   1   56.55    2.17
  -6  -5   1   55.82    2.04
  -6  -5   1   56.15    1.97
  -6  -5   1   53.43    2.02
  -6  -5   1   51.02    2.04
  -6  -5   1   56.76    2.11
  -6  -5   1   55.24    1.92
   5   5  -1    7.79    0.71
   5   5  -1    8.16    0.61
   5   5  -1    8.25    0.81
   5   5  -1    7.58    0.76
   5   5  -1    8.18    0.72
   5   5  -1    7.58    0.69
   5   5  -1    7.47    0.70
   5   5  -1    6.46    0.70
  -5  -5   1    6.86    0.66
  -5  -5   1    7.13    0.75
  -5  -5   1    7.43    0.72
  -5  -5   1    5.99    0.66
  -5  -5   1    7.87    0.73
  -5  -5   1    7.64    0.68
  -5  -5   1    7.21    0.62
  -5  -5   1    6.99    0.72
   4   5  -1   19.39    0.92
   4   5  -1   18.72    1.00
   4   5  -1   18.51    1.02
   4   5  -1   19.50    1.02
   4   5  -1   18.26    0.80
   4   5  -1   20.99    0.98
   4   5  -1   20.63    0.95
   4   5  -1   19.34    0.87
   4   5  -1   19.01    0.96
  -4  -5   1   17.13    0.96
  -4  -5   1   19.53    0.93
  -4  -5   1   18.19    0.86
  -4  -5   1   19.81    1.04
  -4  -5   1   18.39    0.93
  -4  -5   1   18.81    0.87
  -4  -5   1   20.57    0.95
  -4  -5   1   20.32    0.84
  -4  -5   1   19.57    0.93
   3   5  -1   -0.20    0.29
   3   5  -1   -0.08    0.39
   3   5  -1    0.09    0.28
   3   5  -1    0.44    0.30
   3   5  -1   -0.36    0.34
   3   5  -1   -0.09    0.29
   3   5  -1    0.09    0.29
   3   5  -1    0.23    0.21
   3   5  -1    0.03    0.29
  -3  -5   1   -0.16    0.35
  -3  -5   1   -0.13    0.30
  -3  -5   1    0.18    0.27
  -3  -5   1   -0.28    0.25
  -3  -5   1   -0.20    0.27
  -3  -5   1   -0.63    0.29
  -3  -5   1   -0.33    0.28
  -3  -5   1   -0.36    0.30
  -3  -5   1    0.24    0.24
   2   5  -1    2.22    0.18
   2   5  -1    2.18    0.24
   2   5  -1    2.14    0.18
   2   5  -1    2.38    0.29
   2   5  -1    1.94    0.29
   2   5  -1    2.35    0.22
   2   5  -1    1.75    0.28
   2   5  -1    2.18    0.28
   2   5  -1    1.69    0.29
   2   5  -1    2.15    0.28
  -2  -5   1    2.01    0.30
  -2  -5   1    2.25    0.35
  -2  -5   1    2.31    0.24
  -2  -5   1    1.96    0.26
  -2  -5   1    2.58    0.33
  -2  -5   1    2.09    0.25
  -2  -5   1    2.39    0.29
  -2  -5   1    2.21    0.28
  -2  -5   1    2.42    0.29
   1   5  -1    9.64    0.49
   1   5  -1   10.44    0.40
   1   5  -1    9.16    0.53
   1   5  -1   10.06    0.46
   1   5  -1   10.28    0.34
   1   5  -1    9.19    0.48
   1   5  -1    9.96    0.39
   1   5  -1    9.76    0.46
  -1  -5   1    9.91    0.44
  -1  -5   1   10.02    0.43
  -1  -5   1    9.77    0.48
  -1  -5   1    9.82    0.59
  -1  -5   1    9.79    0.47
  -1  -5   1    9.67    0.45
  -1  -5   1    9.65    0.51
  -1  -5   1    8.98    0.56
  -1  -5   1    9.20    0.37
   0   5  -1   76.63    2.05
   0   5  -1   74.18    2.26
   0   5  -1   75.79    2.16
   0   5  -1   78.66    1.97
   0   5  -1   75.87    2.10
   0  -5   1   74.59    2.27
   0  -5   1   74.42    2.33
   0  -5   1   74.90    2.04
   0  -5   1   76.83    2.10
   0  -5   1   73.45    2.08
   0  -5   1   74.81    2.03
   0  -5   1   73.47    1.99
   0  -5   1   74.02    2.19
   0  -5   1   77.03    2.04
   0  -5   1   76.10    2.19
   0  -5   1   77.33    2.10
   0  -5   1   74.69    1.99
  -1   5  -1   84.20    2.37
  -1   5  -1   82.12    2.27
  -1   5  -1   83.43    2.21
  -1   5  -1   85.00    2.56
  -1   5  -1   83.42    2.27
  -1   5  -1   83.26    2.21
   1  -5   1   83.92    2.27
   1  -5   1   85.88    2.40
   1  -5   1   85.70    2.11
   1  -5   1   85.39    2.21
   1  -5   1   83.86    2.27
   1  -5   1   85.19    2.21
   1  -5   1   87.51    2.19
   1  -5   1   84.66    2.32
   1  -5   1   83.22    2.36
   1  -5   1   81.87    2.39
   1  -5   1   84.60    2.56
   1  -5   1   82.39    2.40
   1  -5   1   86.08    2.22
   1  -5   1   82.07    2.48
  -2   5  -1   14.88    0.60
  -2   5  -1   14.84    0.46
  -2   5  -1   15.27    0.63
  -2   5  -1   15.14    0.43
  -2   5  -1   15.49    0.45
  -2   5  -1   15.06    0.45
  -2   5  -1   15.35    0.46
  -2   5  -1   15.03    0.51
  -2   5  -1   15.24    0.63
   2  -5   1   15.06    0.61
   2  -5   1   15.53    0.45
   2  -5   1   15.61    0.50
   2  -5   1   15.18    0.46
   2  -5   1   13.86    0.60
   2  -5   1   15.70    0.46
   2  -5   1   15.41    0.64
   2  -5   1   14.68    0.59
   2  -5   1   13.41    0.44
   2  -5   1   14.97    0.46
  -3   5  -1   20.30    0.80
  -3   5  -1   20.17    0.71
  -3   5  -1   20.66    0.63
  -3   5  -1   19.61    0.61
  -3   5  -1   20.91    0.75
  -3   5  -1   19.04    0.72
  -3   5  -1   20.49    0.61
  -3   5  -1   20.40    0.63
   3  -5   1   20.03    0.63
   3  -5   1   20.30    0.64
   3  -5   1   19.86    0.79
   3  -5   1   19.82    0.61
   3  -5   1   20.73    0.78
   3  -5   1   20.21    0.70
   3  -5   1   19.63    0.72
   3  -5   1   17.78    0.70
   3  -5   1   20.44    0.62
   3  -5   1   20.57    0.61
  -4   5  -1  127.28    3.36
  -4   5  -1  122.17    3.39
  -4   5  -1  120.20    3.22
  -4   5  -1  119.14    3.24
  -4   5  -1  123.29    3.36
  -4   5  -1  119.90    3.31
  -4   5  -1  123.63    3.60
   4  -5   1  121.55    3.35
   4  -5   1  121.09    3.21
   4  -5   1  117.55    3.59
   4  -5   1  124.99    3.30
   4  -5   1  120.49    3.50
   4  -5   1  118.15    3.35
   4  -5   1  119.95    3.23
   4  -5   1  121.63    3.32
   4  -5   1  121.05    3.22
   4  -5   1  124.25    3.37
  -5   5  -1   13.95    0.62
  -5   5  -1   14.78    0.80
  -5   5  -1   12.83    0.77
  -5   5  -1   13.96    0.61
  -5   5  -1   12.96    0.62
  -5   5  -1   14.99    0.63
  -5   5  -1   15.30    0.62
  -5   5  -1   13.84    0.63
  -5   5  -1   13.80    0.69
  -5   5  -1   15.12    0.71
   5  -5   1   14.25    0.63
   5  -5   1   14.73    0.59
   5  -5   1   13.59    0.67
   5  -5   1   14.54    0.66
   5  -5   1   14.57    0.60
   5  -5   1   14.38    0.79
   5  -5   1   17.02    0.73
   5  -5   1   13.54    0.64
   5  -5   1   14.39    0.79
   5  -5   1   15.65    0.82
   5  -5   1   14.25    0.63
  -6   5  -1  215.11    5.94
  -6   5  -1  222.93    6.04
  -6   5  -1  225.09    5.92
  -6   5  -1  214.45    5.92
  -6   5  -1  214.32    5.77
  -6   5  -1  219.34    5.76
  -6   5  -1  214.70    6.39
  -6   5  -1  218.14    6.30
  -6   5  -1  214.34    5.81
  -6   5  -1  216.72    5.87
   6  -5   1  217.69    6.21
   6  -5   1  219.75    5.95
   6  -5   1  220.63    6.29
   6  -5   1  220.73    5.80
   6  -5   1  214.38    6.13
   6  -5   1  211.56    5.78
   6  -5   1  214.50    5.91
   6  -5   1  217.97    5.86
  -7   5  -1   11.77    0.78
  -7   5  -1   12.98    0.88
  -7   5  -1   10.44    1.08
  -7   5  -1   11.86    0.79
  -7   5  -1   11.06    0.80
  -7   5  -1   11.32    0.73
  -7   5  -1   10.63    0.82
  -7   5  -1   13.38    0.96
  -7   5  -1   10.43    0.91
  -7   5  -1   11.13    0.56
   7  -5   1   10.56    0.79
   7  -5   1   11.88    0.87
   7  -5   1   11.88    0.73
   7  -5   1   11.92    0.90
   7  -5   1   10.55    0.88
   7  -5   1   12.71    0.97
  -8   5  -1    3.06    0.70
  -8   5  -1    3.67    0.60
  -8   5  -1    4.81    0.68
  -8   5  -1    3.23    0.55
  -8   5  -1    4.10    0.84
  -8   5  -1    2.48    0.66
   8  -5   1    2.64    0.73
   8  -5   1    2.62    0.70
   8  -5   1    2.77    0.65
   8  -5   1    4.32    0.82
   8  -5   1    3.84    0.53
  -9   5  -1    8.40    0.89
  -9   5  -1    8.25    1.15
  -9   5  -1    8.03    1.01
   9  -5   1    9.05    1.12
   9  -5   1    8.89    0.94
 -10   5  -1    3.15    1.25
 -10   5  -1    1.33    1.14
 -10   5  -1   -0.74    0.92
  10  -5   1    1.86    1.21
   9   4  -1    2.85    1.18
   9   4  -1    1.78    1.44
  -9  -4   1   -0.21    1.27
  -9  -4   1    1.59    1.04
  -9  -4   1    3.13    1.22
   8   4  -1   10.78    1.13
   8   4  -1    9.36    1.15
   8   4  -1   10.06    1.24
   8   4  -1    9.02    1.01
   8   4  -1   11.76    1.14
  -8  -4   1    8.46    1.10
  -8  -4   1    9.66    0.81
  -8  -4   1   10.45    1.04
  -8  -4   1   10.02    1.08
  -8  -4   1    8.34    1.08
  -8  -4   1    9.45    1.15
   7   4  -1    0.75    0.62
   7   4  -1    0.09    0.70
   7   4  -1   -0.77    0.72
   7   4  -1    1.17    0.67
   7   4  -1    1.22    0.69
   7   4  -1    0.71    0.73
  -7  -4   1    0.71    0.61
  -7  -4   1   -0.07    0.65
  -7  -4   1    0.44    0.60
  -7  -4   1    0.26    0.69
  -7  -4   1    0.81    0.74
  -7  -4   1    0.06    0.72
  -7  -4   1    0.49    0.70
  -7  -4   1    1.18    0.68
  -7  -4   1    0.79    0.78
   6   4  -1    0.40    0.57
   6   4  -1   -0.25    0.52
   6   4  -1    0.04    0.53
   6   4  -1    0.49    0.48
   6   4  -1    0.23    0.55
  -6  -4   1    0.28    0.44
  -6  -4   1    0.41    0.48
  -6  -4   1   -0.03    0.41
  -6  -4   1    0.09    0.54
  -6  -4   1   -0.04    0.54
  -6  -4   1   -0.10    0.43
  -6  -4   1    1.37    0.61
  -6  -4   1   -0.23    0.48
   5   4  -1    1.61    0.42
   5   4  -1    1.98    0.45
   5   4  -1    2.42    0.57
   5   4  -1    1.39    0.48
   5   4  -1    1.77    0.37
   5   4  -1    1.38    0.56
   5   4  -1    1.90    0.52
   5   4  -1    1.91    0.43
   5   4  -1    2.58    0.55
  -5  -4   1    1.95    0.49
  -5  -4   1    1.42    0.40
  -5  -4   1    1.96    0.52
  -5  -4   1    1.50    0.50
  -5  -4   1    1.43    0.44
  -5  -4   1    1.71    0.44
  -5  -4   1    1.84    0.54
  -5  -4   1    2.17    0.51
  -5  -4   1    1.83    0.38
   4   4  -1  104.11    2.98
   4   4  -1   99.55    2.96
   4   4  -1  100.47    2.91
   4   4  -1  102.15    2.92
   4   4  -1  100.17    3.07
   4   4  -1   99.13    2.99
   4   4  -1   99.71    2.96
   4   4  -1  104.25    2.92
   4   4  -1   99.58    2.91
  -4  -4   1  100.42    2.91
  -4  -4   1  102.74    2.99
  -4  -4   1  101.15    2.99
  -4  -4   1  102.50    2.91
  -4  -4   1  102.01    2.90
  -4  -4   1   97.61    2.90
  -4  -4   1  105.02    3.08
   3   4  -1    9.90    0.46
   3   4  -1   10.29    0.58
   3   4  -1   10.28    0.51
   3   4  -1   10.02    0.56
   3   4  -1    9.01    0.61
   3   4  -1    9.70    0.61
   3   4  -1   10.51    0.64
   3   4  -1    8.98    0.60
   3   4  -1    9.64    0.61
  -3  -4   1   10.48    0.58
  -3  -4   1    9.89    0.63
  -3  -4   1    9.25    0.57
  -3  -4   1   10.82    0.60
  -3  -4   1   10.02    0.54
  -3  -4   1    9.94    0.56
  -3  -4   1    9.88    0.58
   2   4  -1    9.50    0.39
   2   4  -1   10.53    0.54
   2   4  -1    9.71    0.48
   2   4  -1   10.51    0.44
   2   4  -1    9.58    0.47
   2   4  -1   10.07    0.55
   2   4  -1    9.83    0.46
   2   4  -1   10.09    0.49
   2   4  -1   10.49    0.53
  -2  -4   1   10.19    0.52
  -2  -4   1    9.48    0.43
  -2  -4   1   10.48    0.50
  -2  -4   1   10.13    0.54
  -2  -4   1   10.29    0.49
  -2  -4   1   10.58    0.52
  -2  -4   1    9.96    0.49
   1   4  -1   75.20    2.13
   1   4  -1   75.43    2.05
   1   4  -1   78.77    2.08
   1   4  -1   76.45    2.14
   1   4  -1   72.45    2.07
   1   4  -1   76.60    2.27
   1   4  -1   75.85    2.08
   1   4  -1   80.68    2.08
  -1  -4   1   74.91    2.05
  -1  -4   1   78.89    2.28
  -1  -4   1   75.31    2.13
  -1  -4   1   76.86    2.09
  -1  -4   1   75.34    2.07
  -1  -4   1   76.26    2.13
  -1  -4   1   76.32    2.20
  -1  -4   1   76.84    2.08
  -1  -4   1   75.55    2.31
  -1  -4   1   74.26    2.05
   0   4  -1  160.88    4.53
   0   4  -1  174.88    4.66
   0   4  -1  180.50    4.54
   0   4  -1  174.53    4.93
   0   4  -1  182.61    4.67
   0  -4   1  167.71    4.78
   0  -4   1  183.37    4.70
   0  -4   1  157.73    4.80
   0  -4   1  178.80    4.54
   0  -4   1  182.81    4.54
   0  -4   1  179.87    5.07
   0  -4   1  181.46    4.58
   0  -4   1  172.51    4.54
   0  -4   1  178.25    4.67
   0  -4   1  172.42    4.67
   0  -4   1  180.01    4.93
  -1   4  -1    2.70    0.14
  -1   4  -1    2.46    0.24
  -1   4  -1    2.52    0.13
  -1   4  -1    2.40    0.14
  -1   4  -1    1.89    0.23
  -1   4  -1    2.37    0.14
  -1   4  -1    2.31    0.26
   1  -4   1    2.19    0.23
   1  -4   1    2.51    0.14
   1  -4   1    2.39    0.25
   1  -4   1    2.54    0.25
   1  -4   1    2.36    0.14
   1  -4   1    2.35    0.14
   1  -4   1    2.39    0.13
   1  -4   1    2.74    0.28
   1  -4   1    2.95    0.25
   1  -4   1    2.56    0.14
   1  -4   1    2.53    0.15
   1  -4   1    2.46    0.20
  -2   4  -1   45.54    1.25
  -2   4  -1   45.68    1.25
  -2   4  -1   45.22    1.33
  -2   4  -1   44.10    1.30
  -2   4  -1   47.21    1.35
  -2   4  -1   46.36    1.44
  -2   4  -1   44.32    1.21
  -2   4  -1   46.37    1.21
   2  -4   1   45.36    1.33
   2  -4   1   46.60    1.30
   2  -4   1   45.75    1.34
   2  -4   1   46.80    1.25
   2  -4   1   46.63    1.25
   2  -4   1   46.51    1.44
   2  -4   1   46.83    1.21
   2  -4   1   47.25    1.22
   2  -4   1   46.54    1.24
   2  -4   1   43.45    1.44
  -3   4  -1    2.38    0.23
  -3   4  -1    2.61    0.27
  -3   4  -1    3.28    0.23
  -3   4  -1    2.61    0.22
  -3   4  -1    2.92    0.28
  -3   4  -1    2.99    0.33
  -3   4  -1    3.43    0.30
   3  -4   1    2.71    0.22
   3  -4   1    2.58    0.21
   3  -4   1    2.99    0.21
   3  -4   1    3.11    0.26
   3  -4   1    2.96    0.29
   3  -4   1    2.95    0.34
   3  -4   1    3.15    0.29
   3  -4   1    2.86    0.27
   3  -4   1    2.74    0.25
   3  -4   1    2.69    0.21
   3  -4   1    2.76    0.27
  -4   4  -1    5.06    0.42
  -4   4  -1    5.55    0.37
  -4   4  -1    4.88    0.37
  -4   4  -1    6.00    0.37
  -4   4  -1    4.98    0.47
  -4   4  -1    4.77    0.33
  -4   4  -1    5.25    0.50
  -4   4  -1    4.82    0.34
  -4   4  -1    6.25    0.34
  -4   4  -1    5.96    0.40
   4  -4   1    5.67    0.35
   4  -4   1    5.69    0.43
   4  -4   1    5.37    0.37
   4  -4   1    5.58    0.36
   4  -4   1    5.41    0.31
   4  -4   1    5.39    0.48
   4  -4   1    6.49    0.34
   4  -4   1    4.34    0.37
   4  -4   1    4.92    0.47
  -5   4  -1   93.48    2.69
  -5   4  -1   95.19    2.53
  -5   4  -1   88.43    2.70
  -5   4  -1   89.23    2.55
  -5   4  -1   90.58    2.51
  -5   4  -1   79.32    2.53
  -5   4  -1   93.56    2.60
  -5   4  -1   94.39    2.59
  -5   4  -1   88.68    2.81
  -5   4  -1   88.99    2.49
   5  -4   1   92.31    2.71
   5  -4   1   90.24    2.51
   5  -4   1   86.67    2.49
   5  -4   1   90.02    2.60
   5  -4   1   92.27    2.58
   5  -4   1   91.12    2.53
   5  -4   1   89.26    2.72
   5  -4   1   91.29    2.65
   5  -4   1   92.75    2.71
   5  -4   1   94.25    2.57
  -6   4  -1    9.32    0.61
  -6   4  -1    8.18    0.84
  -6   4  -1    9.31    0.73
  -6   4  -1    9.32    0.66
  -6   4  -1    8.65    0.54
  -6   4  -1    9.71    0.71
  -6   4  -1    8.55    0.43
  -6   4  -1    9.51    0.85
  -6   4  -1    9.29    0.63
  -6   4  -1    9.25    0.62
   6  -4   1    8.76    0.73
   6  -4   1    8.79    0.67
   6  -4   1    8.89    0.55
   6  -4   1    9.21    0.62
   6  -4   1   10.58    0.86
   6  -4   1    8.82    0.70
   6  -4   1   10.08    0.89
  -7   4  -1    2.48    0.42
  -7   4  -1    1.80    0.33
  -7   4  -1    1.86    0.51
  -7   4  -1    1.90    0.53
  -7   4  -1    2.04    0.42
  -7   4  -1    1.76    0.67
  -7   4  -1    2.79    0.58
  -7   4  -1    2.56    0.47
  -7   4  -1    0.86    0.54
   7  -4   1    1.56    0.49
   7  -4   1    1.82    0.49
   7  -4   1    1.46    0.48
   7  -4   1    2.14    0.38
   7  -4   1    2.08    0.56
   7  -4   1    1.29    0.47
  -8   4  -1    1.04    0.64
  -8   4  -1    1.48    0.58
  -8   4  -1    1.51    0.42
  -8   4  -1    0.92    0.78
  -8   4  -1    2.21    0.58
  -8   4  -1    0.58    0.70
   8  -4   1    2.96    0.73
   8  -4   1    0.55    0.76
   8  -4   1    1.78    0.63
   8  -4   1    2.09    0.73
  -9   4  -1    8.51    0.92
  -9   4  -1   12.44    1.21
  -9   4  -1    9.83    1.07
   9  -4   1    9.99    0.97
   9  -4   1    9.33    1.19
 -10   4  -1    2.36    1.09
 -10   4  -1    0.33    0.97
 -10   4  -1    2.11    1.19
  10   3  -1   -0.95    1.73
 -10  -3   1    3.91    1.26
 -10  -3   1    2.48    1.51
   9   3  -1    4.22    1.16
   9   3  -1    4.71    1.17
   9   3  -1    2.11    1.35
   9   3  -1    1.19    1.53
  -9  -3   1    5.17    1.06
  -9  -3   1    6.19    1.20
  -9  -3   1    3.84    0.99
   8   3  -1    1.30    0.80
   8   3  -1   -0.03    0.82
   8   3  -1    0.54    0.88
   8   3  -1    0.00    0.85
  -8  -3   1   -1.01    0.65
  -8  -3   1   -0.44    0.79
  -8  -3   1   -0.52    0.85
  -8  -3   1   -0.02    0.62
  -8  -3   1    0.33    0.80
  -8  -3   1    0.30    0.65
  -8  -3   1    0.72    1.05
   7   3  -1    0.10    0.58
   7   3  -1    0.01    0.63
   7   3  -1   -0.40    0.78
   7   3  -1    0.19    0.66
   7   3  -1    1.29    0.81
  -7  -3   1    0.23    0.74
  -7  -3   1    0.32    0.66
  -7  -3   1    0.00    0.69
  -7  -3   1   -0.87    0.78
  -7  -3   1    0.98    0.55
  -7  -3   1    0.63    0.45
  -7  -3   1    0.98    0.63
  -7  -3   1    0.96    0.52
  -7  -3   1   -0.39    0.60
   6   3  -1   -0.69    0.46
   6   3  -1    0.49    0.57
   6   3  -1    0.35    0.51
   6   3  -1    0.26    0.47
  -6  -3   1    0.37    0.53
  -6  -3   1   -0.04    0.48
  -6  -3   1    0.26    0.48
  -6  -3   1    0.47    0.44
  -6  -3   1   -0.05    0.45
  -6  -3   1    0.85    0.54
  -6  -3   1    0.49    0.51
  -6  -3   1   -0.13    0.59
   5   3  -1  130.01    3.88
   5   3  -1  129.45    3.76
   5   3  -1  127.42    3.93
   5   3  -1  138.15    3.88
   5   3  -1  132.07    3.76
   5   3  -1  133.67    3.84
   5   3  -1  133.77    3.77
   5   3  -1  132.07    3.81
  -5  -3   1  139.55    4.00
  -5  -3   1  128.44    3.78
  -5  -3   1  137.24    3.94
  -5  -3   1  129.79    3.82
  -5  -3   1  132.08    3.85
  -5  -3   1  131.33    3.73
  -5  -3   1  133.67    3.77
  -5  -3   1  139.58    3.85
  -5  -3   1  134.30    3.75
   4   3  -1  260.28    6.96
   4   3  -1  267.73    7.04
   4   3  -1  257.49    6.81
   4   3  -1  251.09    7.10
   4   3  -1  264.82    6.83
   4   3  -1  258.74    6.90
   4   3  -1  259.04    6.85
   4   3  -1  267.31    7.30
   4   3  -1  237.69    7.03
  -4  -3   1  256.37    6.82
  -4  -3   1  258.91    6.96
  -4  -3   1  256.11    6.83
  -4  -3   1  254.24    6.84
  -4  -3   1  255.34    7.04
  -4  -3   1  268.44    7.05
  -4  -3   1  252.38    7.28
  -4  -3   1  268.62    7.05
   3   3  -1    0.21    0.22
   3   3  -1    0.60    0.23
   3   3  -1    0.23    0.22
   3   3  -1    0.40    0.22
   3   3  -1    0.69    0.25
   3   3  -1    0.71    0.25
   3   3  -1    0.33    0.25
   3   3  -1    0.38    0.23
   3   3  -1    0.49    0.23
  -3  -3   1    0.20    0.20
  -3  -3   1    0.60    0.22
  -3  -3   1    0.73    0.27
  -3  -3   1    0.45    0.22
  -3  -3   1    0.33    0.22
  -3  -3   1    0.38    0.21
  -3  -3   1    0.52    0.19
   2   3  -1   15.37    0.55
   2   3  -1   15.74    0.61
   2   3  -1   16.15    0.57
   2   3  -1   15.83    0.60
   2   3  -1   15.72    0.61
   2   3  -1   15.39    0.60
   2   3  -1   15.99    0.57
   2   3  -1   15.03    0.62
   2   3  -1   15.35    0.54
  -2  -3   1   15.45    0.59
  -2  -3   1   14.69    0.55
  -2  -3   1   14.94    0.56
  -2  -3   1   15.78    0.64
  -2  -3   1   15.77    0.60
  -2  -3   1   15.90    0.61
  -2  -3   1   15.68    0.55
  -2  -3   1   15.67    0.61
   1   3  -1  346.35    9.26
   1   3  -1  368.97    9.26
   1   3  -1  351.72    9.83
   1   3  -1  378.85    9.95
   1   3  -1  345.96    9.37
   1   3  -1  346.22    9.44
   1   3  -1  370.46    9.54
   1   3  -1  354.44    9.65
   1   3  -1  378.41    9.54
  -1  -3   1  374.44    9.94
  -1  -3   1  333.15    9.65
  -1  -3   1  371.17    9.26
  -1  -3   1  369.15    9.26
  -1  -3   1  369.55    9.54
  -1  -3   1  369.08    9.53
  -1  -3   1  352.22    9.35
  -1  -3   1  359.92    9.43
  -1  -3   1  362.95    9.24
   0   3  -1    7.29    0.26
   0   3  -1    7.08    0.31
   0   3  -1    7.31    0.33
   0   3  -1    7.04    0.23
   0   3  -1    7.25    0.26
   0   3  -1    7.28    0.25
   0   3  -1    6.97    0.25
   0  -3   1    6.85    0.32
   0  -3   1    6.73    0.25
   0  -3   1    7.25    0.26
   0  -3   1    7.08    0.35
   0  -3   1    7.46    0.26
   0  -3   1    6.76    0.31
   0  -3   1    7.39    0.26
   0  -3   1    7.37    0.23
   0  -3   1    7.36    0.26
   0  -3   1    7.31    0.25
  -1   3  -1  335.60    8.83
  -1   3  -1  340.89    8.58
  -1   3  -1  328.44    8.58
  -1   3  -1  339.51    8.83
  -1   3  -1  329.00    9.54
  -1   3  -1  342.91    8.18
   1  -3   1  332.57    8.83
   1  -3   1  339.21    8.80
   1  -3   1  333.49    9.01
   1  -3   1  346.71    8.83
   1  -3   1  336.38    8.58
   1  -3   1  339.44    8.81
   1  -3   1  342.07    9.54
   1  -3   1  345.71    8.58
   1  -3   1  338.75    8.99
  -2   3  -1   60.13    1.62
  -2   3  -1   59.06    1.61
  -2   3  -1   59.84    1.58
  -2   3  -1   60.38    1.78
  -2   3  -1   58.32    1.65
  -2   3  -1   59.81    1.66
  -2   3  -1   59.09    1.67
   2  -3   1   61.20    1.58
   2  -3   1   59.44    1.66
   2  -3   1   61.23    1.61
   2  -3   1   60.82    1.65
   2  -3   1   59.74    1.77
   2  -3   1   60.45    1.57
   2  -3   1   62.84    1.67
   2  -3   1   51.52    1.71
   2  -3   1   60.73    1.81
   2  -3   1   60.27    1.62
   2  -3   1   61.66    1.62
  -3   3  -1    2.25    0.23
  -3   3  -1    1.98    0.26
  -3   3  -1    1.70    0.18
  -3   3  -1    1.88    0.21
  -3   3  -1    2.13    0.23
  -3   3  -1    2.33    0.19
  -3   3  -1    1.89    0.22
  -3   3  -1    1.99    0.23
   3  -3   1    1.93    0.23
   3  -3   1    1.65    0.18
   3  -3   1    1.94    0.22
   3  -3   1    2.28    0.22
   3  -3   1    2.20    0.21
   3  -3   1    1.98    0.18
   3  -3   1    1.83    0.25
   3  -3   1    1.81    0.18
   3  -3   1    1.82    0.19
  -4   3  -1    2.56    0.26
  -4   3  -1    1.88    0.27
  -4   3  -1    1.97    0.25
  -4   3  -1    2.18    0.21
  -4   3  -1    2.19    0.36
  -4   3  -1    2.36    0.25
  -4   3  -1    2.12    0.25
  -4   3  -1    2.21    0.33
  -4   3  -1    2.05    0.22
  -4   3  -1    2.12    0.29
  -4   3  -1    2.21    0.25
   4  -3   1    2.11    0.25
   4  -3   1    2.54    0.37
   4  -3   1    2.08    0.29
   4  -3   1    2.36    0.26
   4  -3   1    3.44    0.35
   4  -3   1    1.87    0.16
   4  -3   1    2.52    0.22
   4  -3   1    2.36    0.25
   4  -3   1    2.03    0.21
   4  -3   1    2.52    0.31
  -5   3  -1   44.60    1.34
  -5   3  -1   44.59    1.39
  -5   3  -1   44.34    1.25
  -5   3  -1   43.39    1.57
  -5   3  -1   44.56    1.42
  -5   3  -1   45.63    1.40
  -5   3  -1   41.84    1.50
  -5   3  -1   45.30    1.40
  -5   3  -1   45.12    1.42
  -5   3  -1   43.20    1.43
  -5   3  -1   43.38    1.52
   5  -3   1   43.60    1.38
   5  -3   1   46.46    1.43
   5  -3   1   42.93    1.45
   5  -3   1   45.63    1.43
   5  -3   1   46.12    1.46
   5  -3   1   43.81    1.56
   5  -3   1   42.25    1.46
   5  -3   1   44.85    1.40
   5  -3   1   45.12    1.41
  -6   3  -1   20.63    1.07
  -6   3  -1   20.03    0.78
  -6   3  -1   18.37    0.86
  -6   3  -1   19.43    1.09
  -6   3  -1   21.80    0.95
  -6   3  -1   18.14    0.87
  -6   3  -1   19.90    0.62
  -6   3  -1   20.00    0.90
  -6   3  -1   19.56    0.83
  -6   3  -1   21.93    0.94
   6  -3   1   21.62    0.91
   6  -3   1   21.20    0.91
   6  -3   1   21.58    0.99
   6  -3   1   21.07    0.96
   6  -3   1   20.76    0.97
   6  -3   1   19.28    1.01
   6  -3   1   19.36    0.79
  -7   3  -1   46.59    1.62
  -7   3  -1   43.82    1.53
  -7   3  -1   44.09    1.62
  -7   3  -1   46.16    1.48
  -7   3  -1   45.64    1.67
  -7   3  -1   48.26    1.74
  -7   3  -1   45.96    1.74
  -7   3  -1   46.12    1.60
   7  -3   1   45.06    1.64
   7  -3   1   44.84    1.66
   7  -3   1   48.05    1.65
   7  -3   1   44.94    1.65
   7  -3   1   43.83    1.73
  -8   3  -1    1.80    0.68
  -8   3  -1    1.96    0.70
  -8   3  -1    1.70    0.75
  -8   3  -1    1.77    0.64
  -8   3  -1    1.99    0.62
  -8   3  -1    2.56    0.40
   8  -3   1    1.68    0.79
   8  -3   1    2.35    0.75
   8  -3   1    1.17    0.61
   8  -3   1    1.45    0.68
  -9   3  -1    5.79    0.92
  -9   3  -1    5.75    1.12
  -9   3  -1    7.63    0.95
   9  -3   1    7.29    1.00
   9  -3   1    6.32    1.16
 -10   3  -1    7.83    1.02
 -10   3  -1    9.87    1.37
 -10   3  -1   12.07    1.36
  10   2  -1    0.09    1.31
 -10  -2   1    2.13    1.36
 -10  -2   1    0.28    1.05
 -10  -2   1   -0.55    1.34
   9   2  -1   17.95    1.60
   9   2  -1   22.55    1.79
   9   2  -1   21.57    1.76
   9   2  -1   21.40    1.87
  -9  -2   1   19.94    1.57
  -9  -2   1   19.91    1.81
  -9  -2   1   21.14    1.54
  -9  -2   1   20.31    1.65
   8   2  -1   15.35    1.50
   8   2  -1   14.90    1.35
   8   2  -1   14.84    1.30
   8   2  -1   15.60    1.35
  -8  -2   1   14.98    1.38
  -8  -2   1   17.34    1.36
  -8  -2   1   16.17    1.10
  -8  -2   1   14.25    1.37
  -8  -2   1   12.40    1.25
  -8  -2   1   13.36    1.25
  -8  -2   1   14.81    0.98
  -8  -2   1   15.02    1.20
   7   2  -1    3.79    0.66
   7   2  -1    2.96    0.63
   7   2  -1    3.64    0.65
   7   2  -1    3.45    0.65
  -7  -2   1    2.42    0.67
  -7  -2   1    3.07    0.55
  -7  -2   1    3.32    0.64
  -7  -2   1    2.31    0.68
  -7  -2   1    3.05    0.61
  -7  -2   1    3.15    0.65
  -7  -2   1    2.46    0.57
  -7  -2   1    3.07    0.52
   6   2  -1   34.85    1.45
   6   2  -1   35.99    1.41
   6   2  -1   33.35    1.40
   6   2  -1   33.85    1.36
  -6  -2   1   37.22    1.46
  -6  -2   1   33.96    1.35
  -6  -2   1   34.15    1.26
  -6  -2   1   33.52    1.33
  -6  -2   1   36.05    1.44
  -6  -2   1   35.66    1.30
  -6  -2   1   34.57    1.50
  -6  -2   1   34.86    1.37
  -6  -2   1   36.41    1.41
   5   2  -1  360.10    9.15
   5   2  -1  328.78    8.88
   5   2  -1  333.04    9.15
   5   2  -1  335.02    9.45
   5   2  -1  346.95    8.88
   5   2  -1  333.65    9.26
   5   2  -1  328.07    9.05
   5   2  -1  326.89    8.85
   5   2  -1  320.55    8.98
  -5  -2   1  330.01    9.06
  -5  -2   1  353.71    9.65
  -5  -2   1  346.28    9.45
  -5  -2   1  340.48    9.13
  -5  -2   1  332.97    8.88
  -5  -2   1  328.21    8.87
  -5  -2   1  338.35    9.11
  -5  -2   1  333.27    9.14
  -5  -2   1  351.04    9.14
  -5  -2   1  343.97    8.88
   4   2  -1    4.36    0.43
   4   2  -1    2.83    0.41
   4   2  -1    2.61    0.31
   4   2  -1    3.24    0.33
   4   2  -1    3.65    0.38
   4   2  -1    2.69    0.31
   4   2  -1    2.48    0.34
   4   2  -1    2.34    0.31
   4   2  -1    2.85    0.33
  -4  -2   1    2.42    0.33
  -4  -2   1    2.23    0.31
  -4  -2   1    2.21    0.35
  -4  -2   1    2.77    0.30
  -4  -2   1    2.39    0.30
  -4  -2   1    2.75    0.32
  -4  -2   1    2.25    0.30
  -4  -2   1    2.25    0.30
  -4  -2   1    2.44    0.31
   3   2  -1   28.11    0.95
   3   2  -1   30.10    1.00
   3   2  -1   30.69    0.95
   3   2  -1   27.81    0.94
   3   2  -1   29.03    0.94
   3   2  -1   29.42    0.96
   3   2  -1   29.57    0.96
   3   2  -1   29.09    0.98
   3   2  -1   28.05    0.97
  -3  -2   1   29.72    0.95
  -3  -2   1   30.76    0.98
  -3  -2   1   29.25    0.99
  -3  -2   1   30.78    1.01
  -3  -2   1   28.51    0.96
  -3  -2   1   26.32    0.96
  -3  -2   1   28.62    0.95
  -3  -2   1   29.48    0.96
   2   2  -1    0.31    0.14
   2   2  -1    0.27    0.12
   2   2  -1    0.37    0.14
   2   2  -1    0.31    0.16
   2   2  -1    0.32    0.13
   2   2  -1    0.52    0.13
   2   2  -1    0.53    0.15
   2   2  -1    0.43    0.15
  -2  -2   1    0.58    0.14
  -2  -2   1    0.40    0.11
  -2  -2   1    0.52    0.13
  -2  -2   1    0.38    0.12
  -2  -2   1    0.12    0.13
  -2  -2   1    0.30    0.16
  -2  -2   1    0.24    0.15
  -2  -2   1    0.56    0.14
   1   2  -1    3.05    0.19
   1   2  -1    3.19    0.18
   1   2  -1    3.54    0.18
   1   2  -1    3.03    0.18
   1   2  -1    3.42    0.19
   1   2  -1    2.94    0.16
   1   2  -1    3.19    0.18
   1   2  -1    3.45    0.21
   1   2  -1    2.76    0.17
  -1  -2   1    2.88    0.20
  -1  -2   1    3.22    0.18
  -1  -2   1    3.35    0.17
  -1  -2   1    3.04    0.18
  -1  -2   1    3.24    0.19
  -1  -2   1    3.12    0.18
  -1  -2   1    3.06    0.21
  -1  -2   1    3.27    0.17
  -1  -2   1    3.05    0.17
   0   2  -1    2.56    0.11
   0   2  -1    2.37    0.11
   0   2  -1    2.65    0.17
   0   2  -1    2.88    0.13
   0   2  -1    2.35    0.13
   0   2  -1    2.54    0.12
   0   2  -1    2.94    0.15
   0  -2   1    2.59    0.12
   0  -2   1    2.49    0.11
   0  -2   1    2.58    0.10
   0  -2   1    2.62    0.14
   0  -2   1    2.62    0.11
   0  -2   1    2.48    0.13
   0  -2   1    2.54    0.11
   0  -2   1    2.43    0.10
   0  -2   1    2.60    0.16
  -1   2  -1   -0.11    0.06
  -1   2  -1    0.04    0.06
  -1   2  -1   -0.07    0.06
  -1   2  -1   -0.06    0.06
  -1   2  -1   -0.18    0.07
  -1   2  -1   -0.20    0.10
   1  -2   1   -0.24    0.11
   1  -2   1   -0.18    0.06
   1  -2   1   -0.06    0.10
   1  -2   1   -0.17    0.08
   1  -2   1   -0.25    0.09
   1  -2   1   -0.36    0.08
   1  -2   1    0.00    0.06
   1  -2   1   -0.28    0.10
   1  -2   1   -0.31    0.07
   1  -2   1   -0.01    0.06
   1  -2   1   -0.09    0.06
  -2   2  -1    2.71    0.21
  -2   2  -1    3.17    0.26
  -2   2  -1    2.70    0.17
  -2   2  -1    2.66    0.25
  -2   2  -1    2.70    0.15
  -2   2  -1    3.04    0.24
  -2   2  -1    2.75    0.17
  -2   2  -1    2.66    0.17
  -2   2  -1    3.02    0.14
   2  -2   1    2.81    0.18
   2  -2   1    3.77    0.25
   2  -2   1    2.63    0.18
   2  -2   1    2.86    0.13
   2  -2   1    2.97    0.25
   2  -2   1    2.71    0.16
   2  -2   1    2.80    0.17
   2  -2   1    2.78    0.17
   2  -2   1    2.89    0.22
  -3   2  -1    0.20    0.10
  -3   2  -1    0.11    0.07
  -3   2  -1   -0.09    0.19
  -3   2  -1   -0.03    0.18
  -3   2  -1    0.04    0.11
  -3   2  -1   -0.03    0.14
  -3   2  -1    0.22    0.15
  -3   2  -1   -0.24    0.18
  -3   2  -1    0.45    0.12
  -3   2  -1   -0.10    0.11
   3  -2   1    0.15    0.12
   3  -2   1    0.00    0.10
   3  -2   1   -0.07    0.14
   3  -2   1   -0.06    0.12
   3  -2   1    0.21    0.13
   3  -2   1    0.07    0.13
   3  -2   1   -0.14    0.16
   3  -2   1    0.09    0.21
   3  -2   1    0.24    0.15
   3  -2   1   -0.04    0.07
  -4   2  -1    4.66    0.41
  -4   2  -1    4.45    0.39
  -4   2  -1    4.53    0.21
  -4   2  -1    4.80    0.39
  -4   2  -1    5.01    0.40
  -4   2  -1    5.11    0.28
  -4   2  -1    4.96    0.43
  -4   2  -1    4.94    0.41
  -4   2  -1    4.44    0.47
   4  -2   1    4.56    0.41
   4  -2   1    4.54    0.42
   4  -2   1    5.16    0.49
   4  -2   1    4.36    0.43
   4  -2   1    5.13    0.38
   4  -2   1    5.12    0.44
   4  -2   1    5.04    0.35
   4  -2   1    4.84    0.44
   4  -2   1    4.87    0.29
  -5   2  -1  101.51    2.89
  -5   2  -1  100.65    3.01
  -5   2  -1  100.48    2.88
  -5   2  -1  105.30    2.98
  -5   2  -1  100.99    2.97
  -5   2  -1  103.89    2.79
  -5   2  -1  105.20    3.02
  -5   2  -1  106.86    3.06
  -5   2  -1  101.38    2.92
   5  -2   1  105.96    2.92
   5  -2   1  103.28    2.88
   5  -2   1  103.41    3.02
   5  -2   1  105.33    2.98
   5  -2   1  104.92    3.04
   5  -2   1  105.34    2.92
   5  -2   1  102.27    3.01
   5  -2   1  105.17    3.00
   5  -2   1  103.12    3.06
  -6   2  -1   60.65    1.97
  -6   2  -1   60.71    1.71
  -6   2  -1   62.92    2.01
  -6   2  -1   62.69    2.09
  -6   2  -1   61.08    1.89
  -6   2  -1   64.43    2.01
  -6   2  -1   64.88    1.97
  -6   2  -1   61.37    1.98
   6  -2   1   63.36    2.01
   6  -2   1   60.69    2.00
   6  -2   1   60.09    2.10
   6  -2   1   61.20    2.04
   6  -2   1   66.18    2.03
  -7   2  -1  134.07    4.06
  -7   2  -1  138.52    3.87
  -7   2  -1  136.36    4.02
  -7   2  -1  136.74    3.94
  -7   2  -1  135.29    3.96
  -7   2  -1  136.67    3.92
  -7   2  -1  135.15    3.97
  -7   2  -1  141.54    4.05
   7  -2   1  134.98    3.97
   7  -2   1  133.86    4.06
   7  -2   1  136.23    3.96
   7  -2   1  134.31    4.11
   7  -2   1  139.75    4.07
  -8   2  -1    1.87    0.40
  -8   2  -1    2.08    0.63
  -8   2  -1    1.86    0.66
  -8   2  -1    1.84    0.80
  -8   2  -1    1.23    0.78
  -8   2  -1    1.53    0.83
   8  -2   1    4.13    0.86
   8  -2   1    1.79    0.62
   8  -2   1    3.31    0.90
   8  -2   1    2.01    0.87
  -9   2  -1    0.98    0.86
  -9   2  -1    1.88    0.82
  -9   2  -1    0.87    1.02
   9  -2   1    2.00    0.93
   9  -2   1    3.42    1.16
 -10   2  -1   32.87    2.13
 -10   2  -1   30.33    2.41
 -10   2  -1   34.45    2.22
  10   1  -1   42.95    2.87
  10   1  -1   42.33    2.46
 -10  -1   1   47.29    2.38
 -10  -1   1   42.93    2.41
 -10  -1   1   46.69    2.39
   9   1  -1   90.07    3.27
   9   1  -1   89.85    3.21
   9   1  -1   90.04    3.13
  -9  -1   1   92.78    3.18
  -9  -1   1   90.38    3.27
  -9  -1   1   90.70    3.17
  -9  -1   1   90.64    3.25
   8   1  -1    0.04    0.67
   8   1  -1    0.24    0.69
   8   1  -1    2.04    0.68
  -8  -1   1    1.06    0.63
  -8  -1   1    1.28    0.74
  -8  -1   1    1.26    0.76
  -8  -1   1    1.50    0.59
  -8  -1   1    1.17    0.78
  -8  -1   1    1.31    0.56
  -8  -1   1    1.04    0.70
   7   1  -1    4.74    0.61
   7   1  -1    3.71    0.68
   7   1  -1    5.20    0.77
   7   1  -1    3.88    0.69
  -7  -1   1    3.99    0.70
  -7  -1   1    4.11    0.60
  -7  -1   1    3.70    0.60
  -7  -1   1    4.45    0.51
  -7  -1   1    3.68    0.63
  -7  -1   1    4.27    0.63
  -7  -1   1    3.28    0.70
  -7  -1   1    4.82    0.53
  -7  -1   1    3.68    0.60
   6   1  -1   33.99    1.34
   6   1  -1   33.64    1.30
   6   1  -1   34.79    1.29
   6   1  -1   31.51    1.37
   6   1  -1   34.32    1.34
  -6  -1   1   33.75    1.31
  -6  -1   1   33.58    1.22
  -6  -1   1   32.02    1.31
  -6  -1   1   36.06    1.20
  -6  -1   1   33.55    1.40
  -6  -1   1   34.86    1.30
  -6  -1   1   33.22    1.30
  -6  -1   1   33.81    1.27
  -6  -1   1   33.44    1.29
  -6  -1   1   33.30    1.29
   5   1  -1   16.56    0.77
   5   1  -1   15.95    0.77
   5   1  -1   16.53    0.86
   5   1  -1   17.23    0.83
   5   1  -1   15.94    0.79
   5   1  -1   15.87    0.78
   5   1  -1   17.51    0.87
   5   1  -1   15.55    0.78
   5   1  -1   16.09    0.76
  -5  -1   1   15.72    0.76
  -5  -1   1   15.82    0.74
  -5  -1   1   15.94    0.69
  -5  -1   1   15.36    0.76
  -5  -1   1   16.94    0.75
  -5  -1   1   16.27    0.76
  -5  -1   1   15.81    0.69
  -5  -1   1   16.21    0.77
  -5  -1   1   13.58    0.71
  -5  -1   1   15.43    0.84
   4   1  -1    7.52    0.46
   4   1  -1    5.69    0.47
   4   1  -1    6.27    0.50
   4   1  -1    5.68    0.43
   4   1  -1    6.02    0.54
   4   1  -1    5.45    0.51
   4   1  -1    6.67    0.47
   4   1  -1    6.23    0.52
   4   1  -1    5.76    0.53
  -4  -1   1    6.31    0.43
  -4  -1   1    6.81    0.45
  -4  -1   1    5.96    0.43
  -4  -1   1    5.51    0.38
  -4  -1   1    5.65    0.38
  -4  -1   1    5.91    0.51
  -4  -1   1    5.34    0.44
  -4  -1   1    6.41    0.49
  -4  -1   1    5.93    0.51
  -4  -1   1    5.85    0.45
   3   1  -1    1.17    0.22
   3   1  -1    0.75    0.20
   3   1  -1    0.86    0.22
   3   1  -1    0.78    0.19
   3   1  -1    0.94    0.19
   3   1  -1    0.82    0.16
   3   1  -1    1.51    0.20
   3   1  -1    1.09    0.20
   3   1  -1    0.65    0.21
  -3  -1   1    1.14    0.18
  -3  -1   1    0.65    0.18
  -3  -1   1    0.79    0.17
  -3  -1   1    1.45    0.23
  -3  -1   1    0.84    0.17
  -3  -1   1    1.04    0.18
  -3  -1   1    0.80    0.18
  -3  -1   1    0.98    0.18
  -3  -1   1    0.90    0.18
  -3  -1   1    0.84    0.21
   2   1  -1    6.14    0.31
   2   1  -1    5.62    0.30
   2   1  -1    6.67    0.31
   2   1  -1    6.12    0.30
   2   1  -1    6.67    0.32
   2   1  -1    6.28    0.31
   2   1  -1    6.83    0.34
   2   1  -1    6.44    0.31
  -2  -1   1    6.09    0.31
  -2  -1   1    6.40    0.30
  -2  -1   1    6.27    0.30
  -2  -1   1    6.08    0.29
  -2  -1   1    5.55    0.30
  -2  -1   1    6.49    0.31
  -2  -1   1    7.13    0.33
  -2  -1   1    6.51    0.30
  -2  -1   1    6.15    0.31
  -2  -1   1    6.04    0.30
  -2  -1   1    6.28    0.32
   1   1  -1    2.26    0.14
   1   1  -1    2.68    0.15
   1   1  -1    2.30    0.15
   1   1  -1    2.22    0.15
   1   1  -1    2.46    0.16
   1   1  -1    2.20    0.14
   1   1  -1    2.23    0.13
   1   1  -1    2.60    0.14
   1   1  -1    2.60    0.17
  -1  -1   1    2.67    0.16
  -1  -1   1    2.42    0.14
  -1  -1   1    2.22    0.15
  -1  -1   1    2.09    0.15
  -1  -1   1    2.14    0.15
  -1  -1   1    2.35    0.14
  -1  -1   1    2.51    0.14
  -1  -1   1    2.30    0.14
  -1   1  -1  345.31    8.97
  -1   1  -1  344.58    8.97
  -1   1  -1  345.28    9.24
  -1   1  -1  368.00    9.30
  -1   1  -1  346.47    8.97
  -1   1  -1  338.63    9.19
  -1   1  -1  349.39    9.85
  -1   1  -1  358.80    9.24
   1  -1   1  349.09    9.23
   1  -1   1  359.38    8.97
   1  -1   1  359.24    9.58
   1  -1   1  346.85    9.23
   1  -1   1  368.33    9.85
   1  -1   1  350.43    8.97
   1  -1   1  363.71    9.30
   1  -1   1  353.98    8.97
   1  -1   1  334.91    9.19
   1  -1   1  351.32    9.63
  -2   1  -1  201.70    5.36
  -2   1  -1  206.19    5.49
  -2   1  -1  191.86    5.16
  -2   1  -1  198.17    5.16
  -2   1  -1  202.29    5.31
  -2   1  -1  199.03    5.31
  -2   1  -1  200.81    5.30
  -2   1  -1  199.07    5.60
  -2   1  -1  203.25    5.16
   2  -1   1  201.93    5.31
   2  -1   1  202.99    5.16
   2  -1   1  199.79    5.48
   2  -1   1  199.88    5.36
   2  -1   1  201.21    5.16
   2  -1   1  199.72    5.16
   2  -1   1  199.38    5.30
   2  -1   1  205.29    5.32
   2  -1   1  178.50    5.60
  -3   1  -1    1.61    0.22
  -3   1  -1    1.65    0.23
  -3   1  -1    1.11    0.22
  -3   1  -1    1.30    0.12
  -3   1  -1    1.15    0.16
  -3   1  -1    1.44    0.23
  -3   1  -1    1.28    0.28
  -3   1  -1    1.46    0.14
  -3   1  -1    1.44    0.22
  -3   1  -1    1.55    0.21
   3  -1   1    1.13    0.26
   3  -1   1    1.03    0.23
   3  -1   1    0.88    0.18
   3  -1   1    1.38    0.18
   3  -1   1    1.43    0.23
   3  -1   1    1.57    0.23
   3  -1   1    1.46    0.23
   3  -1   1    1.40    0.23
  -4   1  -1   13.24    0.44
  -4   1  -1   13.19    0.64
  -4   1  -1   13.40    0.63
  -4   1  -1   13.33    0.63
  -4   1  -1   14.32    0.59
  -4   1  -1   13.11    0.60
  -4   1  -1   13.83    0.49
  -4   1  -1   13.16    0.66
  -4   1  -1   13.88    0.60
  -4   1  -1   14.67    0.68
   4  -1   1   13.69    0.61
   4  -1   1   13.58    0.66
   4  -1   1   13.41    0.64
   4  -1   1   12.94    0.70
   4  -1   1   13.29    0.62
   4  -1   1   14.40    0.67
   4  -1   1   12.94    0.68
   4  -1   1   11.97    0.58
  -5   1  -1   37.31    1.26
  -5   1  -1   39.12    1.27
  -5   1  -1   37.44    1.17
  -5   1  -1   37.95    1.33
  -5   1  -1   36.37    1.28
  -5   1  -1   38.34    1.31
  -5   1  -1   36.62    1.36
  -5   1  -1   36.58    1.08
  -5   1  -1   36.43    1.27
  -5   1  -1   36.66    1.32
   5  -1   1   39.27    1.36
   5  -1   1   39.32    1.31
   5  -1   1   35.75    1.24
   5  -1   1   36.90    1.34
   5  -1   1   36.76    1.28
   5  -1   1   36.66    1.28
   5  -1   1   36.97    1.30
   5  -1   1   35.04    1.29
  -6   1  -1  196.55    5.44
  -6   1  -1  182.62    5.48
  -6   1  -1  195.23    5.26
  -6   1  -1  187.07    5.16
  -6   1  -1  198.91    5.40
  -6   1  -1  193.18    5.41
  -6   1  -1  190.07    5.26
  -6   1  -1  192.78    5.50
  -6   1  -1  192.87    5.16
  -6   1  -1  193.72    5.25
   6  -1   1  191.92    5.50
   6  -1   1  190.88    5.40
   6  -1   1  193.40    5.26
   6  -1   1  190.83    5.36
  -7   1  -1   57.70    2.02
  -7   1  -1   57.46    1.65
  -7   1  -1   57.52    2.07
  -7   1  -1   60.64    2.02
  -7   1  -1   59.63    1.99
  -7   1  -1   60.13    2.04
  -7   1  -1   58.73    2.17
  -7   1  -1   54.98    1.81
  -7   1  -1   56.96    2.09
  -7   1  -1   56.42    1.65
   7  -1   1   58.45    2.12
   7  -1   1   56.37    2.07
   7  -1   1   58.03    2.15
   7  -1   1   59.39    2.00
  -8   1  -1    1.56    0.73
  -8   1  -1    1.30    0.84
  -8   1  -1    1.22    0.79
  -8   1  -1    1.88    0.74
  -8   1  -1    3.03    0.69
   8  -1   1    1.43    0.93
   8  -1   1    0.34    0.88
   8  -1   1    2.27    0.75
   8  -1   1    1.33    0.63
  -9   1  -1    2.50    0.85
  -9   1  -1    1.86    0.77
  -9   1  -1    3.90    1.10
   9  -1   1    1.51    0.97
   9  -1   1    1.86    0.86
 -10   1  -1   -0.41    1.17
 -10   1  -1    0.07    0.94
 -10   1  -1   -0.90    1.29
  10   0  -1   62.15    2.83
  10   0  -1   68.90    2.84
 -10   0   1   62.96    2.79
 -10   0   1   67.55    2.77
   9   0  -1   12.82    1.31
   9   0  -1   11.93    1.30
   9   0  -1   13.26    1.10
  -9   0   1   11.47    1.10
  -9   0   1   15.13    1.29
  -9   0   1   14.73    1.34
  -9   0   1   12.36    1.24
   8   0  -1    7.52    0.82
   8   0  -1    8.07    0.86
   8   0  -1   10.26    1.00
   8   0  -1    8.47    0.82
  -8   0   1    8.36    0.72
  -8   0   1    5.73    0.88
  -8   0   1    8.50    0.87
  -8   0   1    8.34    0.86
  -8   0   1    7.70    0.89
  -8   0   1    9.67    0.85
  -8   0   1    8.53    0.78
  -8   0   1    7.59    0.82
  -8   0   1    9.33    0.93
   7   0  -1   -0.22    0.40
   7   0  -1   -0.39    0.49
   7   0  -1    0.19    0.49
   7   0  -1    0.35    0.43
  -7   0   1   -0.60    0.42
  -7   0   1   -0.62    0.56
  -7   0   1    0.11    0.45
  -7   0   1   -0.66    0.52
  -7   0   1    0.11    0.56
  -7   0   1   -0.01    0.38
  -7   0   1   -0.15    0.48
  -7   0   1   -0.16    0.48
  -7   0   1    0.29    0.41
   6   0  -1   16.76    0.90
   6   0  -1   17.49    0.88
   6   0  -1   17.93    0.90
   6   0  -1   17.20    0.84
   6   0  -1   17.84    0.90
  -6   0   1   18.08    0.77
  -6   0   1   17.09    0.90
  -6   0   1   18.46    0.90
  -6   0   1   15.96    0.83
  -6   0   1   18.60    0.91
  -6   0   1   19.03    0.94
  -6   0   1   19.08    0.88
  -6   0   1   19.36    0.93
  -6   0   1   18.25    0.95
  -6   0   1   18.65    0.76
   5   0  -1    0.37    0.30
   5   0  -1    0.31    0.27
   5   0  -1    0.09    0.26
   5   0  -1    0.36    0.40
   5   0  -1    0.38    0.33
   5   0  -1    0.02    0.30
   5   0  -1   -0.18    0.31
   5   0  -1    0.02    0.30
   5   0  -1    0.07    0.29
   5   0  -1   -0.34    0.28
  -5   0   1    0.43    0.24
  -5   0   1   -0.15    0.34
  -5   0   1    0.18    0.33
  -5   0   1   -0.09    0.22
  -5   0   1    0.02    0.27
  -5   0   1   -0.25    0.23
  -5   0   1   -0.07    0.23
  -5   0   1   -0.18    0.21
  -5   0   1   -0.31    0.27
  -5   0   1    0.05    0.30
   4   0  -1   79.44    2.38
   4   0  -1   86.69    2.28
   4   0  -1   80.65    2.28
   4   0  -1   82.16    2.34
   4   0  -1   81.94    2.32
   4   0  -1   81.91    2.33
   4   0  -1   78.86    2.39
   4   0  -1   77.82    2.30
   4   0  -1   80.08    2.32
   4   0  -1   82.16    2.42
   4   0  -1   83.30    2.26
  -4   0   1   80.36    2.27
  -4   0   1   81.77    2.33
  -4   0   1   75.31    2.25
  -4   0   1   80.66    2.40
  -4   0   1   81.21    2.34
  -4   0   1   77.19    2.26
  -4   0   1   82.18    2.33
  -4   0   1   81.01    2.39
  -4   0   1   80.34    2.32
  -4   0   1   78.14    2.26
   3   0  -1   79.04    2.22
   3   0  -1   81.64    2.16
   3   0  -1   77.42    2.16
   3   0  -1   80.82    2.22
   3   0  -1   77.06    2.27
   3   0  -1   78.77    2.21
   3   0  -1   76.45    2.22
   3   0  -1   81.08    2.30
   3   0  -1   78.90    2.15
   3   0  -1   80.40    2.33
   3   0  -1   79.97    2.20
  -3   0   1   76.43    2.21
  -3   0   1   77.45    2.32
  -3   0   1   79.46    2.16
  -3   0   1   72.35    2.21
  -3   0   1   82.55    2.22
  -3   0   1   78.44    2.21
  -3   0   1   81.41    2.16
  -3   0   1   81.08    2.16
  -3   0   1   77.50    2.29
  -3   0   1   81.52    2.19
   2   0  -1   11.25    0.41
   2   0  -1   10.48    0.39
   2   0  -1   11.19    0.40
   2   0  -1   10.90    0.40
   2   0  -1   11.22    0.39
   2   0  -1   11.60    0.43
   2   0  -1   11.10    0.43
   2   0  -1   11.31    0.41
   2   0  -1   10.88    0.38
   2   0  -1   10.98    0.38
   2   0  -1   10.66    0.39
  -2   0   1   11.07    0.41
  -2   0   1   11.82    0.40
  -2   0   1   10.80    0.41
  -2   0   1   10.71    0.43
  -2   0   1   10.92    0.41
  -2   0   1   11.29    0.42
  -2   0   1   10.84    0.38
  -2   0   1   11.35    0.41
  -2   0   1   11.16    0.40
  -2   0   1   11.42    0.39
  -2   0   1   11.60    0.39
  -2   0   1   10.97    0.40
   1   0  -1  277.67    6.93
   1   0  -1  273.39    6.73
   1   0  -1  242.02    7.05
   1   0  -1  269.60    7.41
   1   0  -1  263.64    6.89
   1   0  -1  249.83    6.83
   1   0  -1  276.61    7.00
   1   0  -1  266.56    6.73
   1   0  -1  270.92    6.92
   1   0  -1  279.43    7.20
   1   0  -1  236.29    7.21
  -1   0   1  286.65    7.00
  -1   0   1  273.19    6.92
  -1   0   1  275.93    7.41
  -1   0   1  251.56    6.83
  -1   0   1  276.02    6.73
  -1   0   1  269.19    6.73
  -1   0   1  249.10    6.88
  -1   0   1  278.53    7.20
  -1   0   1  267.34    6.93
  -1   0   1  223.42    7.05
  -1   0   1  230.78    7.21
  -1   0  -1    5.41    0.19
  -1   0  -1    5.68    0.24
  -1   0  -1    5.54    0.25
  -1   0  -1    5.28    0.24
  -1   0  -1    5.62    0.26
  -1   0  -1    5.89    0.26
  -1   0  -1    5.63    0.20
  -1   0  -1    5.48    0.25
  -1   0  -1    5.95    0.21
  -1   0  -1    5.58    0.24
  -1   0  -1    5.71    0.26
   1   0   1    5.52    0.19
   1   0   1    5.33    0.24
   1   0   1    5.39    0.24
   1   0   1    5.65    0.21
   1   0   1    5.85    0.24
   1   0   1    5.73    0.25
   1   0   1    5.96    0.25
   1   0   1    5.20    0.25
   1   0   1    5.68    0.27
  -2   0  -1  578.26   15.16
  -2   0  -1  593.19   14.73
  -2   0  -1  516.30   14.72
  -2   0  -1  573.51   15.07
  -2   0  -1  567.22   14.70
  -2   0  -1  582.23   15.23
  -2   0  -1  609.36   15.72
  -2   0  -1  555.83   15.25
  -2   0  -1  589.20   15.17
   2   0   1  578.94   14.73
   2   0   1  585.35   15.16
   2   0   1  605.77   15.17
   2   0   1  599.46   15.72
   2   0   1  528.20   15.05
   2   0   1  593.72   14.74
   2   0   1  562.02   14.70
  -3   0  -1   69.47    1.87
  -3   0  -1   64.96    1.91
  -3   0  -1   67.94    1.98
  -3   0  -1   69.90    1.98
  -3   0  -1   65.68    1.93
  -3   0  -1   67.63    1.93
  -3   0  -1   67.56    1.99
  -3   0  -1   68.98    1.98
  -3   0  -1   65.30    1.96
  -3   0  -1   68.40    1.99
   3   0   1   70.30    1.99
   3   0   1   70.62    1.93
   3   0   1   68.46    1.92
   3   0   1   66.28    1.91
   3   0   1   66.67    1.96
   3   0   1   68.96    1.96
   3   0   1   67.55    1.99
  -4   0  -1    1.43    0.34
  -4   0  -1    1.66    0.26
  -4   0  -1    2.02    0.21
  -4   0  -1    1.88    0.19
  -4   0  -1    1.48    0.34
  -4   0  -1    1.99    0.20
  -4   0  -1    2.23    0.35
  -4   0  -1    2.22    0.38
  -4   0  -1    1.66    0.32
  -4   0  -1    2.63    0.33
  -4   0  -1    2.05    0.36
   4   0   1    1.87    0.31
   4   0   1    2.58    0.36
   4   0   1    1.82    0.33
   4   0   1    2.15    0.33
   4   0   1    1.74    0.29
   4   0   1    2.40    0.35
   4   0   1    2.05    0.32
  -5   0  -1   52.26    1.56
  -5   0  -1   50.29    1.63
  -5   0  -1   50.09    1.46
  -5   0  -1   51.34    1.46
  -5   0  -1   44.77    1.68
  -5   0  -1   53.22    1.72
  -5   0  -1   51.00    1.62
  -5   0  -1   48.13    1.71
  -5   0  -1   51.08    1.67
  -5   0  -1   49.23    1.67
  -5   0  -1   52.17    1.66
   5   0   1   50.38    1.72
   5   0   1   50.79    1.65
   5   0   1   50.49    1.66
   5   0   1   51.92    1.72
   5   0   1   47.99    1.66
   5   0   1   50.03    1.61
   5   0   1   50.14    1.68
   5   0   1   50.53    1.64
  -6   0  -1   10.41    0.53
  -6   0  -1    9.32    0.53
  -6   0  -1    9.08    0.72
  -6   0  -1   10.52    0.78
  -6   0  -1    9.65    0.55
  -6   0  -1   10.30    0.80
  -6   0  -1    9.74    0.81
  -6   0  -1   11.08    0.91
  -6   0  -1   10.18    0.76
  -6   0  -1    9.95    0.85
   6   0   1    9.44    0.73
   6   0   1    9.60    0.84
   6   0   1   10.50    0.77
   6   0   1    9.40    0.83
  -7   0  -1   12.54    0.71
  -7   0  -1   15.99    1.23
  -7   0  -1   15.46    0.70
  -7   0  -1   13.34    0.97
  -7   0  -1   14.86    1.03
  -7   0  -1   16.47    1.09
  -7   0  -1   12.99    1.04
  -7   0  -1   14.35    0.68
  -7   0  -1   15.50    1.20
  -7   0  -1   15.02    1.00
   7   0   1   14.83    1.12
   7   0   1   14.67    1.06
   7   0   1   15.95    0.99
   7   0   1   13.71    1.04
   7   0   1   15.40    1.13
  -8   0  -1    5.15    0.87
  -8   0  -1    4.23    1.02
  -8   0  -1    5.20    0.97
  -8   0  -1    4.14    0.75
  -8   0  -1    3.60    0.93
  -8   0  -1    4.40    0.93
   8   0   1    3.32    0.93
   8   0   1    4.24    0.73
   8   0   1    4.61    1.08
   8   0   1    3.27    0.96
  -9   0  -1    1.20    0.84
  -9   0  -1    1.93    0.92
  -9   0  -1    2.48    0.96
   9   0   1    1.83    1.05
   9   0   1    0.66    1.24
   9   0   1    1.26    1.03
 -10   0  -1    4.97    1.33
 -10   0  -1    1.23    1.46
 -11   1   1    2.72    1.66
  10  -1  -1    1.00    1.07
  10  -1  -1    1.74    1.10
 -10   1   1    3.82    1.22
 -10   1   1    1.64    0.85
 -10   1   1    2.63    1.22
   9  -1  -1    0.58    0.81
   9  -1  -1    0.39    0.66
   9  -1  -1   -0.32    0.84
  -9   1   1   -0.01    0.74
  -9   1   1   -0.84    0.60
  -9   1   1   -0.18    0.81
  -9   1   1    0.59    0.75
  -9   1   1    0.11    0.73
   8  -1  -1    1.78    0.64
   8  -1  -1    0.98    0.57
   8  -1  -1    2.62    0.65
   8  -1  -1    2.25    0.59
  -8   1   1    1.46    0.72
  -8   1   1    1.34    0.73
  -8   1   1    1.45    0.50
  -8   1   1    1.84    0.48
  -8   1   1    1.54    0.62
  -8   1   1    2.40    0.89
  -8   1   1    2.73    0.56
  -8   1   1    3.21    0.81
  -8   1   1    2.19    0.54
   7  -1  -1    2.62    0.50
   7  -1  -1    2.34    0.55
   7  -1  -1    2.53    0.53
   7  -1  -1    2.92    0.56
   7  -1  -1    2.48    0.49
  -7   1   1    1.87    0.47
  -7   1   1    2.87    0.45
  -7   1   1    2.73    0.65
  -7   1   1    2.10    0.37
  -7   1   1    1.85    0.42
  -7   1   1    2.10    0.57
  -7   1   1    2.16    0.51
  -7   1   1    1.78    0.40
   6  -1  -1   17.71    0.87
   6  -1  -1   15.67    0.85
   6  -1  -1   14.77    0.79
   6  -1  -1   16.21    0.83
   6  -1  -1   16.09    0.79
   6  -1  -1   15.68    0.89
   6  -1  -1   17.30    0.97
   6  -1  -1   17.64    0.88
  -6   1   1   18.84    0.94
  -6   1   1   16.75    0.85
  -6   1   1   16.22    0.78
  -6   1   1   16.79    0.80
  -6   1   1   16.88    0.90
  -6   1   1   18.30    0.94
  -6   1   1   16.66    0.98
  -6   1   1   16.87    0.72
  -6   1   1   17.48    0.90
  -6   1   1   17.14    0.74
   5  -1  -1  215.17    5.71
   5  -1  -1  211.33    5.55
   5  -1  -1  200.57    5.70
   5  -1  -1  206.38    5.57
   5  -1  -1  208.15    5.54
   5  -1  -1  213.57    5.86
   5  -1  -1  208.50    5.93
   5  -1  -1  206.70    5.73
   5  -1  -1  208.76    5.66
   5  -1  -1  212.82    6.03
   5  -1  -1  209.43    5.75
  -5   1   1  207.24    5.72
  -5   1   1  203.85    5.73
  -5   1   1  215.14    6.02
  -5   1   1  198.84    5.65
  -5   1   1  204.64    5.71
  -5   1   1  217.35    5.92
  -5   1   1  202.13    5.55
  -5   1   1  224.89    5.57
  -5   1   1  210.61    5.73
  -5   1   1  208.87    5.57
   4  -1  -1  210.36    6.03
   4  -1  -1  225.56    6.15
   4  -1  -1  210.98    5.91
   4  -1  -1  221.79    5.90
   4  -1  -1  223.32    6.27
   4  -1  -1  224.71    5.74
   4  -1  -1  218.20    5.75
   4  -1  -1  221.98    5.89
   4  -1  -1  230.41    5.92
   4  -1  -1  214.59    5.84
   4  -1  -1  217.92    5.94
   4  -1  -1  211.08    5.72
  -4   1   1  229.72    5.75
  -4   1   1  216.34    6.26
  -4   1   1  211.60    5.90
  -4   1   1  226.69    5.90
  -4   1   1  217.61    6.13
  -4   1   1  209.91    5.90
  -4   1   1  225.06    5.92
  -4   1   1  223.06    5.94
  -4   1   1  215.27    5.74
  -4   1   1  215.09    5.74
   3  -1  -1    3.38    0.23
   3  -1  -1    3.17    0.24
   3  -1  -1    3.27    0.27
   3  -1  -1    2.77    0.30
   3  -1  -1    3.07    0.24
   3  -1  -1    3.48    0.33
   3  -1  -1    2.98    0.22
   3  -1  -1    3.46    0.28
   3  -1  -1    3.21    0.27
   3  -1  -1    3.62    0.24
   3  -1  -1    3.17    0.27
   3  -1  -1    2.89    0.28
  -3   1   1    3.79    0.28
  -3   1   1    3.61    0.24
  -3   1   1    3.09    0.24
  -3   1   1    3.27    0.26
  -3   1   1    3.32    0.28
  -3   1   1    3.43    0.28
  -3   1   1    3.66    0.25
  -3   1   1    2.69    0.29
  -3   1   1    3.33    0.28
  -3   1   1    3.00    0.24
   2  -1  -1  169.99    4.53
   2  -1  -1  175.89    4.61
   2  -1  -1  170.30    4.69
   2  -1  -1  174.61    4.57
   2  -1  -1  172.53    4.46
   2  -1  -1  173.55    4.91
   2  -1  -1  173.99    4.79
   2  -1  -1  174.64    4.46
   2  -1  -1  178.13    4.63
   2  -1  -1  168.03    4.64
   2  -1  -1  173.04    4.59
   2  -1  -1  174.40    4.59
  -2   1   1  169.67    4.46
  -2   1   1  170.06    4.46
  -2   1   1  165.83    4.69
  -2   1   1  172.99    4.57
  -2   1   1  172.36    4.59
  -2   1   1  168.47    4.54
  -2   1   1  169.51    4.44
  -2   1   1  180.86    4.64
  -2   1   1  176.10    4.63
  -2   1   1  172.02    4.91
  -2   1   1  169.53    4.59
   1  -1  -1   71.89    1.87
   1  -1  -1   67.25    1.90
   1  -1  -1   68.16    2.00
   1  -1  -1   70.65    1.83
   1  -1  -1   71.99    1.81
   1  -1  -1   66.11    1.96
   1  -1  -1   70.68    1.89
   1  -1  -1   69.05    1.84
   1  -1  -1   68.48    1.89
   1  -1  -1   67.43    1.86
   1  -1  -1   67.69    1.81
  -1   1   1   69.40    1.86
  -1   1   1   71.31    1.81
  -1   1   1   69.01    1.89
  -1   1   1   66.73    2.00
  -1   1   1   67.54    1.81
  -1   1   1   69.91    1.89
  -1   1   1   65.53    1.90
  -1   1   1   69.78    1.84
  -1   1   1   71.93    1.87
  -1   1   1   69.39    1.83
  -1   1   1   65.37    1.95
   0  -1  -1   12.40    0.41
   0  -1  -1   12.34    0.42
   0  -1  -1   12.93    0.39
   0  -1  -1   12.53    0.43
   0  -1  -1   12.47    0.41
   0  -1  -1   12.33    0.41
   0  -1  -1   12.25    0.40
   0  -1  -1   12.91    0.40
   0  -1  -1   13.07    0.38
   0  -1  -1   12.86    0.40
   0   1   1   13.12    0.40
   0   1   1   12.89    0.38
   0   1   1   11.93    0.38
   0   1   1   12.99    0.39
   0   1   1   12.74    0.40
   0   1   1   12.30    0.41
   0   1   1   12.89    0.42
   0   1   1   12.79    0.39
   0   1   1   13.97    0.41
   0   1   1   13.31    0.40
   0   1   1   12.31    0.43
   0   1   1   12.78    0.42
  -1  -1  -1  389.77   11.12
  -1  -1  -1  404.37   10.52
  -1  -1  -1  399.27   10.82
  -1  -1  -1  398.37   10.82
  -1  -1  -1  387.71   10.35
  -1  -1  -1  396.17   10.15
  -1  -1  -1  390.09   10.15
  -1  -1  -1  388.09   10.44
  -1  -1  -1  389.09   10.11
  -1  -1  -1  396.92   10.45
   1   1   1  399.15   11.12
   1   1   1  403.44   10.45
   1   1   1  397.54   10.35
   1   1   1  385.85   10.82
   1   1   1  387.76   10.44
   1   1   1  404.43   10.15
   1   1   1  401.79   10.52
   1   1   1  394.08   10.82
   1   1   1  406.87   10.15
   1   1   1  398.28   10.11
  -2  -1  -1   79.84    2.21
  -2  -1  -1   78.45    2.24
  -2  -1  -1   78.10    2.19
  -2  -1  -1   80.41    2.13
  -2  -1  -1   76.42    2.13
  -2  -1  -1   76.30    2.11
  -2  -1  -1   76.96    2.19
  -2  -1  -1   70.29    2.14
  -2  -1  -1   76.50    2.13
   2   1   1   79.13    2.19
   2   1   1   77.88    2.10
   2   1   1   76.30    2.19
   2   1   1   77.25    2.21
   2   1   1   78.95    2.15
   2   1   1   69.50    2.11
   2   1   1   76.64    2.22
   2   1   1   78.46    2.13
  -3  -1  -1    6.83    0.35
  -3  -1  -1    5.99    0.47
  -3  -1  -1    6.66    0.39
  -3  -1  -1    6.37    0.44
  -3  -1  -1    6.25    0.47
  -3  -1  -1    6.33    0.48
  -3  -1  -1    6.64    0.43
  -3  -1  -1    6.15    0.55
  -3  -1  -1    7.43    0.52
   3   1   1    6.41    0.51
   3   1   1    7.35    0.49
   3   1   1    6.41    0.50
   3   1   1    6.22    0.50
   3   1   1    6.30    0.48
   3   1   1    7.43    0.52
   3   1   1    6.16    0.40
   3   1   1    6.71    0.40
  -4  -1  -1    7.23    0.48
  -4  -1  -1    7.43    0.59
  -4  -1  -1    7.40    0.67
  -4  -1  -1    6.75    0.51
  -4  -1  -1    7.11    0.39
  -4  -1  -1    7.03    0.59
  -4  -1  -1    6.98    0.59
  -4  -1  -1    6.82    0.53
  -4  -1  -1    6.07    0.52
  -4  -1  -1    7.94    0.41
   4   1   1    6.87    0.58
   4   1   1    6.29    0.54
   4   1   1    6.29    0.54
   4   1   1    7.59    0.54
   4   1   1    6.69    0.58
   4   1   1    6.99    0.56
   4   1   1    6.39    0.48
   4   1   1    6.57    0.54
  -5  -1  -1   16.11    0.92
  -5  -1  -1   15.83    0.70
  -5  -1  -1   15.95    0.84
  -5  -1  -1   17.37    0.92
  -5  -1  -1   15.95    0.94
  -5  -1  -1   16.68    1.01
  -5  -1  -1   15.94    0.69
  -5  -1  -1   16.47    0.80
  -5  -1  -1   16.71    0.86
  -5  -1  -1   17.54    0.94
   5   1   1   16.94    0.97
   5   1   1   16.12    0.82
   5   1   1   14.87    0.95
   5   1   1   17.41    0.93
   5   1   1   16.70    0.99
   5   1   1   16.77    0.81
   5   1   1   17.55    0.97
   5   1   1   16.59    0.89
  -6  -1  -1    2.53    0.37
  -6  -1  -1    2.39    0.41
  -6  -1  -1    2.56    0.45
  -6  -1  -1    2.85    0.51
  -6  -1  -1    1.45    0.57
  -6  -1  -1    2.45    0.61
  -6  -1  -1    1.71    0.59
  -6  -1  -1    1.50    0.47
  -6  -1  -1    1.75    0.49
  -6  -1  -1    1.38    0.35
   6   1   1    2.07    0.54
   6   1   1    1.61    0.55
   6   1   1    2.42    0.57
   6   1   1    2.36    0.53
   6   1   1    2.55    0.50
  -7  -1  -1   27.47    1.07
  -7  -1  -1   26.33    1.05
  -7  -1  -1   27.80    1.51
  -7  -1  -1   27.04    1.32
  -7  -1  -1   27.26    1.51
  -7  -1  -1   26.97    1.53
  -7  -1  -1   28.46    1.35
  -7  -1  -1   29.00    1.43
  -7  -1  -1   27.67    1.09
   7   1   1   27.13    1.32
   7   1   1   26.63    1.57
   7   1   1   28.82    1.46
   7   1   1   25.36    1.36
   7   1   1   27.41    1.64
  -8  -1  -1   18.27    1.42
  -8  -1  -1   19.16    1.42
  -8  -1  -1   18.59    1.36
  -8  -1  -1   18.84    1.58
  -8  -1  -1   19.20    1.62
  -8  -1  -1   19.27    1.54
   8   1   1   18.39    1.61
   8   1   1   15.87    1.33
   8   1   1   18.05    1.37
   8   1   1   19.44    1.52
  -9  -1  -1    1.70    0.91
  -9  -1  -1    3.00    1.03
  -9  -1  -1   -0.43    1.16
   9   1   1    5.27    1.41
   9   1   1    3.34    1.15
   9   1   1    0.10    1.14
 -11   2   1    0.76    1.22
 -11   2   1    0.71    1.18
  10  -2  -1    0.09    1.21
 -10   2   1    1.56    0.97
 -10   2   1    0.03    0.75
 -10   2   1    0.83    0.88
   9  -2  -1   66.88    2.62
   9  -2  -1   64.12    2.49
   9  -2  -1   65.68    2.57
  -9   2   1   64.04    2.29
  -9   2   1   66.25    2.62
  -9   2   1   64.39    2.52
  -9   2   1   68.91    2.53
  -9   2   1   61.50    2.47
   8  -2  -1   88.91    2.89
   8  -2  -1   83.17    2.80
   8  -2  -1   78.51    2.70
   8  -2  -1   84.76    2.87
   8  -2  -1   88.87    2.81
  -8   2   1   88.23    2.75
  -8   2   1   87.86    2.52
  -8   2   1   83.71    2.70
  -8   2   1   85.64    2.79
  -8   2   1   87.44    2.73
  -8   2   1   85.67    2.81
  -8   2   1   91.81    2.81
  -8   2   1   88.70    2.82
  -8   2   1   84.35    2.93
   7  -2  -1    0.72    0.52
   7  -2  -1   -0.07    0.35
   7  -2  -1    0.36    0.52
   7  -2  -1    0.72    0.54
   7  -2  -1    0.52    0.32
   7  -2  -1    0.44    0.36
  -7   2   1    0.23    0.43
  -7   2   1    0.77    0.49
  -7   2   1    0.65    0.36
  -7   2   1    0.40    0.41
  -7   2   1    1.46    0.55
  -7   2   1   -0.54    0.42
  -7   2   1    0.67    0.39
  -7   2   1    0.33    0.44
  -7   2   1    0.28    0.57
   6  -2  -1   31.49    1.17
   6  -2  -1   31.72    1.24
   6  -2  -1   33.50    1.19
   6  -2  -1   32.60    1.29
   6  -2  -1   30.40    1.25
   6  -2  -1   33.16    1.26
   6  -2  -1   30.86    1.17
   6  -2  -1   32.67    1.16
   6  -2  -1   33.05    1.20
   6  -2  -1   31.83    1.19
  -6   2   1   33.55    1.22
  -6   2   1   32.43    1.22
  -6   2   1   32.83    1.18
  -6   2   1   32.40    1.24
  -6   2   1   33.52    1.23
  -6   2   1   32.80    1.17
  -6   2   1   32.19    1.15
  -6   2   1   32.48    1.25
  -6   2   1   33.53    1.21
  -6   2   1   33.04    1.09
   5  -2  -1  192.83    5.22
   5  -2  -1  185.81    5.35
   5  -2  -1  186.54    5.17
   5  -2  -1  188.40    5.15
   5  -2  -1  186.45    5.12
   5  -2  -1  196.40    5.46
   5  -2  -1  186.09    4.99
   5  -2  -1  188.41    5.11
   5  -2  -1  190.56    5.01
   5  -2  -1  190.88    5.15
   5  -2  -1  186.66    5.29
   5  -2  -1  188.63    5.02
  -5   2   1  196.85    5.02
  -5   2   1  184.16    5.01
  -5   2   1  182.93    5.16
  -5   2   1  186.14    5.44
  -5   2   1  182.22    5.15
  -5   2   1  197.74    5.17
  -5   2   1  191.24    5.16
  -5   2   1  182.84    5.01
  -5   2   1  184.38    5.11
   4  -2  -1    6.85    0.43
   4  -2  -1    6.68    0.46
   4  -2  -1    6.80    0.42
   4  -2  -1    6.84    0.43
   4  -2  -1    8.22    0.53
   4  -2  -1    6.83    0.43
   4  -2  -1    6.95    0.41
   4  -2  -1    6.63    0.42
   4  -2  -1    6.88    0.42
   4  -2  -1    6.66    0.44
   4  -2  -1    6.77    0.48
   4  -2  -1    6.22    0.37
  -4   2   1    6.13    0.42
  -4   2   1    6.53    0.43
  -4   2   1    7.64    0.43
  -4   2   1    6.93    0.41
  -4   2   1    7.03    0.43
  -4   2   1    8.84    0.51
  -4   2   1    6.62    0.42
  -4   2   1    6.85    0.41
  -4   2   1    6.60    0.38
   3  -2  -1  121.75    3.45
   3  -2  -1  131.03    3.45
   3  -2  -1  128.05    3.42
   3  -2  -1  129.25    3.35
   3  -2  -1  123.59    3.69
   3  -2  -1  128.17    3.36
   3  -2  -1  126.21    3.55
   3  -2  -1  126.08    3.48
   3  -2  -1  127.91    3.49
   3  -2  -1  122.71    3.50
   3  -2  -1  129.86    3.45
  -3   2   1  123.51    3.48
  -3   2   1  129.37    3.64
  -3   2   1  136.87    3.47
  -3   2   1  130.54    3.47
  -3   2   1  129.52    3.36
  -3   2   1  123.22    3.35
  -3   2   1  130.72    3.46
  -3   2   1  127.24    3.69
  -3   2   1  125.20    3.34
  -3   2   1  124.22    3.45
   2  -2  -1   95.50    2.69
   2  -2  -1  100.56    2.63
   2  -2  -1  100.62    2.70
   2  -2  -1   97.99    2.65
   2  -2  -1  101.25    2.73
   2  -2  -1  100.24    2.66
   2  -2  -1  100.53    2.59
   2  -2  -1   96.80    2.86
   2  -2  -1   94.90    2.64
   2  -2  -1   99.58    2.79
   2  -2  -1  100.99    2.58
   2  -2  -1   96.90    2.64
   2  -2  -1   97.84    2.80
  -2   2   1   97.56    2.58
  -2   2   1   96.10    2.70
  -2   2   1   97.49    2.69
  -2   2   1   95.93    2.72
  -2   2   1   99.36    2.66
  -2   2   1   98.75    2.55
  -2   2   1   95.44    2.62
  -2   2   1  100.11    2.86
  -2   2   1   96.38    2.58
  -2   2   1   97.69    2.64
  -2   2   1  100.14    2.66
   1  -2  -1    3.17    0.21
   1  -2  -1    3.01    0.20
   1  -2  -1    3.61    0.15
   1  -2  -1    3.20    0.24
   1  -2  -1    2.83    0.20
   1  -2  -1    3.20    0.21
   1  -2  -1    3.15    0.18
   1  -2  -1    2.93    0.18
   1  -2  -1    3.15    0.18
   1  -2  -1    3.26    0.19
  -1   2   1    3.32    0.21
  -1   2   1    2.85    0.18
  -1   2   1    3.22    0.20
  -1   2   1    3.48    0.21
  -1   2   1    3.22    0.19
  -1   2   1    3.43    0.16
  -1   2   1    3.03    0.19
  -1   2   1    3.31    0.24
  -1   2   1    3.24    0.24
  -1   2   1    2.92    0.24
   0  -2  -1  124.38    3.44
   0  -2  -1  126.82    3.57
   0  -2  -1  128.90    3.44
   0  -2  -1  127.91    3.67
   0  -2  -1  128.15    3.29
   0  -2  -1  123.90    3.42
   0  -2  -1  127.84    3.19
   0  -2  -1  131.95    3.34
   0  -2  -1  129.46    3.48
   0  -2  -1  130.21    3.48
   0  -2  -1  130.86    3.51
   0  -2  -1  124.39    3.34
   0   2   1  124.78    3.51
   0   2   1  123.99    3.47
   0   2   1  123.91    3.34
   0   2   1  124.21    3.44
   0   2   1  127.29    3.67
   0   2   1  124.69    3.34
   0   2   1  131.86    3.48
   0   2   1  130.74    3.36
   0   2   1  127.79    3.29
   0   2   1  129.08    3.42
   0   2   1  127.74    3.44
   0   2   1  131.04    3.34
  -1  -2  -1   -0.07    0.14
  -1  -2  -1    0.04    0.16
  -1  -2  -1    0.01    0.15
  -1  -2  -1   -0.11    0.15
  -1  -2  -1   -0.15    0.15
  -1  -2  -1    0.10    0.15
  -1  -2  -1    0.00    0.12
  -1  -2  -1   -0.08    0.15
  -1  -2  -1   -0.06    0.10
  -1  -2  -1    0.05    0.13
   1   2   1    0.68    0.18
   1   2   1    0.26    0.19
   1   2   1    0.03    0.13
   1   2   1    0.05    0.13
   1   2   1   -0.24    0.15
   1   2   1    0.07    0.16
   1   2   1   -0.14    0.13
   1   2   1   -0.11    0.10
   1   2   1   -0.10    0.15
  -2  -2  -1    0.03    0.21
  -2  -2  -1    0.18    0.19
  -2  -2  -1    0.18    0.19
  -2  -2  -1    0.40    0.20
  -2  -2  -1   -0.09    0.16
  -2  -2  -1    0.42    0.20
  -2  -2  -1    0.72    0.21
  -2  -2  -1    0.14    0.14
  -2  -2  -1    0.80    0.21
   2   2   1    1.24    0.23
   2   2   1    0.14    0.14
   2   2   1    1.26    0.27
   2   2   1    0.40    0.18
   2   2   1    0.46    0.20
   2   2   1   -0.08    0.19
   2   2   1    0.03    0.17
   2   2   1    0.19    0.16
  -3  -2  -1   10.61    0.61
  -3  -2  -1    9.52    0.46
  -3  -2  -1   11.49    0.57
  -3  -2  -1    9.98    0.48
  -3  -2  -1    9.69    0.63
  -3  -2  -1   10.74    0.59
  -3  -2  -1    9.54    0.65
  -3  -2  -1   11.04    0.61
  -3  -2  -1   11.19    0.64
   3   2   1   10.47    0.55
   3   2   1   11.39    0.65
   3   2   1   11.90    0.67
   3   2   1   10.84    0.67
   3   2   1   10.97    0.59
   3   2   1   10.27    0.63
   3   2   1   10.53    0.52
   3   2   1   12.06    0.64
  -4  -2  -1    0.85    0.37
  -4  -2  -1    0.78    0.22
  -4  -2  -1    0.49    0.27
  -4  -2  -1    0.41    0.28
  -4  -2  -1    0.57    0.39
  -4  -2  -1    1.23    0.49
  -4  -2  -1    0.95    0.30
  -4  -2  -1    1.36    0.38
  -4  -2  -1    1.19    0.36
  -4  -2  -1    0.18    0.43
   4   2   1    0.37    0.39
   4   2   1    0.63    0.38
   4   2   1    0.36    0.43
   4   2   1    0.20    0.41
   4   2   1    1.39    0.38
   4   2   1    0.81    0.29
   4   2   1    0.78    0.31
   4   2   1    1.04    0.31
   4   2   1    0.42    0.35
  -5  -2  -1   29.86    1.29
  -5  -2  -1   31.00    1.08
  -5  -2  -1   31.59    1.10
  -5  -2  -1   30.45    1.29
  -5  -2  -1   31.20    1.21
  -5  -2  -1   31.39    1.25
  -5  -2  -1   29.86    1.28
  -5  -2  -1   31.41    1.23
  -5  -2  -1   31.34    1.27
  -5  -2  -1   30.27    1.12
   5   2   1   31.01    1.31
   5   2   1   30.71    1.31
   5   2   1   28.79    1.28
   5   2   1   30.48    1.24
   5   2   1   31.04    1.31
   5   2   1   30.17    1.20
   5   2   1   30.85    1.19
  -6  -2  -1   48.51    1.80
  -6  -2  -1   48.77    1.84
  -6  -2  -1   49.16    1.66
  -6  -2  -1   50.60    1.87
  -6  -2  -1   47.43    1.62
  -6  -2  -1   51.92    1.80
  -6  -2  -1   50.86    1.77
  -6  -2  -1   47.82    1.82
  -6  -2  -1   51.20    1.60
   6   2   1   50.72    1.89
   6   2   1   49.40    1.80
   6   2   1   46.65    1.80
   6   2   1   48.71    1.82
   6   2   1   47.47    1.83
  -7  -2  -1  114.12    3.49
  -7  -2  -1  112.34    3.43
  -7  -2  -1  105.50    3.32
  -7  -2  -1  106.18    3.45
  -7  -2  -1  110.84    3.35
  -7  -2  -1  113.07    3.58
  -7  -2  -1  108.63    3.20
  -7  -2  -1  111.14    3.46
  -7  -2  -1  102.96    3.54
   7   2   1  108.78    3.48
   7   2   1  109.92    3.67
   7   2   1  108.34    3.54
   7   2   1  111.73    3.49
  -8  -2  -1   14.47    1.38
  -8  -2  -1   16.19    1.48
  -8  -2  -1   18.08    1.43
  -8  -2  -1   19.48    1.96
  -8  -2  -1   18.01    1.52
   8   2   1   15.14    1.51
   8   2   1   15.77    1.60
   8   2   1   17.90    1.74
   8   2   1   15.88    1.43
  -9  -2  -1    1.09    1.32
  -9  -2  -1    1.01    1.18
  -9  -2  -1    0.87    1.19
   9   2   1    3.13    1.52
   9   2   1    0.67    1.90
 -11   3   1    0.00    1.12
 -11   3   1    3.07    1.26
  10  -3  -1   29.90    2.00
  10  -3  -1   33.47    2.06
 -10   3   1   31.48    1.67
 -10   3   1   34.30    1.95
 -10   3   1   30.25    1.76
   9  -3  -1   98.84    3.29
   9  -3  -1  103.85    3.31
   9  -3  -1   98.68    3.36
   9  -3  -1   99.77    3.41
  -9   3   1   99.29    3.26
  -9   3   1  101.59    3.20
  -9   3   1  104.86    3.47
  -9   3   1   94.39    3.27
  -9   3   1  103.44    3.20
   8  -3  -1   11.58    1.19
   8  -3  -1   13.42    1.21
   8  -3  -1   13.71    0.93
   8  -3  -1   13.34    0.96
   8  -3  -1   12.42    1.17
   8  -3  -1   13.69    0.92
  -8   3   1   12.55    1.04
  -8   3   1   14.23    1.05
  -8   3   1   13.43    1.01
  -8   3   1   15.26    1.26
  -8   3   1   14.84    1.17
  -8   3   1   13.10    0.79
  -8   3   1   13.14    0.84
  -8   3   1   14.04    1.02
  -8   3   1   13.49    1.25
  -8   3   1   12.44    0.96
   7  -3  -1   13.86    0.79
   7  -3  -1   12.55    1.00
   7  -3  -1   13.85    0.95
   7  -3  -1   12.42    0.75
   7  -3  -1   13.19    0.83
   7  -3  -1   14.21    0.92
  -7   3   1   13.56    0.93
  -7   3   1   12.40    0.80
  -7   3   1   14.48    0.86
  -7   3   1   12.26    0.76
  -7   3   1   13.56    0.77
  -7   3   1   14.47    0.96
  -7   3   1   14.49    0.85
  -7   3   1   14.59    0.91
  -7   3   1   14.19    0.74
  -7   3   1   14.13    0.77
   6  -3  -1   16.09    0.83
   6  -3  -1   14.38    0.74
   6  -3  -1   15.43    0.75
   6  -3  -1   14.86    0.84
   6  -3  -1   13.72    0.84
   6  -3  -1   15.71    0.76
   6  -3  -1   15.25    0.81
   6  -3  -1   15.64    0.90
   6  -3  -1   15.34    0.70
   6  -3  -1   12.84    0.78
  -6   3   1   16.42    0.72
  -6   3   1   16.29    0.80
  -6   3   1   16.82    0.77
  -6   3   1   14.22    0.75
  -6   3   1   15.95    0.79
  -6   3   1   16.37    0.73
  -6   3   1   16.28    0.78
  -6   3   1   14.93    0.74
  -6   3   1   15.03    0.87
  -6   3   1   14.49    0.80
   5  -3  -1   13.06    0.63
   5  -3  -1   13.89    0.60
   5  -3  -1   14.01    0.69
   5  -3  -1   14.12    0.66
   5  -3  -1   14.65    0.64
   5  -3  -1   13.80    0.67
   5  -3  -1   13.38    0.72
   5  -3  -1   14.19    0.70
   5  -3  -1   13.30    0.63
   5  -3  -1   13.52    0.61
   5  -3  -1   16.14    0.81
  -5   3   1   13.67    0.65
  -5   3   1   15.07    0.65
  -5   3   1   13.81    0.60
  -5   3   1   14.44    0.71
  -5   3   1   14.02    0.58
  -5   3   1   14.25    0.63
  -5   3   1   14.51    0.65
  -5   3   1   13.65    0.61
  -5   3   1   13.49    0.68
  -5   3   1   15.14    0.65
   4  -3  -1    7.63    0.40
   4  -3  -1    8.23    0.42
   4  -3  -1    6.98    0.39
   4  -3  -1    7.36    0.40
   4  -3  -1    7.83    0.44
   4  -3  -1    7.48    0.44
   4  -3  -1    8.36    0.55
   4  -3  -1    7.34    0.53
   4  -3  -1    7.94    0.44
   4  -3  -1    8.71    0.41
   4  -3  -1    8.47    0.45
  -4   3   1    6.98    0.38
  -4   3   1    8.17    0.43
  -4   3   1    7.31    0.42
  -4   3   1    7.56    0.45
  -4   3   1    7.54    0.39
  -4   3   1    7.64    0.41
  -4   3   1    6.51    0.47
  -4   3   1    8.36    0.40
  -4   3   1    7.54    0.41
  -4   3   1    8.19    0.49
   3  -3  -1    9.81    0.44
   3  -3  -1    9.20    0.44
   3  -3  -1    9.83    0.42
   3  -3  -1   10.13    0.49
   3  -3  -1    9.92    0.41
   3  -3  -1   11.57    0.51
   3  -3  -1   10.45    0.39
   3  -3  -1    9.79    0.41
   3  -3  -1   10.29    0.40
   3  -3  -1    9.80    0.44
   3  -3  -1    8.57    0.41
  -3   3   1    9.59    0.47
  -3   3   1   10.40    0.44
  -3   3   1   10.32    0.41
  -3   3   1   10.06    0.41
  -3   3   1    9.84    0.45
  -3   3   1    9.95    0.46
  -3   3   1   10.66    0.42
  -3   3   1    9.24    0.41
  -3   3   1   10.09    0.38
   2  -3  -1    1.71    0.22
   2  -3  -1    1.97    0.19
   2  -3  -1    2.30    0.21
   2  -3  -1    1.76    0.18
   2  -3  -1    2.22    0.20
   2  -3  -1    2.02    0.19
   2  -3  -1    2.04    0.21
   2  -3  -1    1.77    0.16
   2  -3  -1    1.98    0.18
   2  -3  -1    1.55    0.19
   2  -3  -1    1.95    0.20
  -2   3   1    1.99    0.22
  -2   3   1    1.86    0.17
  -2   3   1    1.75    0.16
  -2   3   1    1.79    0.18
  -2   3   1    1.39    0.17
  -2   3   1    1.81    0.18
  -2   3   1    2.22    0.12
  -2   3   1    2.17    0.19
  -2   3   1    1.77    0.22
  -2   3   1    1.88    0.20
   1  -3  -1   93.79    2.49
   1  -3  -1   90.02    2.42
   1  -3  -1   92.98    2.56
   1  -3  -1   92.77    2.50
   1  -3  -1   89.46    2.55
   1  -3  -1   93.44    2.40
   1  -3  -1   89.58    2.70
   1  -3  -1   91.83    2.58
   1  -3  -1   90.73    2.50
   1  -3  -1   89.57    2.42
  -1   3   1   80.94    2.42
  -1   3   1   88.61    2.31
  -1   3   1   95.38    2.34
  -1   3   1   93.70    2.43
  -1   3   1   93.53    2.40
  -1   3   1   88.33    2.55
  -1   3   1   91.53    2.50
  -1   3   1   96.25    2.48
  -1   3   1   90.70    2.50
  -1   3   1   92.29    2.50
  -1   3   1   90.81    2.56
  -1   3   1   91.18    2.70
   0  -3  -1  106.00    2.81
   0  -3  -1  104.62    2.60
   0  -3  -1   99.61    2.99
   0  -3  -1   98.53    2.79
   0  -3  -1  100.10    2.71
   0  -3  -1  101.70    2.80
   0  -3  -1   98.02    2.84
   0  -3  -1  105.59    2.66
   0  -3  -1  101.27    2.72
   0  -3  -1   88.39    2.82
   0  -3  -1  102.53    2.92
   0   3   1   99.97    2.99
   0   3   1  101.61    2.72
   0   3   1  102.57    2.81
   0   3   1  101.43    2.80
   0   3   1  105.17    2.84
   0   3   1  104.62    2.73
   0   3   1   98.78    2.71
   0   3   1  104.52    2.68
   0   3   1  103.75    2.66
   0   3   1  106.56    2.70
   0   3   1  101.23    2.80
   0   3   1  100.97    2.83
  -1  -3  -1   51.07    1.52
  -1  -3  -1   49.65    1.46
  -1  -3  -1   50.71    1.43
  -1  -3  -1   50.61    1.48
  -1  -3  -1   49.48    1.51
  -1  -3  -1   51.73    1.51
  -1  -3  -1   50.85    1.56
  -1  -3  -1   49.44    1.57
  -1  -3  -1   50.06    1.52
  -1  -3  -1   49.92    1.43
   1   3   1   48.67    1.44
   1   3   1   50.29    1.55
   1   3   1   50.70    1.42
   1   3   1   51.78    1.49
   1   3   1   48.89    1.47
   1   3   1   48.72    1.51
   1   3   1   50.06    1.51
   1   3   1   52.02    1.43
   1   3   1   51.24    1.50
   1   3   1   51.17    1.58
  -2  -3  -1   44.26    1.40
  -2  -3  -1   43.49    1.37
  -2  -3  -1   43.97    1.37
  -2  -3  -1   44.50    1.41
  -2  -3  -1   47.05    1.40
  -2  -3  -1   41.76    1.31
  -2  -3  -1   40.62    1.40
  -2  -3  -1   41.11    1.30
  -2  -3  -1   43.49    1.35
   2   3   1   43.94    1.38
   2   3   1   43.93    1.39
   2   3   1   42.44    1.31
   2   3   1   43.95    1.39
   2   3   1   44.02    1.38
   2   3   1   43.69    1.33
   2   3   1   43.64    1.42
   2   3   1   44.13    1.32
  -3  -3  -1  165.46    4.61
  -3  -3  -1  171.15    4.71
  -3  -3  -1  166.50    4.57
  -3  -3  -1  173.97    4.83
  -3  -3  -1  168.15    4.70
  -3  -3  -1  167.15    4.66
  -3  -3  -1  163.24    4.53
  -3  -3  -1  169.28    4.58
  -3  -3  -1  164.92    4.90
   3   3   1  169.24    4.58
   3   3   1  175.86    4.72
   3   3   1  170.71    4.54
   3   3   1  171.55    4.61
   3   3   1  165.69    4.75
   3   3   1  167.68    4.57
   3   3   1  167.98    4.82
   3   3   1  165.13    4.71
   3   3   1  170.32    4.67
  -4  -3  -1    1.23    0.37
  -4  -3  -1    2.03    0.54
  -4  -3  -1    2.06    0.34
  -4  -3  -1    1.35    0.35
  -4  -3  -1    2.17    0.42
  -4  -3  -1    1.76    0.38
  -4  -3  -1    1.65    0.29
  -4  -3  -1    1.81    0.43
  -4  -3  -1    1.74    0.38
   4   3   1    1.73    0.55
   4   3   1    1.86    0.37
   4   3   1    2.43    0.44
   4   3   1    1.99    0.47
   4   3   1    2.19    0.44
   4   3   1    2.16    0.33
   4   3   1    1.68    0.45
   4   3   1    1.57    0.46
   4   3   1    2.13    0.42
  -5  -3  -1    4.23    0.67
  -5  -3  -1    4.70    0.60
  -5  -3  -1    4.72    0.64
  -5  -3  -1    5.65    0.57
  -5  -3  -1    4.71    0.49
  -5  -3  -1    4.12    0.53
  -5  -3  -1    4.17    0.66
  -5  -3  -1    4.54    0.44
  -5  -3  -1    4.64    0.58
   5   3   1    4.19    0.49
   5   3   1    4.01    0.55
   5   3   1    4.53    0.68
   5   3   1    5.35    0.64
   5   3   1    5.22    0.55
   5   3   1    4.80    0.59
  -6  -3  -1   80.01    2.68
  -6  -3  -1   78.84    2.65
  -6  -3  -1   82.25    2.67
  -6  -3  -1   78.55    2.64
  -6  -3  -1   79.84    2.59
  -6  -3  -1   79.15    2.55
  -6  -3  -1   77.39    2.52
  -6  -3  -1   75.15    2.41
  -6  -3  -1   82.52    2.61
   6   3   1   80.96    2.64
   6   3   1   79.69    2.63
   6   3   1   79.63    2.73
   6   3   1   80.20    2.67
   6   3   1   79.96    2.61
  -7  -3  -1   54.32    2.12
  -7  -3  -1   53.58    2.20
  -7  -3  -1   55.85    2.27
  -7  -3  -1   53.87    2.34
  -7  -3  -1   53.96    1.91
  -7  -3  -1   52.53    2.13
  -7  -3  -1   51.31    1.88
  -7  -3  -1   50.47    2.15
   7   3   1   54.54    2.20
   7   3   1   55.23    2.11
   7   3   1   52.07    2.09
   7   3   1   55.88    2.34
  -8  -3  -1   -0.04    0.86
  -8  -3  -1    3.13    0.99
  -8  -3  -1   -0.02    0.82
   8   3   1    1.47    0.98
   8   3   1    0.30    0.93
   8   3   1    1.57    1.24
   8   3   1    1.38    1.48
  -9  -3  -1    1.02    1.13
  -9  -3  -1    1.41    1.38
  -9  -3  -1   -0.43    1.09
   9   3   1    2.21    1.62
  11  -4  -1    0.18    1.08
 -11   4   1   -2.93    1.46
 -11   4   1    1.08    1.27
  10  -4  -1   34.14    2.06
  10  -4  -1   35.54    1.88
 -10   4   1   34.99    1.98
 -10   4   1   33.60    1.97
 -10   4   1   34.79    1.87
   9  -4  -1   13.19    1.15
   9  -4  -1   12.85    1.12
   9  -4  -1   14.70    1.16
   9  -4  -1   12.89    1.36
   9  -4  -1   12.36    1.13
  -9   4   1   12.63    1.27
  -9   4   1   13.68    1.11
  -9   4   1   13.27    1.26
  -9   4   1   13.37    1.20
  -9   4   1   13.59    1.30
   8  -4  -1   32.90    1.44
   8  -4  -1   31.44    1.49
   8  -4  -1   32.40    1.38
   8  -4  -1   31.09    1.30
   8  -4  -1   33.49    1.60
   8  -4  -1   29.55    1.38
  -8   4   1   31.47    1.47
  -8   4   1   33.55    1.39
  -8   4   1   31.25    1.41
  -8   4   1   32.74    1.32
  -8   4   1   31.36    1.43
  -8   4   1   31.12    1.51
  -8   4   1   31.84    1.34
  -8   4   1   30.52    1.47
  -8   4   1   30.49    1.48
  -8   4   1   30.98    1.21
   7  -4  -1   11.93    0.83
   7  -4  -1   14.82    0.84
   7  -4  -1   13.56    0.70
   7  -4  -1   14.83    0.83
   7  -4  -1   14.18    0.90
   7  -4  -1   12.54    0.80
   7  -4  -1   13.91    0.93
  -7   4   1   12.44    0.86
  -7   4   1   14.01    0.74
  -7   4   1   13.97    0.81
  -7   4   1   14.97    0.81
  -7   4   1   14.45    0.78
  -7   4   1   12.14    0.86
  -7   4   1   13.28    0.86
  -7   4   1   14.04    0.91
  -7   4   1   12.95    0.75
  -7   4   1   13.86    0.79
   6  -4  -1    7.63    0.54
   6  -4  -1    6.71    0.70
   6  -4  -1    7.74    0.65
   6  -4  -1    7.23    0.57
   6  -4  -1    8.20    0.81
   6  -4  -1    7.40    0.60
   6  -4  -1    8.10    0.62
   6  -4  -1    7.87    0.69
   6  -4  -1    7.75    0.63
   6  -4  -1    8.63    0.76
  -6   4   1    7.06    0.60
  -6   4   1    7.64    0.60
  -6   4   1    8.32    0.63
  -6   4   1    7.44    0.61
  -6   4   1    7.34    0.60
  -6   4   1    8.12    0.71
  -6   4   1    8.01    0.60
  -6   4   1    7.49    0.58
  -6   4   1    8.26    0.59
  -6   4   1    8.31    0.70
   5  -4  -1    7.21    0.51
   5  -4  -1    7.89    0.61
   5  -4  -1    7.35    0.47
   5  -4  -1    7.19    0.53
   5  -4  -1    7.01    0.65
   5  -4  -1    7.54    0.61
   5  -4  -1    6.74    0.47
   5  -4  -1    7.50    0.55
   5  -4  -1    6.95    0.48
   5  -4  -1    8.59    0.71
   5  -4  -1    7.09    0.52
  -5   4   1    7.89    0.49
  -5   4   1    7.82    0.49
  -5   4   1    7.55    0.50
  -5   4   1    6.78    0.49
  -5   4   1    6.69    0.55
  -5   4   1    7.97    0.51
  -5   4   1    7.53    0.48
  -5   4   1    7.78    0.45
  -5   4   1    7.86    0.57
   4  -4  -1   32.48    1.04
   4  -4  -1   32.73    1.15
   4  -4  -1   31.29    1.00
   4  -4  -1   32.35    1.06
   4  -4  -1   30.91    1.07
   4  -4  -1   32.17    1.06
   4  -4  -1   32.31    1.12
   4  -4  -1   32.80    1.02
   4  -4  -1   32.14    1.03
   4  -4  -1   32.30    1.04
  -4   4   1   32.23    1.03
  -4   4   1   34.19    1.15
  -4   4   1   34.48    1.12
  -4   4   1   31.25    1.00
  -4   4   1   33.16    1.07
  -4   4   1   32.26    1.03
  -4   4   1   31.82    1.00
  -4   4   1   32.04    1.06
  -4   4   1   32.19    0.97
   3  -4  -1   43.08    1.20
   3  -4  -1   41.74    1.29
   3  -4  -1   42.24    1.22
   3  -4  -1   41.97    1.30
   3  -4  -1   42.25    1.23
   3  -4  -1   36.44    1.22
   3  -4  -1   42.13    1.23
   3  -4  -1   42.37    1.38
   3  -4  -1   40.47    1.27
   3  -4  -1   41.76    1.29
   3  -4  -1   43.40    1.20
   3  -4  -1   42.07    1.30
  -3   4   1   41.13    1.22
  -3   4   1   42.95    1.39
  -3   4   1   40.30    1.23
  -3   4   1   41.59    1.19
  -3   4   1   41.80    1.20
  -3   4   1   42.64    1.30
  -3   4   1   39.80    1.28
  -3   4   1   40.45    1.21
  -3   4   1   40.98    1.12
   2  -4  -1   19.22    0.57
   2  -4  -1   19.35    0.72
   2  -4  -1   18.46    0.62
   2  -4  -1   19.41    0.63
   2  -4  -1   16.51    0.62
   2  -4  -1   18.96    0.62
   2  -4  -1   18.55    0.69
   2  -4  -1   19.49    0.73
   2  -4  -1   19.00    0.69
   2  -4  -1   19.66    0.66
   2  -4  -1   18.61    0.70
  -2   4   1   18.29    0.59
  -2   4   1   19.07    0.62
  -2   4   1   18.90    0.57
  -2   4   1   18.39    0.70
  -2   4   1   19.02    0.64
  -2   4   1   19.64    0.72
  -2   4   1   18.28    0.75
  -2   4   1   17.86    0.61
  -2   4   1   18.40    0.63
  -2   4   1   19.58    0.58
  -2   4   1   19.12    0.69
   1  -4  -1   21.04    0.61
   1  -4  -1   21.36    0.67
   1  -4  -1   20.24    0.68
   1  -4  -1   21.74    0.79
   1  -4  -1   21.46    0.79
   1  -4  -1   20.20    0.67
   1  -4  -1   20.64    0.69
   1  -4  -1   20.79    0.75
   1  -4  -1   21.32    0.69
   1  -4  -1   19.72    0.58
   1  -4  -1   20.35    0.65
  -1   4   1   20.64    0.65
  -1   4   1   20.45    0.78
  -1   4   1   19.81    0.68
  -1   4   1   21.08    0.59
  -1   4   1   20.11    0.77
  -1   4   1   20.78    0.68
  -1   4   1   20.32    0.67
  -1   4   1   21.05    0.57
  -1   4   1   20.37    0.80
  -1   4   1   21.28    0.78
  -1   4   1   20.53    0.71
   0  -4  -1  146.44    4.23
   0  -4  -1  142.57    3.94
   0  -4  -1  140.83    3.82
   0  -4  -1  141.57    3.82
   0  -4  -1  145.82    3.96
   0  -4  -1  145.67    3.94
   0  -4  -1  141.07    4.00
   0  -4  -1  143.91    3.66
   0  -4  -1  146.12    4.12
   0  -4  -1  144.06    3.75
   0  -4  -1  143.29    4.01
   0   4   1  144.12    3.94
   0   4   1  147.80    3.94
   0   4   1  150.62    3.80
   0   4   1  142.61    4.22
   0   4   1  145.96    3.75
   0   4   1  144.32    3.83
   0   4   1  140.95    3.99
   0   4   1  144.19    3.97
   0   4   1  143.84    3.83
   0   4   1  141.82    3.78
  -1  -4  -1   12.40    0.56
  -1  -4  -1   13.06    0.58
  -1  -4  -1   12.14    0.58
  -1  -4  -1   12.05    0.49
  -1  -4  -1   12.29    0.58
  -1  -4  -1   12.15    0.58
  -1  -4  -1   12.35    0.59
  -1  -4  -1   11.46    0.52
  -1  -4  -1   11.56    0.56
  -1  -4  -1   11.30    0.58
   1   4   1   12.30    0.47
   1   4   1   12.55    0.58
   1   4   1   12.16    0.57
   1   4   1   12.27    0.59
   1   4   1   13.53    0.61
   1   4   1   13.88    0.44
   1   4   1   11.64    0.58
   1   4   1   11.79    0.56
   1   4   1   12.35    0.58
   1   4   1   11.78    0.42
   1   4   1   12.69    0.53
  -2  -4  -1  353.12    9.67
  -2  -4  -1  367.60   10.02
  -2  -4  -1  390.64    9.69
  -2  -4  -1  344.16    9.38
  -2  -4  -1  355.05   10.27
  -2  -4  -1  376.65    9.40
  -2  -4  -1  356.15    9.33
  -2  -4  -1  361.16    9.51
  -2  -4  -1  351.32    9.74
  -2  -4  -1  337.31    9.71
   2   4   1  359.86    9.88
   2   4   1  351.25    9.67
   2   4   1  364.33    9.68
   2   4   1  373.79    9.40
   2   4   1  369.21    9.68
   2   4   1  360.94    9.50
   2   4   1  348.16    9.39
   2   4   1  359.99   10.02
   2   4   1  358.14    9.32
  -3  -4  -1  198.64    5.39
  -3  -4  -1  192.20    5.78
  -3  -4  -1  199.56    5.53
  -3  -4  -1  192.89    5.31
  -3  -4  -1  197.77    5.37
  -3  -4  -1  200.60    5.50
  -3  -4  -1  194.36    5.40
  -3  -4  -1  198.32    5.52
  -3  -4  -1  202.92    5.69
   3   4   1  208.05    5.55
   3   4   1  200.34    5.40
   3   4   1  199.42    5.47
   3   4   1  207.08    5.40
   3   4   1  194.87    5.38
   3   4   1  193.92    5.56
   3   4   1  198.82    5.31
   3   4   1  203.42    5.70
   3   4   1  192.64    5.53
  -4  -4  -1    3.96    0.54
  -4  -4  -1    3.39    0.49
  -4  -4  -1    1.98    0.51
  -4  -4  -1    2.84    0.40
  -4  -4  -1    1.81    0.53
  -4  -4  -1    2.87    0.48
  -4  -4  -1    3.48    0.48
  -4  -4  -1    3.14    0.51
  -4  -4  -1    2.89    0.44
   4   4   1    2.73    0.52
   4   4   1    2.24    0.55
   4   4   1    2.80    0.44
   4   4   1    2.37    0.59
   4   4   1    2.46    0.52
   4   4   1    3.07    0.50
   4   4   1    3.77    0.55
   4   4   1    3.12    0.48
   4   4   1    2.76    0.38
  -5  -4  -1   14.34    0.85
  -5  -4  -1   16.21    1.05
  -5  -4  -1   16.58    1.09
  -5  -4  -1   14.64    1.03
  -5  -4  -1   13.84    1.03
  -5  -4  -1   16.20    1.04
  -5  -4  -1   16.46    0.93
  -5  -4  -1   15.50    0.87
   5   4   1   15.86    1.06
   5   4   1   17.57    1.03
   5   4   1   14.86    0.85
   5   4   1   16.70    1.22
   5   4   1   14.07    1.12
   5   4   1   16.21    1.08
  -6  -4  -1   14.69    1.06
  -6  -4  -1   12.46    0.95
  -6  -4  -1   12.37    1.03
  -6  -4  -1   14.00    1.01
  -6  -4  -1   14.18    1.14
  -6  -4  -1   13.91    1.37
  -6  -4  -1   14.41    1.09
  -6  -4  -1   15.41    1.29
  -6  -4  -1   11.56    1.13
   6   4   1   12.00    1.13
   6   4   1   13.00    1.13
   6   4   1   15.80    1.48
   6   4   1   15.39    1.56
   6   4   1   14.33    1.03
  -7  -4  -1    0.83    0.90
  -7  -4  -1    0.73    0.66
  -7  -4  -1    0.36    0.77
  -7  -4  -1   -0.60    0.82
  -7  -4  -1   -0.18    0.93
  -7  -4  -1   -1.04    0.86
  -7  -4  -1   -0.95    0.57
   7   4   1   -0.07    1.05
   7   4   1    2.99    1.07
   7   4   1    0.45    0.74
   7   4   1    1.12    0.85
  -8  -4  -1    1.39    1.25
  -8  -4  -1    0.26    0.93
  -8  -4  -1    0.40    1.09
  -8  -4  -1   -2.52    0.88
   8   4   1    1.22    1.11
   8   4   1   -1.13    1.07
   8   4   1    1.38    1.06
  11  -5  -1    0.20    1.33
 -11   5   1    0.98    1.14
 -11   5   1    0.03    1.22
 -11   5   1    0.45    1.20
  10  -5  -1    7.82    1.07
  10  -5  -1    9.42    1.21
 -10   5   1    8.98    1.01
 -10   5   1    8.50    1.14
 -10   5   1    6.66    1.06
   9  -5  -1    4.98    0.75
   9  -5  -1    4.05    0.90
   9  -5  -1    4.32    0.93
  -9   5   1    3.64    0.77
  -9   5   1    4.99    0.70
  -9   5   1    4.87    0.76
  -9   5   1    5.78    0.84
  -9   5   1    5.12    0.80
   8  -5  -1    4.76    0.67
   8  -5  -1    5.67    0.68
   8  -5  -1    4.53    0.70
   8  -5  -1    6.04    0.56
   8  -5  -1    5.50    0.74
   8  -5  -1    3.76    0.69
   8  -5  -1    5.98    0.65
  -8   5   1    4.88    0.67
  -8   5   1    4.72    0.58
  -8   5   1    4.66    0.64
  -8   5   1    4.94    0.57
  -8   5   1    4.28    0.61
  -8   5   1    6.01    0.71
  -8   5   1    4.76    0.60
  -8   5   1    4.79    0.65
  -8   5   1    5.02    0.77
  -8   5   1    4.76    0.67
   7  -5  -1    9.73    0.79
   7  -5  -1    9.23    0.86
   7  -5  -1   10.72    0.84
   7  -5  -1    9.44    0.75
   7  -5  -1    9.44    0.82
   7  -5  -1    9.36    0.69
   7  -5  -1    9.44    0.81
  -7   5   1    9.90    0.78
  -7   5   1   10.19    0.84
  -7   5   1    9.22    0.78
  -7   5   1   10.06    0.76
  -7   5   1   11.61    0.87
  -7   5   1    9.98    0.74
  -7   5   1    8.23    0.74
  -7   5   1   10.50    0.77
  -7   5   1   11.25    0.92
   6  -5  -1    5.31    0.59
   6  -5  -1    3.93    0.52
   6  -5  -1    5.52    0.56
   6  -5  -1    5.00    0.47
   6  -5  -1    4.78    0.48
   6  -5  -1    3.96    0.57
   6  -5  -1    4.14    0.57
   6  -5  -1    5.03    0.46
   6  -5  -1    4.91    0.43
  -6   5   1    4.86    0.49
  -6   5   1    4.82    0.44
  -6   5   1    4.83    0.45
  -6   5   1    4.92    0.42
  -6   5   1    4.60    0.44
  -6   5   1    5.62    0.49
  -6   5   1    4.92    0.47
  -6   5   1    4.54    0.41
  -6   5   1    4.96    0.51
   5  -5  -1   62.06    1.81
   5  -5  -1   60.38    1.89
   5  -5  -1   61.28    1.94
   5  -5  -1   61.89    1.79
   5  -5  -1   59.22    1.84
   5  -5  -1   63.72    1.87
   5  -5  -1   57.42    1.97
   5  -5  -1   62.11    1.96
   5  -5  -1   61.31    1.83
   5  -5  -1   63.18    1.86
   5  -5  -1   58.65    1.76
  -5   5   1   59.43    1.80
  -5   5   1   61.31    1.76
  -5   5   1   62.34    1.88
  -5   5   1   59.54    1.90
  -5   5   1   60.57    1.77
  -5   5   1   57.97    1.99
  -5   5   1   61.53    1.74
  -5   5   1   61.46    1.82
  -5   5   1   60.76    1.85
   4  -5  -1  136.69    3.85
   4  -5  -1  138.74    3.75
   4  -5  -1  134.63    3.75
   4  -5  -1  137.38    3.85
   4  -5  -1  138.42    3.99
   4  -5  -1  144.45    3.73
   4  -5  -1  138.23    3.89
   4  -5  -1  137.40    3.82
   4  -5  -1  138.25    3.66
   4  -5  -1  120.63    3.75
   4  -5  -1  136.00    4.09
   4  -5  -1  138.42    3.66
  -4   5   1  142.26    3.87
  -4   5   1  139.30    3.86
  -4   5   1  136.03    3.75
  -4   5   1  138.65    4.10
  -4   5   1  138.74    3.76
  -4   5   1  135.52    3.65
  -4   5   1  139.82    3.59
  -4   5   1  138.13    3.66
  -4   5   1  141.69    3.77
   3  -5  -1    0.00    0.26
   3  -5  -1    0.79    0.23
   3  -5  -1    0.27    0.25
   3  -5  -1    0.65    0.27
   3  -5  -1    0.87    0.26
   3  -5  -1    0.37    0.27
   3  -5  -1    0.42    0.20
   3  -5  -1    0.35    0.17
   3  -5  -1    0.48    0.18
   3  -5  -1    0.37    0.17
   3  -5  -1    0.40    0.20
   3  -5  -1    0.31    0.19
  -3   5   1    0.21    0.18
  -3   5   1    0.47    0.31
  -3   5   1    0.24    0.18
  -3   5   1    0.14    0.18
  -3   5   1    0.36    0.27
  -3   5   1    0.29    0.19
  -3   5   1    0.47    0.25
  -3   5   1    0.22    0.09
  -3   5   1    0.18    0.15
   2  -5  -1  105.24    3.24
   2  -5  -1  105.49    3.05
   2  -5  -1  107.06    2.87
   2  -5  -1  108.91    3.09
   2  -5  -1  101.72    3.04
   2  -5  -1  112.31    2.98
   2  -5  -1  107.49    2.95
   2  -5  -1  111.45    2.82
   2  -5  -1  104.62    2.95
   2  -5  -1  111.09    2.87
  -2   5   1  104.44    3.06
  -2   5   1  109.15    2.95
  -2   5   1  103.58    2.83
  -2   5   1  108.43    2.87
  -2   5   1  108.94    2.74
  -2   5   1  104.21    3.00
  -2   5   1  107.95    3.24
  -2   5   1  108.10    2.87
  -2   5   1  106.96    3.05
  -2   5   1  107.59    2.96
   1  -5  -1    2.73    0.23
   1  -5  -1    2.09    0.25
   1  -5  -1    1.79    0.24
   1  -5  -1    2.29    0.30
   1  -5  -1    1.56    0.32
   1  -5  -1    2.07    0.33
   1  -5  -1    2.23    0.25
   1  -5  -1    2.23    0.34
   1  -5  -1    1.79    0.24
   1  -5  -1    1.93    0.26
   1  -5  -1    2.47    0.15
  -1   5   1    2.49    0.37
  -1   5   1    2.70    0.36
  -1   5   1    2.78    0.18
  -1   5   1    2.55    0.33
  -1   5   1    2.25    0.25
  -1   5   1    2.14    0.26
  -1   5   1    2.58    0.16
  -1   5   1    1.90    0.25
  -1   5   1    2.45    0.31
  -1   5   1    2.23    0.24
   0  -5  -1   12.87    0.69
   0  -5  -1   12.22    0.69
   0  -5  -1   11.54    0.62
   0  -5  -1   12.27    0.48
   0  -5  -1   12.30    0.56
   0  -5  -1   12.40    0.40
   0  -5  -1   12.16    0.56
   0  -5  -1   13.01    0.62
   0  -5  -1   12.50    0.62
   0  -5  -1   12.59    0.59
   0  -5  -1   12.79    0.57
   0   5   1   13.10    0.59
   0   5   1   11.75    0.42
   0   5   1   13.28    0.57
   0   5   1   12.68    0.57
   0   5   1   13.77    0.66
   0   5   1   12.49    0.60
   0   5   1   12.99    0.42
   0   5   1   12.52    0.48
   0   5   1   12.75    0.70
  -1  -5  -1   97.57    2.65
  -1  -5  -1   98.08    2.90
  -1  -5  -1   97.95    2.76
  -1  -5  -1  100.21    3.02
  -1  -5  -1   99.64    2.85
  -1  -5  -1  101.30    2.98
  -1  -5  -1   86.77    2.81
  -1  -5  -1   98.83    2.69
  -1  -5  -1  101.60    2.70
  -1  -5  -1   98.51    2.88
  -1  -5  -1   96.13    2.76
   1   5   1  100.61    2.85
   1   5   1   98.96    2.84
   1   5   1  102.16    2.69
   1   5   1   97.52    2.68
   1   5   1  102.27    3.03
   1   5   1  100.90    2.96
   1   5   1   98.61    2.76
   1   5   1   98.42    2.77
   1   5   1   93.85    2.68
   1   5   1  101.64    2.69
   1   5   1   98.66    2.73
  -2  -5  -1  166.84    5.04
  -2  -5  -1  174.97    4.95
  -2  -5  -1  172.60    4.82
  -2  -5  -1  170.95    4.79
  -2  -5  -1  170.09    4.65
  -2  -5  -1  165.44    4.65
  -2  -5  -1  164.46    4.56
  -2  -5  -1  169.56    4.78
  -2  -5  -1  173.70    4.63
  -2  -5  -1  175.30    4.78
   2   5   1  171.68    4.95
   2   5   1  169.66    4.67
   2   5   1  172.42    4.66
   2   5   1  169.26    4.66
   2   5   1  171.31    4.79
   2   5   1  165.64    4.56
   2   5   1  174.19    4.62
   2   5   1  169.89    4.73
   2   5   1  173.95    4.79
  -3  -5  -1   18.13    0.97
  -3  -5  -1   17.02    0.94
  -3  -5  -1   17.88    0.90
  -3  -5  -1   17.34    0.81
  -3  -5  -1   17.00    0.87
  -3  -5  -1   16.92    0.95
  -3  -5  -1   17.63    0.89
  -3  -5  -1   17.29    0.86
  -3  -5  -1   16.15    0.85
  -3  -5  -1   17.13    0.97
   3   5   1   18.07    0.78
   3   5   1   16.91    0.68
   3   5   1   16.53    0.93
   3   5   1   15.75    0.95
   3   5   1   16.43    0.92
   3   5   1   18.04    0.90
   3   5   1   17.63    0.92
   3   5   1   17.44    0.84
   3   5   1   17.14    0.97
  -4  -5  -1    2.34    0.54
  -4  -5  -1    2.70    0.50
  -4  -5  -1    2.13    0.57
  -4  -5  -1    2.02    0.51
  -4  -5  -1    1.31    0.51
  -4  -5  -1    1.90    0.49
  -4  -5  -1    1.11    0.48
  -4  -5  -1    2.29    0.55
  -4  -5  -1    2.19    0.43
   4   5   1    1.82    0.57
   4   5   1    1.39    0.55
   4   5   1    2.48    0.37
   4   5   1    2.31    0.55
   4   5   1    1.83    0.46
   4   5   1    1.96    0.60
   4   5   1    1.74    0.48
   4   5   1    2.18    0.50
   4   5   1    2.37    0.54
  -5  -5  -1    0.70    0.64
  -5  -5  -1    1.61    0.60
  -5  -5  -1    0.69    0.70
  -5  -5  -1    0.50    0.60
  -5  -5  -1    0.21    0.47
  -5  -5  -1    0.70    0.51
  -5  -5  -1    0.76    0.69
  -5  -5  -1    1.27    0.59
  -5  -5  -1    0.96    0.62
   5   5   1    0.67    0.65
   5   5   1    0.40    0.52
   5   5   1   -0.22    0.64
   5   5   1    1.67    0.61
   5   5   1    1.30    0.64
   5   5   1    0.62    0.46
  -6  -5  -1   -0.17    0.59
  -6  -5  -1    0.44    0.78
  -6  -5  -1    0.65    0.94
  -6  -5  -1    1.12    0.72
  -6  -5  -1   -0.64    0.66
  -6  -5  -1   -0.48    0.67
  -6  -5  -1    0.36    0.86
  -6  -5  -1    0.22    0.55
   6   5   1    0.64    0.89
   6   5   1    0.15    0.78
   6   5   1    2.62    1.05
   6   5   1   -0.51    0.58
   6   5   1    1.72    1.04
  -7  -5  -1    8.27    1.01
  -7  -5  -1    9.51    0.91
  -7  -5  -1   11.33    1.43
  -7  -5  -1    9.73    1.27
  -7  -5  -1    9.00    1.15
  -7  -5  -1   11.60    1.09
   7   5   1   10.03    0.96
   7   5   1    9.90    1.27
   7   5   1    9.45    1.21
  -8  -5  -1   18.29    1.92
  -8  -5  -1   22.65    2.04
  -8  -5  -1   17.74    1.51
  -8  -5  -1   17.38    1.63
   8   5   1   19.42    1.63
   8   5   1   19.98    2.15
  11  -6  -1    3.04    1.41
 -11   6   1    1.14    1.51
 -11   6   1    2.32    1.19
  10  -6  -1   10.38    1.29
  10  -6  -1    9.89    1.12
 -10   6   1    8.78    1.05
 -10   6   1    7.10    1.02
 -10   6   1    9.85    1.11
   9  -6  -1   27.15    1.57
   9  -6  -1   24.17    1.54
   9  -6  -1   24.26    1.68
   9  -6  -1   28.64    1.24
  -9   6   1   28.17    1.58
  -9   6   1   25.87    1.46
  -9   6   1   28.88    1.44
  -9   6   1   27.80    1.48
  -9   6   1   28.87    1.67
   8  -6  -1   56.26    1.97
   8  -6  -1   55.83    2.04
   8  -6  -1   53.71    1.89
   8  -6  -1   54.85    2.01
   8  -6  -1   56.69    2.20
   8  -6  -1   53.91    2.12
   8  -6  -1   54.09    1.85
  -8   6   1   53.85    1.99
  -8   6   1   54.69    1.95
  -8   6   1   56.62    1.88
  -8   6   1   58.79    2.09
  -8   6   1   56.67    1.91
  -8   6   1   53.95    1.98
  -8   6   1   53.20    2.02
   7  -6  -1    4.37    0.49
   7  -6  -1    3.61    0.53
   7  -6  -1    5.02    0.60
   7  -6  -1    4.35    0.60
   7  -6  -1    4.61    0.60
   7  -6  -1    4.83    0.50
   7  -6  -1    4.16    0.61
  -7   6   1    4.89    0.70
  -7   6   1    3.34    0.49
  -7   6   1    3.97    0.58
  -7   6   1    3.85    0.50
  -7   6   1    4.11    0.48
  -7   6   1    4.25    0.53
  -7   6   1    3.93    0.53
  -7   6   1    4.04    0.54
  -7   6   1    4.06    0.55
   6  -6  -1    5.06    0.51
   6  -6  -1    5.16    0.51
   6  -6  -1    5.75    0.49
   6  -6  -1    4.95    0.58
   6  -6  -1    5.39    0.54
   6  -6  -1    4.44    0.51
   6  -6  -1    4.89    0.46
   6  -6  -1    4.97    0.48
   6  -6  -1    4.85    0.56
   6  -6  -1    5.09    0.49
  -6   6   1    5.12    0.46
  -6   6   1    4.71    0.52
  -6   6   1    5.36    0.55
  -6   6   1    5.28    0.45
  -6   6   1    5.25    0.42
  -6   6   1    4.86    0.48
  -6   6   1    5.05    0.51
  -6   6   1    3.93    0.42
  -6   6   1    4.42    0.53
   5  -6  -1   58.07    1.99
   5  -6  -1   56.06    1.77
   5  -6  -1   59.60    1.80
   5  -6  -1   58.50    1.80
   5  -6  -1   56.49    1.72
   5  -6  -1   58.17    1.93
   5  -6  -1   55.65    1.83
   5  -6  -1   60.03    1.77
   5  -6  -1   57.98    1.85
   5  -6  -1   62.94    1.92
   5  -6  -1   61.33    1.74
  -5   6   1   60.74    2.01
  -5   6   1   60.72    1.66
  -5   6   1   60.23    1.89
  -5   6   1   60.14    1.88
  -5   6   1   58.93    1.72
  -5   6   1   57.96    1.77
  -5   6   1   57.96    1.76
  -5   6   1   56.77    1.78
  -5   6   1   59.52    1.72
   4  -6  -1   12.55    0.72
   4  -6  -1   10.84    0.56
   4  -6  -1   11.11    0.63
   4  -6  -1   11.07    0.52
   4  -6  -1   12.10    0.66
   4  -6  -1   10.75    0.52
   4  -6  -1   10.90    0.56
   4  -6  -1   12.18    0.67
   4  -6  -1   10.88    0.52
   4  -6  -1   10.79    0.66
   4  -6  -1   10.87    0.71
   4  -6  -1   10.87    0.55
   4  -6  -1   10.66    0.51
  -4   6   1   10.56    0.74
  -4   6   1   10.40    0.39
  -4   6   1   10.80    0.53
  -4   6   1   11.00    0.66
  -4   6   1   10.61    0.51
  -4   6   1   11.82    0.73
  -4   6   1   10.24    0.49
   3  -6  -1  192.56    5.01
   3  -6  -1  175.51    5.28
   3  -6  -1  190.15    5.30
   3  -6  -1  193.47    5.02
   3  -6  -1  193.88    5.26
   3  -6  -1  192.98    5.63
   3  -6  -1  193.16    5.15
   3  -6  -1  187.24    5.01
   3  -6  -1  189.50    5.20
   3  -6  -1  194.36    5.16
   3  -6  -1  192.82    5.42
  -3   6   1  193.59    5.64
  -3   6   1  194.83    5.15
  -3   6   1  191.72    5.31
  -3   6   1  191.65    5.05
  -3   6   1  193.22    5.01
  -3   6   1  187.84    5.31
   2  -6  -1  172.47    4.67
   2  -6  -1  158.11    4.30
   2  -6  -1  163.46    4.37
   2  -6  -1  169.95    4.50
   2  -6  -1  169.16    4.51
   2  -6  -1  165.81    4.64
   2  -6  -1  162.72    4.90
   2  -6  -1  161.99    4.37
   2  -6  -1  165.53    4.64
   2  -6  -1  171.97    4.51
  -2   6   1  160.99    4.37
  -2   6   1  168.85    4.51
  -2   6   1  163.40    4.37
  -2   6   1  166.36    4.17
  -2   6   1  159.13    4.62
  -2   6   1  166.33    4.55
  -2   6   1  167.38    4.65
  -2   6   1  168.84    4.50
  -2   6   1  162.83    4.91
   1  -6  -1    3.76    0.44
   1  -6  -1    4.86    0.54
   1  -6  -1    4.76    0.45
   1  -6  -1    4.45    0.42
   1  -6  -1    3.48    0.42
   1  -6  -1    3.83    0.40
   1  -6  -1    4.50    0.40
   1  -6  -1    4.50    0.28
   1  -6  -1    4.13    0.40
   1  -6  -1    3.79    0.37
  -1   6   1    4.28    0.46
  -1   6   1    4.92    0.48
  -1   6   1    4.68    0.43
  -1   6   1    4.27    0.49
  -1   6   1    4.54    0.43
   0  -6  -1    0.09    0.26
   0  -6  -1   -0.22    0.28
   0  -6  -1   -0.36    0.25
   0  -6  -1    0.20    0.22
   0  -6  -1    0.10    0.32
   0  -6  -1    0.07    0.26
   0  -6  -1    0.36    0.33
   0  -6  -1    0.11    0.27
   0  -6  -1    0.07    0.20
   0  -6  -1    0.24    0.29
   0   6   1   -0.07    0.27
   0   6   1    0.07    0.28
   0   6   1    0.74    0.42
   0   6   1    0.09    0.12
   0   6   1    0.14    0.13
   0   6   1   -0.10    0.21
   0   6   1   -0.03    0.28
   0   6   1    0.18    0.33
   0   6   1    0.45    0.32
  -1  -6  -1    0.62    0.33
  -1  -6  -1   -0.20    0.35
  -1  -6  -1    0.58    0.25
  -1  -6  -1    0.50    0.29
  -1  -6  -1    0.40    0.30
  -1  -6  -1    0.69    0.28
  -1  -6  -1    0.26    0.34
  -1  -6  -1    0.27    0.27
  -1  -6  -1    0.20    0.40
  -1  -6  -1    0.55    0.30
   1   6   1    0.35    0.33
   1   6   1    0.59    0.20
   1   6   1    0.32    0.28
   1   6   1    0.35    0.30
   1   6   1    0.43    0.28
   1   6   1    0.61    0.34
  -2  -6  -1    0.74    0.55
  -2  -6  -1    0.43    0.35
  -2  -6  -1   -0.06    0.40
  -2  -6  -1    0.48    0.35
  -2  -6  -1    0.01    0.40
  -2  -6  -1   -0.32    0.33
  -2  -6  -1    0.32    0.34
  -2  -6  -1   -0.02    0.32
  -2  -6  -1   -0.09    0.26
  -2  -6  -1    0.31    0.34
   2   6   1    0.59    0.41
   2   6   1    0.26    0.15
   2   6   1   -0.18    0.33
   2   6   1    0.31    0.35
   2   6   1    0.40    0.45
   2   6   1   -0.16    0.40
   2   6   1    0.15    0.24
   2   6   1   -0.38    0.21
   2   6   1    0.82    0.42
   2   6   1    0.31    0.42
   2   6   1   -0.16    0.30
  -3  -6  -1   14.56    0.98
  -3  -6  -1   12.99    0.88
  -3  -6  -1   14.95    0.94
  -3  -6  -1   13.01    0.93
  -3  -6  -1   15.61    0.99
  -3  -6  -1   14.48    0.80
  -3  -6  -1   14.68    1.03
  -3  -6  -1   14.93    0.92
  -3  -6  -1   15.68    1.07
   3   6   1   12.24    1.16
   3   6   1   15.89    1.05
   3   6   1   15.52    1.06
   3   6   1   14.65    0.62
   3   6   1   13.60    0.99
   3   6   1   14.08    1.05
   3   6   1   14.69    0.84
   3   6   1   17.11    0.74
   3   6   1   13.70    0.85
   3   6   1   15.21    1.04
  -4  -6  -1    5.70    0.68
  -4  -6  -1    5.74    0.62
  -4  -6  -1    5.19    0.66
  -4  -6  -1    5.32    0.58
  -4  -6  -1    4.68    0.74
  -4  -6  -1    3.86    0.67
  -4  -6  -1    5.28    0.68
  -4  -6  -1    4.78    0.75
  -4  -6  -1    5.06    0.63
   4   6   1    5.78    0.65
   4   6   1    4.89    0.80
   4   6   1    5.05    0.54
   4   6   1    4.79    0.67
   4   6   1    4.61    0.72
   4   6   1    5.10    0.71
   4   6   1    5.12    0.61
   4   6   1    4.15    0.82
   4   6   1    4.29    0.69
  -5  -6  -1    1.90    0.89
  -5  -6  -1    0.37    0.67
  -5  -6  -1    2.07    0.83
  -5  -6  -1    0.44    0.60
  -5  -6  -1   -0.20    0.86
  -5  -6  -1   -0.54    0.60
  -5  -6  -1    0.69    0.71
  -5  -6  -1    0.90    0.81
  -5  -6  -1    0.81    0.53
   5   6   1    0.09    0.47
   5   6   1    0.31    0.74
   5   6   1    0.32    0.78
   5   6   1   -1.80    0.88
   5   6   1   -0.58    0.90
  -6  -6  -1    2.76    1.15
  -6  -6  -1    2.17    1.03
  -6  -6  -1    1.27    0.70
  -6  -6  -1    1.53    0.85
  -6  -6  -1    2.07    0.83
  -6  -6  -1    1.63    0.92
  -6  -6  -1    2.05    0.76
   6   6   1    1.31    0.92
   6   6   1    1.11    1.01
   6   6   1    2.36    1.26
  -7  -6  -1   69.43    2.79
  -7  -6  -1   65.01    2.68
  -7  -6  -1   73.26    3.11
  -7  -6  -1   69.01    2.79
  -7  -6  -1   68.73    2.86
   7   6   1   71.01    2.90
   7   6   1   67.46    2.94
  11  -7  -1    2.02    1.24
 -11   7   1    3.20    1.26
 -11   7   1    1.05    1.25
  10  -7  -1   12.10    1.39
  10  -7  -1   14.55    1.31
 -10   7   1   13.76    1.13
 -10   7   1   12.45    1.14
 -10   7   1   14.27    1.40
   9  -7  -1   56.07    2.28
   9  -7  -1   53.63    1.96
   9  -7  -1   53.63    2.32
   9  -7  -1   53.81    2.18
  -9   7   1   57.10    2.10
  -9   7   1   56.07    2.35
  -9   7   1   54.08    2.16
  -9   7   1   56.15    2.03
   8  -7  -1    3.84    0.68
   8  -7  -1    3.39    0.61
   8  -7  -1    4.02    0.68
   8  -7  -1    3.77    0.72
   8  -7  -1    2.96    0.80
   8  -7  -1    3.71    0.71
  -8   7   1    4.06    0.69
  -8   7   1    3.74    0.63
  -8   7   1    4.46    0.60
  -8   7   1    3.79    0.64
  -8   7   1    4.70    0.73
   7  -7  -1   39.10    1.49
   7  -7  -1   40.54    1.68
   7  -7  -1   42.24    1.83
   7  -7  -1   42.12    1.65
   7  -7  -1   37.42    1.40
   7  -7  -1   40.94    1.55
   7  -7  -1   39.91    1.48
   7  -7  -1   37.18    1.58
   7  -7  -1   38.22    1.44
  -7   7   1   41.55    1.73
  -7   7   1   39.40    1.54
  -7   7   1   38.21    1.61
  -7   7   1   40.86    1.66
  -7   7   1   38.35    1.37
  -7   7   1   41.23    1.40
  -7   7   1   39.20    1.41
  -7   7   1   39.72    1.44
  -7   7   1   38.76    1.37
   6  -7  -1   21.78    1.03
   6  -7  -1   21.28    0.98
   6  -7  -1   19.14    0.99
   6  -7  -1   19.79    1.01
   6  -7  -1   21.58    1.21
   6  -7  -1   21.21    1.04
   6  -7  -1   20.10    0.96
   6  -7  -1   20.38    1.01
   6  -7  -1   19.80    1.09
   6  -7  -1   19.84    0.90
   6  -7  -1   19.79    0.93
  -6   7   1   20.02    0.82
  -6   7   1   19.15    1.18
  -6   7   1   20.95    0.95
  -6   7   1   21.67    1.05
  -6   7   1   20.23    0.96
  -6   7   1   20.74    1.25
  -6   7   1   19.82    0.86
   5  -7  -1   14.81    0.73
   5  -7  -1   16.62    0.79
   5  -7  -1   14.71    0.93
   5  -7  -1   14.54    0.74
   5  -7  -1   16.57    0.83
   5  -7  -1   12.74    0.70
   5  -7  -1   16.44    0.96
   5  -7  -1   14.46    0.71
   5  -7  -1   14.41    0.75
   5  -7  -1   14.55    0.83
   5  -7  -1   15.90    0.94
   5  -7  -1   15.67    0.92
   5  -7  -1   14.83    0.73
  -5   7   1   15.28    0.71
  -5   7   1   15.75    0.71
  -5   7   1   15.35    0.69
  -5   7   1   15.45    0.89
  -5   7   1   16.34    0.96
  -5   7   1   16.15    0.96
   4  -7  -1   11.12    0.73
   4  -7  -1   12.06    0.72
   4  -7  -1   11.15    0.72
   4  -7  -1   12.51    0.70
   4  -7  -1   11.32    0.58
   4  -7  -1   11.49    0.78
   4  -7  -1   11.40    0.59
   4  -7  -1   11.35    0.55
   4  -7  -1   11.15    0.67
   4  -7  -1   11.78    0.55
   4  -7  -1   11.73    0.58
  -4   7   1    9.99    0.52
  -4   7   1   12.05    0.78
  -4   7   1   12.07    0.59
  -4   7   1   11.75    0.86
  -4   7   1   12.66    0.88
  -4   7   1   11.55    0.56
   3  -7  -1  164.80    4.65
   3  -7  -1  156.81    4.29
   3  -7  -1  161.95    4.25
   3  -7  -1  160.93    4.87
   3  -7  -1  161.51    4.59
   3  -7  -1  163.40    4.42
   3  -7  -1  160.03    4.58
   3  -7  -1  160.61    4.42
   3  -7  -1  163.20    4.29
   3  -7  -1  168.32    4.49
  -3   7   1  161.96    4.60
  -3   7   1  167.12    4.89
  -3   7   1  161.44    4.29
  -3   7   1  157.80    4.27
  -3   7   1  161.07    4.41
  -3   7   1  159.57    4.60
   2  -7  -1    4.39    0.41
   2  -7  -1    4.14    0.44
   2  -7  -1    4.26    0.39
   2  -7  -1    4.59    0.37
   2  -7  -1    5.04    0.47
   2  -7  -1    4.77    0.30
   2  -7  -1    4.37    0.38
   2  -7  -1    4.41    0.45
   2  -7  -1    5.48    0.58
   2  -7  -1    4.66    0.49
  -2   7   1    4.71    0.47
  -2   7   1    3.72    0.54
  -2   7   1    5.00    0.56
  -2   7   1    4.51    0.54
  -2   7   1    4.95    0.45
  -2   7   1    4.30    0.38
  -2   7   1    4.29    0.55
  -2   7   1    4.84    0.44
   1  -7  -1    6.16    0.58
   1  -7  -1    6.11    0.47
   1  -7  -1    6.67    0.55
   1  -7  -1    6.66    0.50
   1  -7  -1    5.94    0.57
   1  -7  -1    5.67    0.48
   1  -7  -1    5.46    0.56
   1  -7  -1    6.05    0.61
   1  -7  -1    6.22    0.31
   1  -7  -1    6.27    0.51
  -1   7   1    6.61    0.63
  -1   7   1    5.25    0.54
  -1   7   1    6.99    0.54
  -1   7   1    6.13    0.51
  -1   7   1    5.88    0.50
  -1   7   1    6.31    0.67
  -1   7   1    6.19    0.49
   0  -7  -1    3.80    0.55
   0  -7  -1    5.40    0.50
   0  -7  -1    6.06    0.55
   0  -7  -1    4.82    0.45
   0  -7  -1    5.34    0.54
   0  -7  -1    4.95    0.45
   0  -7  -1    4.68    0.41
   0  -7  -1    5.34    0.52
   0  -7  -1    4.82    0.49
   0  -7  -1    5.27    0.56
   0   7   1    5.81    0.57
   0   7   1    4.41    0.28
   0   7   1    3.50    0.60
   0   7   1    5.76    0.26
   0   7   1    5.22    0.47
   0   7   1    5.28    0.30
   0   7   1    4.99    0.49
   0   7   1    5.69    0.56
   0   7   1    5.65    0.51
  -1  -7  -1   15.96    0.80
  -1  -7  -1   14.16    0.84
  -1  -7  -1   14.86    0.70
  -1  -7  -1   15.76    0.96
  -1  -7  -1   15.99    0.80
  -1  -7  -1   16.21    0.95
  -1  -7  -1   15.50    0.99
  -1  -7  -1   15.33    0.85
  -1  -7  -1   14.29    0.81
   1   7   1   15.79    0.63
   1   7   1   14.66    0.64
   1   7   1   15.54    0.62
   1   7   1   14.91    0.90
   1   7   1   16.69    0.82
   1   7   1   15.80    0.75
   1   7   1   15.85    0.79
   1   7   1   14.56    0.81
  -2  -7  -1   16.45    0.92
  -2  -7  -1   14.76    0.97
  -2  -7  -1   16.63    1.00
  -2  -7  -1   17.10    1.03
  -2  -7  -1   17.29    0.90
  -2  -7  -1   14.73    0.82
  -2  -7  -1   14.42    0.92
  -2  -7  -1   16.38    0.94
  -2  -7  -1   15.31    0.99
   2   7   1   15.81    0.79
   2   7   1   15.10    0.88
   2   7   1   17.66    0.74
   2   7   1   15.75    0.91
   2   7   1   15.91    0.57
   2   7   1   15.76    0.92
   2   7   1   14.78    0.57
   2   7   1   16.16    0.95
   2   7   1   15.72    1.09
  -3  -7  -1  156.13    4.67
  -3  -7  -1  149.96    4.37
  -3  -7  -1  162.37    4.51
  -3  -7  -1  151.93    4.71
  -3  -7  -1  153.85    4.47
  -3  -7  -1  152.85    4.27
  -3  -7  -1  151.44    4.27
  -3  -7  -1  154.01    4.54
  -3  -7  -1  150.59    4.49
   3   7   1  149.89    4.24
   3   7   1  151.37    4.39
   3   7   1  150.88    4.65
   3   7   1  149.87    4.28
   3   7   1  147.92    4.25
   3   7   1  152.39    4.37
   3   7   1  151.33    4.48
   3   7   1  152.71    4.24
   3   7   1  161.12    4.54
   3   7   1  153.79    4.25
  -4  -7  -1   19.20    1.48
  -4  -7  -1   19.41    1.10
  -4  -7  -1   16.24    1.29
  -4  -7  -1   19.07    1.21
  -4  -7  -1   19.99    1.30
  -4  -7  -1   19.26    1.44
  -4  -7  -1   18.97    1.22
  -4  -7  -1   19.54    1.25
   4   7   1   18.69    0.81
   4   7   1   19.75    1.25
   4   7   1   18.69    1.28
   4   7   1   19.36    0.84
   4   7   1   16.90    1.21
   4   7   1   17.90    1.51
  -5  -7  -1    1.64    0.82
  -5  -7  -1    1.89    0.74
  -5  -7  -1    1.41    0.74
  -5  -7  -1    1.31    0.97
  -5  -7  -1    2.35    0.81
  -5  -7  -1    2.65    0.74
  -5  -7  -1    1.37    1.05
   5   7   1    1.21    1.04
   5   7   1    1.65    0.90
   5   7   1    2.00    0.93
   5   7   1    2.03    0.89
  -6  -7  -1   21.41    1.76
  -6  -7  -1   21.47    2.12
  -6  -7  -1   23.79    1.55
  -6  -7  -1   22.34    1.56
  -6  -7  -1   22.05    1.79
  -6  -7  -1   22.67    2.26
  -6  -7  -1   22.07    1.68
   6   7   1   21.89    2.05
   6   7   1   22.73    1.99
  -7  -7  -1   25.27    2.25
  -7  -7  -1   25.95    2.09
  -7  -7  -1   22.25    1.93
  -7  -7  -1   22.00    2.13
   7   7   1   24.45    2.18
  10  -8  -1    6.21    0.99
  10  -8  -1    6.39    1.30
 -10   8   1    7.81    1.08
 -10   8   1    6.03    1.23
   9  -8  -1   21.42    1.77
   9  -8  -1   20.15    1.35
   9  -8  -1   21.84    1.52
   9  -8  -1   21.07    1.60
   9  -8  -1   22.86    1.76
  -9   8   1   18.98    1.65
  -9   8   1   22.08    1.59
  -9   8   1   22.46    1.28
  -9   8   1   20.45    1.36
   8  -8  -1    5.97    0.74
   8  -8  -1    4.28    0.80
   8  -8  -1    4.79    0.89
   8  -8  -1    3.72    0.87
   8  -8  -1    3.83    0.79
  -8   8   1    4.67    0.87
  -8   8   1    5.16    0.68
  -8   8   1    4.23    0.61
  -8   8   1    4.54    0.71
  -8   8   1    3.80    0.73
   7  -8  -1   17.19    1.08
   7  -8  -1   16.23    1.18
   7  -8  -1   18.05    1.17
   7  -8  -1   20.09    1.39
   7  -8  -1   17.03    1.10
   7  -8  -1   16.75    0.99
   7  -8  -1   15.64    1.03
   7  -8  -1   17.30    1.44
   7  -8  -1   15.90    0.99
  -7   8   1   16.90    1.29
  -7   8   1   17.34    0.95
  -7   8   1   15.88    1.21
  -7   8   1   16.83    1.03
  -7   8   1   16.02    0.99
   6  -8  -1    0.55    0.39
   6  -8  -1    0.76    0.56
   6  -8  -1    0.44    0.51
   6  -8  -1    0.55    0.42
   6  -8  -1    0.64    0.54
   6  -8  -1    0.79    0.50
   6  -8  -1    1.34    0.45
   6  -8  -1    0.67    0.45
   6  -8  -1    0.06    0.46
   6  -8  -1    1.34    0.61
   6  -8  -1    0.21    0.54
  -6   8   1    0.88    0.42
  -6   8   1   -0.59    0.67
  -6   8   1    0.34    0.39
  -6   8   1    0.97    0.39
  -6   8   1   -0.27    0.40
  -6   8   1    1.19    0.70
  -6   8   1    1.14    0.67
   5  -8  -1    1.52    0.54
   5  -8  -1    1.16    0.41
   5  -8  -1    0.39    0.48
   5  -8  -1    0.49    0.35
   5  -8  -1    0.84    0.36
   5  -8  -1    1.53    0.38
   5  -8  -1    1.64    0.44
   5  -8  -1    0.34    0.40
   5  -8  -1    1.18    0.36
   5  -8  -1    1.34    0.46
   5  -8  -1    1.54    0.34
  -5   8   1    1.31    0.33
  -5   8   1    0.27    0.29
  -5   8   1    2.71    0.60
  -5   8   1    0.22    0.33
  -5   8   1    2.00    0.65
  -5   8   1    1.61    0.65
  -5   8   1    0.78    0.33
  -5   8   1    1.58    0.33
  -5   8   1    1.23    0.37
   4  -8  -1    4.10    0.52
   4  -8  -1    3.00    0.33
   4  -8  -1    3.15    0.48
   4  -8  -1    2.60    0.46
   4  -8  -1    3.03    0.40
   4  -8  -1    3.61    0.52
   4  -8  -1    2.98    0.48
   4  -8  -1    3.31    0.36
   4  -8  -1    3.15    0.31
   4  -8  -1    2.69    0.33
  -4   8   1    3.13    0.29
  -4   8   1    3.50    0.32
  -4   8   1    3.04    0.32
  -4   8   1    3.18    0.60
  -4   8   1    2.91    0.56
   3  -8  -1    8.86    0.78
   3  -8  -1    9.41    0.81
   3  -8  -1    8.77    0.83
   3  -8  -1    9.01    0.66
   3  -8  -1    9.45    0.54
   3  -8  -1    9.39    0.66
   3  -8  -1   10.42    0.59
   3  -8  -1   10.46    0.58
   3  -8  -1   10.23    0.61
  -3   8   1   10.91    0.57
  -3   8   1    8.85    0.85
  -3   8   1    9.96    0.55
  -3   8   1    9.90    0.84
   2  -8  -1    1.08    0.42
   2  -8  -1    1.37    0.36
   2  -8  -1    1.19    0.15
   2  -8  -1    1.94    0.43
   2  -8  -1    0.81    0.36
   2  -8  -1    2.16    0.33
   2  -8  -1   -0.02    0.34
   2  -8  -1    1.49    0.38
   2  -8  -1    2.31    0.35
   2  -8  -1    1.16    0.26
  -2   8   1    1.69    0.31
  -2   8   1    1.17    0.34
  -2   8   1    1.56    0.32
  -2   8   1    0.97    0.32
  -2   8   1    0.94    0.40
   1  -8  -1   32.55    1.16
   1  -8  -1   30.94    1.09
   1  -8  -1   31.02    0.93
   1  -8  -1   31.19    1.35
   1  -8  -1   30.83    1.17
   1  -8  -1   32.82    1.41
   1  -8  -1   30.63    1.32
   1  -8  -1   31.98    1.15
   1  -8  -1   30.87    1.37
  -1   8   1   32.28    1.17
  -1   8   1   31.74    1.13
  -1   8   1   31.32    1.17
  -1   8   1   29.78    1.37
  -1   8   1   32.83    1.17
   0  -8  -1    1.39    0.34
   0  -8  -1    0.62    0.37
   0  -8  -1    2.45    0.61
   0  -8  -1    0.83    0.30
   0  -8  -1    0.34    0.34
   0  -8  -1    0.60    0.49
   0  -8  -1    0.07    0.39
   0  -8  -1   -0.26    0.49
   0  -8  -1   -0.19    0.41
   0   8   1    0.98    0.52
   0   8   1    0.72    0.35
   0   8   1    0.23    0.47
   0   8   1    1.13    0.37
   0   8   1    0.80    0.15
   0   8   1    0.01    0.30
  -1  -8  -1    2.63    0.46
  -1  -8  -1    3.82    0.50
  -1  -8  -1    3.11    0.41
  -1  -8  -1    3.89    0.56
  -1  -8  -1    3.32    0.57
  -1  -8  -1    2.67    0.59
  -1  -8  -1    3.13    0.54
  -1  -8  -1    3.50    0.51
  -1  -8  -1    2.32    0.61
   1   8   1    4.28    0.46
   1   8   1    2.85    0.46
   1   8   1    3.27    0.33
   1   8   1    2.94    0.34
   1   8   1    3.06    0.59
   1   8   1    2.87    0.31
   1   8   1    2.27    0.62
  -2  -8  -1  157.71    4.73
  -2  -8  -1  167.74    4.79
  -2  -8  -1  158.18    4.43
  -2  -8  -1  162.88    4.39
  -2  -8  -1  160.10    4.68
  -2  -8  -1  161.83    4.92
  -2  -8  -1  166.04    4.78
  -2  -8  -1  162.24    4.98
  -2  -8  -1  158.64    4.59
   2   8   1  169.17    4.45
   2   8   1  161.41    4.57
   2   8   1  163.63    4.40
   2   8   1  156.40    4.69
   2   8   1  158.46    4.41
   2   8   1  165.92    4.70
   2   8   1  161.72    4.59
  -3  -8  -1   69.64    2.48
  -3  -8  -1   67.85    2.60
  -3  -8  -1   70.37    2.31
  -3  -8  -1   68.36    2.36
  -3  -8  -1   70.42    2.47
  -3  -8  -1   71.45    2.54
  -3  -8  -1   71.85    2.51
  -3  -8  -1   70.28    2.45
   3   8   1   68.80    2.44
   3   8   1   71.21    2.25
   3   8   1   72.25    2.45
   3   8   1   70.36    2.38
   3   8   1   68.16    2.01
   3   8   1   65.22    2.63
   3   8   1   69.77    2.20
  -4  -8  -1    1.51    0.91
  -4  -8  -1    1.96    0.72
  -4  -8  -1    2.79    0.66
  -4  -8  -1    1.73    0.79
  -4  -8  -1    3.94    0.76
  -4  -8  -1   -0.59    0.68
  -4  -8  -1    1.59    0.81
  -4  -8  -1    2.36    1.04
   4   8   1    2.42    0.76
   4   8   1    1.32    0.54
   4   8   1    3.39    0.85
   4   8   1    3.19    1.05
   4   8   1    3.19    1.00
  -5  -8  -1   -1.95    0.89
  -5  -8  -1    0.99    0.91
  -5  -8  -1   -2.21    0.84
  -5  -8  -1    0.50    0.91
  -5  -8  -1    0.41    0.89
  -5  -8  -1   -0.44    0.90
  -5  -8  -1   -1.15    1.27
   5   8   1    0.44    1.04
   5   8   1    0.55    1.00
   5   8   1   -1.25    1.05
  -6  -8  -1    6.62    1.81
  -6  -8  -1    7.29    1.12
  -6  -8  -1    8.15    1.53
  -6  -8  -1    6.50    1.06
  -6  -8  -1    5.10    1.12
  -6  -8  -1    5.69    1.23
   6   8   1    3.69    1.33
  10  -9  -1    1.65    1.34
  10  -9  -1    3.11    1.19
 -10   9   1    3.97    1.20
 -10   9   1    3.77    0.97
   9  -9  -1    2.03    0.96
   9  -9  -1   -0.38    0.73
   9  -9  -1    0.47    1.11
   9  -9  -1   -1.35    0.85
  -9   9   1   -0.92    0.70
  -9   9   1    0.81    0.88
   8  -9  -1    1.22    0.92
   8  -9  -1    1.70    0.98
   8  -9  -1    1.51    0.74
   8  -9  -1    0.59    0.85
   8  -9  -1    1.55    0.81
  -8   9   1    0.36    0.79
  -8   9   1    1.18    0.58
  -8   9   1    1.30    0.95
  -8   9   1    1.12    0.65
   7  -9  -1    3.13    0.84
   7  -9  -1    5.09    0.76
   7  -9  -1    4.32    0.58
   7  -9  -1    4.60    0.89
   7  -9  -1    3.85    0.94
   7  -9  -1    3.93    0.79
   7  -9  -1    4.00    0.66
   7  -9  -1    3.96    0.66
  -7   9   1    4.12    0.61
  -7   9   1    3.69    0.60
  -7   9   1    5.40    0.90
  -7   9   1    4.42    0.54
   6  -9  -1    2.50    0.50
   6  -9  -1    2.34    0.49
   6  -9  -1    2.76    0.51
   6  -9  -1    2.57    0.55
   6  -9  -1    2.55    0.60
   6  -9  -1    3.65    0.62
   6  -9  -1    3.00    0.76
   6  -9  -1    2.68    0.46
   6  -9  -1    2.99    0.58
   6  -9  -1    3.08    0.58
  -6   9   1    2.94    0.43
  -6   9   1    3.67    0.51
  -6   9   1    2.94    0.45
  -6   9   1    3.32    0.49
  -6   9   1    2.86    0.49
  -6   9   1    2.60    0.48
  -6   9   1    2.59    0.63
   5  -9  -1    4.49    0.63
   5  -9  -1    3.72    0.46
   5  -9  -1    3.25    0.60
   5  -9  -1    4.15    0.45
   5  -9  -1    4.28    0.62
   5  -9  -1    3.88    0.64
   5  -9  -1    4.63    0.43
   5  -9  -1    4.28    0.51
   5  -9  -1    4.30    0.43
   5  -9  -1    5.08    0.64
   5  -9  -1    5.22    0.65
  -5   9   1    4.02    0.43
  -5   9   1    3.53    0.62
  -5   9   1    4.38    0.42
  -5   9   1    4.02    0.42
  -5   9   1    4.53    0.43
  -5   9   1    4.36    0.48
  -5   9   1    4.37    0.47
   4  -9  -1   12.99    0.51
   4  -9  -1   15.30    1.01
   4  -9  -1   15.09    0.85
   4  -9  -1   15.61    0.88
   4  -9  -1   13.75    0.94
   4  -9  -1   14.15    0.69
   4  -9  -1   13.48    0.73
   4  -9  -1   13.42    1.03
   4  -9  -1   14.18    0.74
  -4   9   1   15.93    1.16
  -4   9   1   14.26    0.70
  -4   9   1   10.40    0.71
  -4   9   1   10.09    0.69
  -4   9   1   14.81    0.73
   3  -9  -1    1.06    0.59
   3  -9  -1   -0.08    0.54
   3  -9  -1    1.63    0.38
   3  -9  -1   -0.03    0.27
   3  -9  -1    0.04    0.36
   3  -9  -1   -1.19    0.38
   3  -9  -1    0.22    0.37
   3  -9  -1   -0.25    0.33
   3  -9  -1    0.42    0.42
  -3   9   1    0.46    0.33
  -3   9   1    0.03    0.35
  -3   9   1   -0.14    0.46
   2  -9  -1  193.56    5.56
   2  -9  -1  187.16    5.32
   2  -9  -1  196.19    5.34
   2  -9  -1  192.94    5.38
   2  -9  -1  196.71    5.56
   2  -9  -1  193.06    5.75
   2  -9  -1  193.14    5.86
   2  -9  -1  195.83    5.18
  -2   9   1  196.77    5.88
  -2   9   1  195.63    5.18
  -2   9   1  191.15    5.33
  -2   9   1  190.11    5.32
  -2   9   1  189.91    5.17
   1  -9  -1   69.74    2.32
   1  -9  -1   64.36    2.22
   1  -9  -1   64.60    2.07
   1  -9  -1   67.64    2.39
   1  -9  -1   64.44    2.04
   1  -9  -1   65.81    2.10
   1  -9  -1   65.43    2.38
  -1   9   1   66.21    2.04
  -1   9   1   64.07    2.09
  -1   9   1   66.66    2.06
  -1   9   1   65.76    2.09
  -1   9   1   66.52    2.41
   0  -9  -1    0.38    0.58
   0  -9  -1    0.83    0.48
   0  -9  -1   -0.21    0.51
   0  -9  -1    0.20    0.49
   0  -9  -1    0.05    0.41
   0  -9  -1    0.53    0.51
   0  -9  -1    0.28    0.46
   0  -9  -1    0.70    0.57
   0   9   1    0.19    0.42
   0   9   1    0.61    0.57
   0   9   1    0.82    0.47
   0   9   1    0.67    0.51
  -1  -9  -1   16.91    1.04
  -1  -9  -1   18.26    1.00
  -1  -9  -1   15.04    0.94
  -1  -9  -1   17.14    1.39
  -1  -9  -1   17.42    1.18
  -1  -9  -1   17.03    1.10
  -1  -9  -1   15.37    1.07
  -1  -9  -1   16.78    1.08
  -1  -9  -1   17.86    0.89
   1   9   1   15.65    0.66
   1   9   1   17.12    0.96
   1   9   1   15.14    0.99
   1   9   1   16.65    1.03
   1   9   1   15.70    1.08
   1   9   1   16.35    0.68
  -2  -9  -1   30.49    1.35
  -2  -9  -1   31.66    1.62
  -2  -9  -1   28.79    1.33
  -2  -9  -1   31.17    1.60
  -2  -9  -1   28.99    1.53
  -2  -9  -1   29.89    1.53
  -2  -9  -1   29.51    1.62
   2   9   1   29.06    1.71
   2   9   1   29.41    1.14
   2   9   1   28.75    1.48
   2   9   1   31.27    1.53
   2   9   1   28.73    1.44
  -3  -9  -1    0.57    0.71
  -3  -9  -1    1.46    0.89
  -3  -9  -1    0.45    0.95
  -3  -9  -1   -1.09    0.72
  -3  -9  -1    0.55    0.68
  -3  -9  -1   -0.21    0.81
  -3  -9  -1   -0.45    0.76
   3   9   1    0.13    0.75
   3   9   1   -1.12    0.89
   3   9   1    0.11    0.55
   3   9   1   -0.04    0.97
  -4  -9  -1    6.85    1.16
  -4  -9  -1    8.40    1.05
  -4  -9  -1    6.66    0.96
  -4  -9  -1    6.37    0.89
  -4  -9  -1    7.87    1.08
  -4  -9  -1    8.06    1.10
  -4  -9  -1    6.57    1.33
   4   9   1    8.15    1.10
  -5  -9  -1    4.91    1.09
  -5  -9  -1    2.66    1.06
  -5  -9  -1    3.33    1.20
  -5  -9  -1    3.59    1.19
  -5  -9  -1    2.43    1.34
  -5  -9  -1    2.56    1.17
   5   9   1    5.99    1.09
  -6  -9  -1    0.43    1.42
  -6  -9  -1    1.25    1.28
  -6  -9  -1    0.94    1.35
  10 -10  -1    3.14    1.05
  10 -10  -1    3.93    1.21
 -10  10   1    4.48    1.02
 -10  10   1    2.96    1.42
   9 -10  -1    2.69    1.15
   9 -10  -1    5.36    1.10
   9 -10  -1    2.93    1.24
  -9  10   1    3.32    1.12
  -9  10   1    2.60    0.73
   8 -10  -1   18.78    1.61
   8 -10  -1   20.65    1.64
   8 -10  -1   21.50    1.71
   8 -10  -1   23.45    1.58
   8 -10  -1   21.36    1.45
  -8  10   1   20.62    1.32
  -8  10   1   19.94    1.35
  -8  10   1   22.12    1.18
   7 -10  -1   -0.01    0.80
   7 -10  -1    0.67    0.75
   7 -10  -1    1.46    0.74
   7 -10  -1    1.69    0.83
   7 -10  -1    1.15    0.81
  -7  10   1    0.77    0.57
  -7  10   1    1.03    0.62
  -7  10   1    0.87    0.54
   6 -10  -1   34.32    1.28
   6 -10  -1   35.79    1.58
   6 -10  -1   34.14    1.41
   6 -10  -1   32.63    1.40
   6 -10  -1   32.61    1.58
   6 -10  -1   33.28    1.64
   6 -10  -1   35.75    1.56
   6 -10  -1   36.04    1.58
  -6  10   1   33.54    1.34
  -6  10   1   34.99    1.39
  -6  10   1   33.90    1.30
  -6  10   1   33.61    1.28
   5 -10  -1    0.74    0.45
   5 -10  -1    0.33    0.59
   5 -10  -1    0.07    0.33
   5 -10  -1   -0.40    0.63
   5 -10  -1    0.42    0.69
   5 -10  -1    0.05    0.40
   5 -10  -1    0.39    0.44
   5 -10  -1    0.62    0.51
   5 -10  -1    1.04    0.64
   5 -10  -1    1.14    0.42
  -5  10   1    0.20    0.42
  -5  10   1    0.16    0.39
  -5  10   1    0.91    0.51
  -5  10   1    0.38    0.43
  -5  10   1    0.62    0.38
  -5  10   1    0.75    0.82
   4 -10  -1    1.59    0.43
   4 -10  -1    2.79    0.42
   4 -10  -1    2.13    0.67
   4 -10  -1    2.57    0.49
   4 -10  -1    1.63    0.53
   4 -10  -1    2.64    0.54
   4 -10  -1    2.57    0.75
   4 -10  -1    2.39    0.66
   4 -10  -1    2.60    0.46
  -4  10   1    1.45    0.40
  -4  10   1    2.08    0.46
  -4  10   1    2.11    0.80
  -4  10   1    1.50    0.46
  -4  10   1    1.70    0.39
   3 -10  -1   91.60    2.63
   3 -10  -1   97.53    3.08
   3 -10  -1   97.63    2.84
   3 -10  -1   94.41    2.75
   3 -10  -1   93.47    2.82
   3 -10  -1   96.58    2.83
   3 -10  -1   99.73    3.09
   3 -10  -1  100.17    2.65
   3 -10  -1   95.29    3.26
  -3  10   1   94.15    2.81
  -3  10   1   95.91    2.74
  -3  10   1   95.03    3.28
   2 -10  -1  109.57    3.23
   2 -10  -1  108.51    3.10
   2 -10  -1  105.50    3.40
   2 -10  -1  111.28    3.64
   2 -10  -1  107.08    3.09
   2 -10  -1  110.13    3.15
   2 -10  -1  109.78    3.21
  -2  10   1  112.90    3.24
  -2  10   1  105.96    3.65
  -2  10   1  111.12    3.21
  -2  10   1  112.57    3.15
  -2  10   1  112.41    3.14
   1 -10  -1   11.40    1.03
   1 -10  -1   10.81    0.86
   1 -10  -1   11.12    0.89
   1 -10  -1   10.82    0.89
   1 -10  -1    9.60    0.95
   1 -10  -1   10.67    1.01
   1 -10  -1   12.27    1.00
  -1  10   1   10.57    1.06
  -1  10   1    9.79    0.89
  -1  10   1   12.14    1.26
  -1  10   1   10.69    0.85
  -1  10   1   11.29    0.93
   0 -10  -1    4.00    0.64
   0 -10  -1    4.07    0.69
   0 -10  -1    3.18    0.65
   0 -10  -1    2.14    0.62
   0 -10  -1    3.70    0.67
   0 -10  -1    2.92    0.64
   0 -10  -1    3.36    0.68
   0  10   1    2.91    0.58
   0  10   1    2.89    0.68
   0  10   1    3.64    0.54
   0  10   1    3.54    0.75
  -1 -10  -1    5.09    0.69
  -1 -10  -1    4.27    0.84
  -1 -10  -1    4.47    0.76
  -1 -10  -1    4.33    0.71
  -1 -10  -1    4.45    0.75
  -1 -10  -1    5.28    0.77
   1  10   1    4.08    0.67
   1  10   1    4.49    0.60
   1  10   1    4.92    0.83
  -2 -10  -1    3.63    0.75
  -2 -10  -1    3.10    0.80
  -2 -10  -1    1.68    0.72
  -2 -10  -1    2.93    0.85
  -2 -10  -1    3.00    0.89
  -2 -10  -1    1.83    0.93
  -2 -10  -1    4.37    0.90
   2  10   1    2.62    0.73
  -3 -10  -1   -0.25    0.90
  -3 -10  -1   -1.13    0.75
  -3 -10  -1    0.39    0.86
  -3 -10  -1    1.49    1.01
  -3 -10  -1   -1.35    1.01
  -3 -10  -1    1.37    0.96
   3  10   1    0.30    0.87
  -4 -10  -1   13.25    1.20
  -4 -10  -1   13.94    1.24
  -4 -10  -1   13.31    1.47
  -4 -10  -1   11.98    1.30
   4  10   1   12.23    1.18
  -5 -10  -1    0.71    1.12
  -5 -10  -1    1.46    1.31
  -5 -10  -1    1.20    1.25
   9 -11  -1   12.94    1.59
   9 -11  -1   17.86    1.66
  -9  11   1   13.71    1.26
   8 -11  -1   12.34    1.27
   8 -11  -1   11.75    1.23
   8 -11  -1   11.59    1.13
   8 -11  -1   11.93    1.12
   8 -11  -1   13.23    1.36
  -8  11   1   11.97    0.99
  -8  11   1   11.20    1.18
   7 -11  -1   36.93    1.75
   7 -11  -1   33.38    1.85
   7 -11  -1   35.14    2.11
   7 -11  -1   33.48    1.79
   7 -11  -1   37.87    1.78
  -7  11   1   35.39    1.43
  -7  11   1   34.73    1.51
   6 -11  -1   43.26    1.91
   6 -11  -1   43.68    1.75
   6 -11  -1   40.64    1.54
   6 -11  -1   44.35    1.88
   6 -11  -1   43.02    1.97
   6 -11  -1   40.18    1.96
  -6  11   1   42.78    1.49
  -6  11   1   41.79    1.57
   5 -11  -1   -0.33    0.45
   5 -11  -1   -0.21    0.72
   5 -11  -1   -0.17    0.70
   5 -11  -1   -1.03    0.81
   5 -11  -1    0.50    0.64
  -5  11   1    0.19    0.38
  -5  11   1    0.22    0.49
   4 -11  -1   -0.84    0.47
   4 -11  -1    0.06    0.81
   4 -11  -1    0.41    0.58
   4 -11  -1    0.15    0.39
   4 -11  -1    0.89    0.51
   4 -11  -1    0.74    0.76
  -4  11   1    0.29    0.45
  -4  11   1   -0.03    0.41
   3 -11  -1    6.31    0.49
   3 -11  -1    7.09    0.81
   3 -11  -1    4.48    0.82
   3 -11  -1    5.76    0.65
   3 -11  -1    7.18    0.66
   3 -11  -1    6.78    0.76
   3 -11  -1    7.13    0.66
  -3  11   1    8.12    0.78
  -3  11   1    6.97    0.64
   2 -11  -1    5.63    0.89
   2 -11  -1    5.24    0.63
   2 -11  -1    4.16    0.87
   2 -11  -1    3.85    0.56
   2 -11  -1    2.53    0.80
   2 -11  -1    5.12    0.70
  -2  11   1    4.86    0.66
  -2  11   1    3.72    0.66
  -2  11   1    4.38    0.53
   1 -11  -1   -0.22    0.81
   1 -11  -1    1.99    0.83
   1 -11  -1    1.87    0.65
   1 -11  -1    0.10    0.79
   1 -11  -1    1.98    0.63
  -1  11   1    0.97    0.59
  -1  11   1    2.96    0.57
   0 -11  -1    0.48    0.75
   0 -11  -1    1.34    0.81
   0 -11  -1    0.89    0.87
  -1 -11  -1    0.09    0.88
  -1 -11  -1   -0.28    0.97
  -1 -11  -1    0.25    0.73
   1  11   1    1.07    0.57
  -2 -11  -1    2.26    1.08
  -2 -11  -1    1.73    0.99
   2  11   1    2.03    0.69
  -3 -11  -1   36.66    1.95
  -3 -11  -1   35.83    2.05
  -3 -11  -1   34.21    1.95
   3  11   1   35.21    1.89
  -4 -11  -1   14.09    1.52
  -4 -11  -1   13.62    1.62
  -4 -11  -1   14.70    1.36
   9 -12  -1    3.51    1.36
   8 -12  -1    8.14    1.34
   8 -12  -1    6.31    1.07
   8 -12  -1    6.80    1.16
   8 -12  -1    7.20    1.50
  -8  12   1    5.94    0.66
   7 -12  -1   34.13    1.95
   7 -12  -1   35.27    1.93
  -7  12   1   32.42    1.49
  -7  12   1   32.39    1.35
   6 -12  -1    1.41    0.91
   6 -12  -1    0.37    0.89
  -6  12   1    0.92    0.52
  -6  12   1    0.56    0.60
   5 -12  -1    4.16    0.93
   5 -12  -1    3.42    0.92
  -5  12   1    3.34    0.54
  -5  12   1    3.14    0.57
   4 -12  -1    0.99    0.84
   4 -12  -1    1.07    0.88
   4 -12  -1    1.10    1.03
  -4  12   1    1.82    0.56
  -4  12   1    1.80    0.51
   3 -12  -1   19.67    1.43
   3 -12  -1   19.82    1.59
   3 -12  -1   19.10    1.52
  -3  12   1   18.28    1.06
  -3  12   1   18.04    1.15
   2 -12  -1    4.08    0.95
   2 -12  -1    1.63    0.87
  -2  12   1    4.21    0.76
  -2  12   1    2.63    0.65
   1 -12  -1   30.70    1.75
   1 -12  -1   30.38    1.68
  -1  12   1   32.95    1.46
   0 -12  -1    2.17    1.04
   0 -12  -1    3.53    1.03
   0  12   1    3.13    0.81
  -1 -12  -1   -0.09    1.11
  -1 -12  -1   -0.55    1.03
   1  12   1    0.79    0.83
  -2 -12  -1   29.52    1.94
  -2 -12  -1   29.23    2.33
   2  12   1   29.61    1.91
  -3 -12  -1   30.33    2.53
  -3 -12  -1   25.55    2.34
   8 -13  -1    0.04    1.42
   8 -13  -1    1.81    1.29
   7 -13  -1    1.50    1.17
   7 -13  -1    1.29    1.12
  -7  13   1    0.90    0.58
   6 -13  -1   -0.58    1.06
   6 -13  -1    0.70    1.06
  -6  13   1    0.81    0.63
  -6  13   1    0.47    0.56
   5 -13  -1    1.88    1.06
   5 -13  -1    1.88    1.05
  -5  13   1    2.21    0.66
  -5  13   1    2.18    0.56
   4 -13  -1    3.14    1.07
   4 -13  -1    4.55    1.03
  -4  13   1    3.28    0.59
  -4  13   1    3.09    0.66
   3 -13  -1    2.69    1.00
   3 -13  -1    1.45    1.04
  -3  13   1    0.53    0.62
   2 -13  -1   61.76    2.48
   2 -13  -1   58.98    2.56
  -2  13   1   61.65    2.19
   1 -13  -1   75.10    2.99
   1 -13  -1   70.73    2.91
  -1  13   1   66.22    2.51
   0 -13  -1    3.46    1.27
   0 -13  -1    0.21    1.19
   0  13   1    0.82    0.87
  -1 -13  -1   -0.48    1.31
  -1 -13  -1   -0.87    1.31
   6 -14  -1   21.74    2.26
   6 -14  -1   29.13    2.19
  -6  14   1   22.85    1.18
   5 -14  -1   18.29    1.73
   5 -14  -1   20.03    2.12
  -5  14   1   14.81    1.15
   4 -14  -1    2.41    1.27
   4 -14  -1    2.61    0.97
  -4  14   1    0.44    0.70
   3 -14  -1   11.55    1.48
   3 -14  -1   13.80    1.32
  -3  14   1   14.70    1.24
   2 -14  -1   27.21    2.22
   2 -14  -1   24.69    2.26
  -2  14   1   26.10    1.51
   1 -14  -1    0.46    1.25
   1 -14  -1    0.47    1.33
  -1  14   1   -0.26    1.01
   0  15  -2   10.30    1.00
   0 -15   2   10.07    1.58
   0 -15   2   10.43    1.50
  -1  15  -2    5.32    0.78
   1 -15   2    5.79    1.16
   1 -15   2    4.73    1.37
  -2  15  -2    0.63    0.53
   2 -15   2   -3.16    1.17
   2 -15   2    1.56    1.21
   3 -15   2   -0.95    1.14
   3 -15   2    0.34    1.19
   4 -15   2    2.70    1.23
   4 -15   2    2.67    1.18
   5 -15   2   -0.94    1.35
   5 -15   2    1.72    1.18
   5 -15   2    1.22    1.37
   6 -15   2   -0.77    1.45
   2  14  -2    3.38    0.94
  -2 -14   2    2.06    1.06
  -2 -14   2    4.14    1.14
   1  14  -2   13.14    1.24
  -1 -14   2   11.26    1.25
  -1 -14   2   12.77    1.41
   0  14  -2    2.71    0.73
   0 -14   2    2.42    1.11
   0 -14   2    4.23    1.17
  -1  14  -2    0.46    0.63
  -1  14  -2   -0.89    0.57
   1 -14   2    1.30    1.05
   1 -14   2    1.51    1.03
  -2  14  -2   -0.24    0.43
  -2  14  -2    0.10    0.56
   2 -14   2   -1.42    0.95
   2 -14   2    0.21    0.98
   3 -14   2    7.35    0.98
   3 -14   2    8.92    1.14
   4 -14   2   31.01    1.94
   4 -14   2   29.67    1.86
   5 -14   2    0.50    0.97
   5 -14   2    1.38    1.14
   5 -14   2    2.80    1.03
   6 -14   2   30.50    1.90
   6 -14   2   27.52    1.91
   6 -14   2   29.34    2.12
   6 -14   2   25.87    2.02
   7 -14   2    0.79    1.51
  -4 -13   2    0.99    1.39
   3  13  -2    1.17    0.96
  -3 -13   2    0.60    1.03
  -3 -13   2    2.20    1.03
   2  13  -2    0.73    0.90
  -2 -13   2    0.14    1.09
  -2 -13   2    0.47    0.89
   1  13  -2   11.54    1.07
  -1 -13   2   11.09    1.06
  -1 -13   2    8.87    1.18
   0 -13   2   23.35    1.70
   0 -13   2   21.65    1.70
  -1  13  -2   -0.02    0.44
  -1  13  -2    0.04    0.57
   1 -13   2    0.05    0.71
   1 -13   2    1.36    0.87
   1 -13   2    0.96    0.85
  -2  13  -2    0.31    0.42
  -2  13  -2    0.28    0.40
   2 -13   2    1.25    0.86
   2 -13   2    0.04    0.78
   2 -13   2    0.50    0.82
   2 -13   2    0.19    0.45
   3 -13   2   24.23    1.55
   3 -13   2   22.82    1.58
   3 -13   2   22.09    1.74
   4 -13   2   -1.43    0.80
   4 -13   2   -0.26    0.66
   4 -13   2    0.89    0.79
   4 -13   2   -0.56    0.63
   5 -13   2   38.91    1.87
   5 -13   2   37.19    2.12
   5 -13   2   35.65    1.68
   5 -13   2   38.92    1.98
   5 -13   2   39.42    1.82
   5 -13   2   37.46    1.82
   6 -13   2   26.01    1.79
   6 -13   2   24.35    1.97
   6 -13   2   24.82    1.85
   6 -13   2   28.46    1.91
   6 -13   2   25.54    1.82
   6 -13   2   23.79    1.53
   6 -13   2   26.62    1.80
   6 -13   2   25.54    1.73
   7 -13   2    1.65    1.22
   7 -13   2    2.41    0.95
   7 -13   2   -0.61    1.15
   7 -13   2    2.70    0.91
   7 -13   2    3.26    1.05
   7 -13   2    2.37    1.16
   8 -13   2    0.22    1.51
   8 -13   2    1.47    1.03
  -5 -12   2    0.13    1.14
  -5 -12   2    1.46    1.17
  -5 -12   2    3.25    1.50
   4  12  -2    4.66    0.94
  -4 -12   2    2.14    0.95
  -4 -12   2    4.48    1.05
  -4 -12   2    4.59    1.28
   3  12  -2    1.44    0.86
  -3 -12   2    2.48    0.89
  -3 -12   2    2.36    1.02
  -3 -12   2    0.35    0.83
   2  12  -2   17.52    1.19
  -2 -12   2   16.00    1.35
  -2 -12   2   13.00    1.12
  -2 -12   2   15.46    1.51
  -2 -12   2   14.40    1.24
   1  12  -2   82.03    2.55
   1  12  -2   79.86    2.66
  -1 -12   2   79.61    2.36
  -1 -12   2   80.10    2.80
  -1 -12   2   76.36    3.03
  -1 -12   2   80.00    2.90
   0  12  -2    6.76    0.63
   0  12  -2    7.25    0.72
   0 -12   2    4.39    0.88
   0 -12   2    7.08    0.62
   0 -12   2    6.04    0.89
   0 -12   2    7.27    0.62
   0 -12   2    7.91    0.96
  -1  12  -2   41.14    1.38
  -1  12  -2   39.88    1.42
  -1  12  -2   39.65    1.46
  -1  12  -2   43.40    1.43
   1 -12   2   42.37    1.76
   1 -12   2   40.26    1.43
   1 -12   2   42.67    1.78
   1 -12   2   41.60    1.48
   1 -12   2   42.48    1.99
  -2  12  -2    6.19    0.56
  -2  12  -2    7.57    0.59
  -2  12  -2    6.30    0.59
  -2  12  -2    5.73    0.55
   2 -12   2    6.81    0.58
   2 -12   2    7.16    0.51
   2 -12   2    6.37    0.85
   2 -12   2    7.58    0.57
   2 -12   2    5.76    0.46
   2 -12   2    6.38    0.85
   2 -12   2    5.48    0.94
   3 -12   2    1.95    0.64
   3 -12   2    2.71    0.69
   3 -12   2    1.85    0.40
   3 -12   2    1.65    0.55
   3 -12   2    1.96    0.70
   3 -12   2    2.32    0.51
   4 -12   2   19.19    1.11
   4 -12   2   19.57    1.31
   4 -12   2   16.46    1.44
   4 -12   2   20.29    1.17
   4 -12   2   19.45    1.40
   4 -12   2   20.32    1.08
   4 -12   2   19.73    1.31
   5 -12   2   20.10    1.31
   5 -12   2   18.78    1.24
   5 -12   2   19.24    1.41
   5 -12   2   16.99    1.12
   5 -12   2   18.68    1.49
   5 -12   2   17.95    1.27
   5 -12   2   17.71    1.24
   6 -12   2    1.80    0.95
   6 -12   2    2.92    0.87
   6 -12   2    2.01    0.84
   6 -12   2    1.00    0.73
   6 -12   2    0.93    0.80
   6 -12   2    1.89    0.71
   6 -12   2    2.10    0.75
   6 -12   2    2.10    0.87
   7 -12   2    1.34    1.00
   7 -12   2    1.97    1.12
   7 -12   2    2.07    1.22
   7 -12   2    3.31    0.91
   7 -12   2    2.51    1.02
   8 -12   2    0.68    1.14
   8 -12   2   -0.31    1.03
  -6 -11   2   13.10    1.60
  -6 -11   2   10.84    1.39
  -6 -11   2   11.17    1.43
   5  11  -2   35.55    1.97
  -5 -11   2   33.61    2.00
  -5 -11   2   35.11    2.26
  -5 -11   2   37.50    2.29
   4  11  -2    4.11    0.80
  -4 -11   2    3.13    0.85
  -4 -11   2    2.89    1.02
  -4 -11   2    3.43    1.04
   3  11  -2   -0.12    0.70
   3  11  -2   -0.70    0.98
  -3 -11   2    0.07    0.62
  -3 -11   2   -0.28    0.94
  -3 -11   2    0.49    0.84
  -3 -11   2    1.00    0.71
  -3 -11   2   -0.84    0.79
   2  11  -2   27.01    1.40
   2  11  -2   27.63    1.33
  -2 -11   2   26.47    1.54
  -2 -11   2   25.38    1.43
  -2 -11   2   25.95    1.20
  -2 -11   2   26.29    1.49
  -2 -11   2   25.39    1.43
  -2 -11   2   26.07    1.42
  -2 -11   2   27.65    1.39
   1  11  -2    9.50    0.91
   1  11  -2    9.16    0.89
   1  11  -2   10.87    0.82
   1  11  -2   11.09    0.93
  -1 -11   2    9.85    0.88
  -1 -11   2    9.15    0.91
  -1 -11   2   11.70    1.02
  -1 -11   2   11.43    1.26
  -1 -11   2   10.69    0.93
  -1 -11   2   10.00    0.90
  -1 -11   2   10.20    0.91
  -1 -11   2   10.90    0.78
   0  11  -2   20.44    0.94
   0  11  -2   21.51    0.98
   0 -11   2   21.03    1.00
   0 -11   2   22.72    0.97
   0 -11   2   22.78    1.28
   0 -11   2   20.44    0.96
   0 -11   2   22.79    1.24
   0 -11   2   23.27    0.85
   0 -11   2   21.76    1.00
   0 -11   2   21.46    1.23
   0 -11   2   23.56    1.50
  -1  11  -2   78.77    2.31
  -1  11  -2   76.58    2.29
  -1  11  -2   78.03    2.24
  -1  11  -2   78.88    2.25
   1 -11   2   76.26    2.80
   1 -11   2   77.23    2.32
   1 -11   2   80.09    2.66
   1 -11   2   79.07    2.65
   1 -11   2   77.56    2.79
   1 -11   2   81.01    2.27
   1 -11   2   78.03    2.29
   1 -11   2   78.07    2.06
  -2  11  -2    4.42    0.45
  -2  11  -2    4.51    0.45
  -2  11  -2    4.88    0.45
  -2  11  -2    4.59    0.44
   2 -11   2    5.24    0.46
   2 -11   2    4.38    0.68
   2 -11   2    4.46    0.41
   2 -11   2    4.71    0.44
   2 -11   2    5.67    0.68
   2 -11   2    5.17    0.51
   2 -11   2    4.28    0.36
   2 -11   2    3.31    0.65
   2 -11   2    5.19    0.71
   2 -11   2    4.43    0.44
   2 -11   2    4.79    0.40
   3 -11   2    1.18    0.55
   3 -11   2    0.33    0.52
   3 -11   2    0.79    0.61
   3 -11   2    1.01    0.43
   3 -11   2    1.39    0.45
   3 -11   2    2.49    0.77
   3 -11   2    0.88    0.43
  -4  11  -2    0.13    0.77
   4 -11   2    0.11    0.56
   4 -11   2    0.26    0.57
   4 -11   2    0.17    0.47
   4 -11   2   -0.14    0.27
   4 -11   2    0.74    0.51
   4 -11   2    0.64    0.49
   4 -11   2    0.75    0.55
   4 -11   2   -0.40    0.51
   4 -11   2    0.47    0.46
   4 -11   2    0.56    0.78
   4 -11   2   -0.30    0.29
   4 -11   2    0.24    0.27
  -5  11  -2    2.26    0.81
   5 -11   2    3.12    0.67
   5 -11   2    1.73    0.67
   5 -11   2    3.06    0.70
   5 -11   2    2.32    0.45
   5 -11   2    2.90    0.68
   5 -11   2    3.72    0.90
   5 -11   2    3.39    0.67
   5 -11   2    3.15    0.70
  -6  11  -2   12.36    1.10
   6 -11   2   15.51    1.19
   6 -11   2   14.04    1.37
   6 -11   2   15.39    1.17
   6 -11   2   14.93    1.14
   6 -11   2   13.71    1.31
   6 -11   2   15.22    1.34
   6 -11   2   11.23    1.01
   6 -11   2   12.63    1.32
  -7  11  -2    1.42    0.96
   7 -11   2    1.09    0.98
   7 -11   2    4.77    0.98
   7 -11   2    3.09    0.72
   7 -11   2    3.58    0.74
   7 -11   2    3.95    1.08
   7 -11   2    3.52    0.90
  -8  11  -2    5.43    0.43
   8 -11   2    6.38    1.16
   8 -11   2    2.25    1.25
   8 -11   2    5.28    0.94
   9 -11   2    1.65    1.15
   9 -11   2    0.42    1.15
   6  10  -2   65.21    2.67
  -6 -10   2   64.85    2.75
  -6 -10   2   66.23    2.95
  -6 -10   2   60.50    2.79
   5  10  -2   20.83    1.49
  -5 -10   2   21.74    1.58
  -5 -10   2   20.73    1.49
  -5 -10   2   22.81    1.58
  -5 -10   2   21.46    1.45
  -5 -10   2   21.14    1.64
  -5 -10   2   23.55    1.87
   4  10  -2   10.97    1.10
   4  10  -2   10.70    1.01
  -4 -10   2   13.49    1.49
  -4 -10   2   12.83    1.11
  -4 -10   2   13.64    1.15
  -4 -10   2   11.18    1.16
  -4 -10   2   13.98    1.02
  -4 -10   2   11.18    1.13
  -4 -10   2   15.28    1.47
   3  10  -2   13.03    1.19
   3  10  -2   11.68    1.02
   3  10  -2   13.11    1.15
   3  10  -2   13.53    1.17
  -3 -10   2   10.80    0.97
  -3 -10   2   11.94    1.23
  -3 -10   2   13.30    0.84
  -3 -10   2   12.35    1.12
  -3 -10   2   13.30    1.07
  -3 -10   2   13.31    1.22
  -3 -10   2   13.78    1.29
   2  10  -2    8.73    0.85
   2  10  -2    8.79    0.57
   2  10  -2    7.60    0.72
   2  10  -2    8.52    0.81
   2  10  -2    7.65    0.75
   2  10  -2    6.60    0.71
  -2 -10   2    6.73    0.72
  -2 -10   2    7.76    0.78
  -2 -10   2    7.63    0.90
  -2 -10   2    7.09    0.69
  -2 -10   2    7.79    0.76
  -2 -10   2    8.42    0.54
  -2 -10   2    8.35    0.86
  -2 -10   2    7.58    0.76
  -2 -10   2    7.76    0.76
   1  10  -2    0.30    0.42
   1  10  -2    0.66    0.43
   1  10  -2    0.29    0.53
   1  10  -2    0.69    0.40
  -1 -10   2    1.10    0.55
  -1 -10   2    0.29    0.46
  -1 -10   2   -0.71    0.68
  -1 -10   2    1.26    0.43
  -1 -10   2    0.61    0.43
  -1 -10   2    1.48    0.63
  -1 -10   2    0.69    0.35
  -1 -10   2    0.66    0.45
  -1 -10   2    0.63    0.44
   0  10  -2    7.19    0.56
   0  10  -2    7.62    0.59
   0 -10   2    6.46    0.59
   0 -10   2    8.12    0.72
   0 -10   2    8.87    0.52
   0 -10   2    7.60    0.65
   0 -10   2    7.59    0.59
   0 -10   2    7.10    0.59
   0 -10   2    7.65    0.66
   0 -10   2    6.19    0.72
   0 -10   2    7.09    0.70
  -1  10  -2    0.21    0.25
  -1  10  -2   -0.10    0.28
  -1  10  -2   -0.16    0.27
  -1  10  -2    0.38    0.26
   1 -10   2    0.23    0.20
   1 -10   2    0.18    0.29
   1 -10   2   -0.30    0.26
   1 -10   2   -0.20    0.33
   1 -10   2   -0.19    0.20
   1 -10   2    0.65    0.59
   1 -10   2    0.12    0.18
   1 -10   2    0.56    0.30
   1 -10   2   -0.05    0.48
   1 -10   2    0.61    0.53
   1 -10   2    1.39    0.53
  -2  10  -2    1.71    0.23
  -2  10  -2    1.17    0.23
  -2  10  -2    1.27    0.22
  -2  10  -2    1.63    0.24
   2 -10   2    1.62    0.24
   2 -10   2    0.93    0.30
   2 -10   2    1.92    0.29
   2 -10   2    1.11    0.33
   2 -10   2    1.63    0.33
   2 -10   2    2.05    0.51
   2 -10   2    1.69    0.25
   2 -10   2    1.29    0.47
   2 -10   2    1.47    0.24
   2 -10   2    1.29    0.50
   2 -10   2    1.54    0.54
  -3  10  -2    1.11    0.60
   3 -10   2    0.03    0.45
   3 -10   2    0.36    0.52
   3 -10   2    0.62    0.39
   3 -10   2    0.85    0.36
   3 -10   2    0.47    0.18
   3 -10   2    0.52    0.40
   3 -10   2    0.50    0.15
   3 -10   2    1.13    0.62
   3 -10   2    1.30    0.46
  -4  10  -2   15.85    1.03
   4 -10   2   16.12    0.97
   4 -10   2   15.21    1.05
   4 -10   2   15.42    0.69
   4 -10   2   15.25    0.91
   4 -10   2   14.72    0.92
   4 -10   2   15.22    1.04
   4 -10   2   14.94    0.95
   4 -10   2   15.68    1.06
   4 -10   2   16.07    0.95
   4 -10   2   15.56    0.71
   4 -10   2   15.59    1.04
   4 -10   2   15.50    0.70
  -5  10  -2    0.63    0.63
   5 -10   2    0.54    0.57
   5 -10   2    0.32    0.47
   5 -10   2    1.20    0.62
   5 -10   2    0.87    0.53
   5 -10   2   -0.17    0.53
   5 -10   2    0.23    0.49
   5 -10   2    0.69    0.58
   5 -10   2    0.20    0.55
   5 -10   2    0.66    0.46
  -6  10  -2  104.47    3.38
  -6  10  -2  100.00    2.64
   6 -10   2  102.51    3.20
   6 -10   2  104.92    3.38
   6 -10   2  103.08    2.73
   6 -10   2  101.15    3.05
   6 -10   2   97.27    3.10
   6 -10   2   99.37    3.04
   6 -10   2  100.93    3.33
   6 -10   2  101.49    2.72
   6 -10   2  100.10    3.40
   6 -10   2  100.36    3.05
  -7  10  -2   27.88    0.98
  -7  10  -2   26.06    1.66
  -7  10  -2   28.76    1.44
  -7  10  -2   26.05    0.96
   7 -10   2   26.68    1.60
   7 -10   2   28.15    1.00
   7 -10   2   29.85    1.62
   7 -10   2   28.53    1.59
   7 -10   2   28.49    1.79
   7 -10   2   28.34    1.29
  -8  10  -2    2.38    0.54
  -8  10  -2    2.26    1.04
  -8  10  -2    1.74    0.48
   8 -10   2    1.77    0.89
   8 -10   2    1.88    0.79
   8 -10   2    2.73    0.88
   8 -10   2    2.71    0.93
  -9  10  -2   25.64    2.03
  -9  10  -2   25.66    1.25
   9 -10   2   28.79    1.84
   9 -10   2   28.19    2.01
   7   9  -2    8.38    1.25
  -7  -9   2    9.87    1.32
  -7  -9   2    8.50    1.26
  -7  -9   2    7.75    1.35
  -7  -9   2    6.04    1.34
  -7  -9   2    6.65    1.51
   6   9  -2    9.66    1.07
  -6  -9   2   12.01    1.16
  -6  -9   2   11.25    1.25
  -6  -9   2    8.41    1.31
  -6  -9   2   12.10    1.05
  -6  -9   2   13.80    1.19
  -6  -9   2   12.02    1.39
   5   9  -2    1.66    0.98
   5   9  -2    2.21    0.71
   5   9  -2    1.77    1.04
  -5  -9   2    3.11    0.63
  -5  -9   2    2.17    0.77
  -5  -9   2    2.27    0.78
  -5  -9   2    2.57    0.82
  -5  -9   2    1.86    0.87
  -5  -9   2    2.72    0.80
   4   9  -2   12.36    1.28
   4   9  -2   10.73    0.94
   4   9  -2   11.93    1.15
   4   9  -2   10.56    0.91
   4   9  -2   13.02    1.15
   4   9  -2   11.55    0.96
  -4  -9   2   11.78    1.19
  -4  -9   2   12.03    1.22
  -4  -9   2   10.54    1.05
  -4  -9   2   11.66    0.85
  -4  -9   2   11.83    1.03
  -4  -9   2   12.96    1.23
   3   9  -2    1.18    0.58
   3   9  -2    1.09    0.48
   3   9  -2    0.49    0.49
   3   9  -2    0.97    0.64
   3   9  -2    1.64    0.58
   3   9  -2    0.56    0.30
   3   9  -2    0.88    0.50
  -3  -9   2    0.67    0.58
  -3  -9   2    0.39    0.46
  -3  -9   2    0.21    0.41
  -3  -9   2    0.33    0.58
  -3  -9   2    0.81    0.49
  -3  -9   2   -0.14    0.46
  -3  -9   2   -0.05    0.49
  -3  -9   2    1.15    0.64
   2   9  -2    2.07    0.48
   2   9  -2    2.82    0.50
   2   9  -2    2.63    0.36
   2   9  -2    1.96    0.51
   2   9  -2    3.31    0.63
   2   9  -2    2.40    0.46
  -2  -9   2    1.49    0.31
  -2  -9   2    1.82    0.44
  -2  -9   2    1.94    0.57
  -2  -9   2    1.92    0.57
  -2  -9   2    2.58    0.47
  -2  -9   2    2.54    0.67
  -2  -9   2    2.34    0.51
  -2  -9   2    2.15    0.51
  -2  -9   2    1.82    0.49
   1   9  -2   32.85    1.20
   1   9  -2   32.31    1.20
   1   9  -2   33.53    0.95
   1   9  -2   33.45    1.39
   1   9  -2   33.29    1.22
   1   9  -2   33.98    1.23
  -1  -9   2   33.91    1.21
  -1  -9   2   33.04    0.97
  -1  -9   2   35.43    1.43
  -1  -9   2   33.14    1.52
  -1  -9   2   33.51    1.23
  -1  -9   2   32.36    1.20
  -1  -9   2   35.34    1.41
  -1  -9   2   34.13    1.41
  -1  -9   2   32.69    1.11
   0   9  -2   31.96    1.06
   0   9  -2   31.36    1.08
   0  -9   2   30.00    0.99
   0  -9   2   31.82    1.39
   0  -9   2   29.75    1.23
   0  -9   2   31.41    1.07
   0  -9   2   31.58    1.07
   0  -9   2   30.04    1.08
   0  -9   2   29.09    1.36
   0  -9   2   30.59    0.97
   0  -9   2   27.83    1.08
   0  -9   2   31.23    1.29
  -1   9  -2    0.16    0.21
  -1   9  -2    0.41    0.24
  -1   9  -2   -0.16    0.21
  -1   9  -2    0.22    0.25
   1  -9   2    0.28    0.24
   1  -9   2   -0.11    0.18
   1  -9   2    0.19    0.25
   1  -9   2    0.21    0.24
   1  -9   2    0.13    0.20
   1  -9   2   -0.08    0.23
   1  -9   2   -0.09    0.19
   1  -9   2   -0.03    0.47
   1  -9   2    1.04    0.43
   1  -9   2    0.19    0.38
   1  -9   2    0.03    0.43
  -2   9  -2   33.80    1.00
  -2   9  -2   34.66    1.00
  -2   9  -2   34.52    1.39
  -2   9  -2   34.89    0.97
  -2   9  -2   33.56    0.97
   2  -9   2   33.31    1.37
   2  -9   2   34.46    1.43
   2  -9   2   35.02    1.34
   2  -9   2   33.85    0.97
   2  -9   2   30.85    1.13
   2  -9   2   33.76    1.16
   2  -9   2   34.57    1.01
   2  -9   2   35.07    1.32
   2  -9   2   34.70    1.00
   2  -9   2   33.51    0.97
  -3   9  -2    4.84    0.58
   3  -9   2    4.35    0.49
   3  -9   2    4.43    0.52
   3  -9   2    4.28    0.39
   3  -9   2    4.70    0.48
   3  -9   2    4.49    0.35
   3  -9   2    5.13    0.38
   3  -9   2    4.48    0.57
   3  -9   2    4.30    0.24
   3  -9   2    5.19    0.52
   3  -9   2    4.46    0.50
   3  -9   2    4.24    0.43
  -4   9  -2    0.41    0.50
   4  -9   2   -0.37    0.46
   4  -9   2    1.16    0.47
   4  -9   2    0.70    0.22
   4  -9   2    0.42    0.32
   4  -9   2    0.75    0.39
   4  -9   2    0.47    0.31
   4  -9   2    0.69    0.44
   4  -9   2    0.04    0.40
   4  -9   2   -0.10    0.41
   4  -9   2    0.66    0.42
  -5   9  -2   97.54    2.69
  -5   9  -2   98.97    2.62
  -5   9  -2  100.53    2.70
  -5   9  -2  101.41    3.23
  -5   9  -2   99.83    2.62
  -5   9  -2  100.13    2.50
   5  -9   2  101.82    3.24
   5  -9   2  101.93    3.21
   5  -9   2  100.87    2.69
   5  -9   2   92.18    3.18
   5  -9   2  100.37    2.70
   5  -9   2   96.94    2.62
   5  -9   2  100.01    2.90
   5  -9   2  105.58    3.12
   5  -9   2   99.58    2.99
   5  -9   2  100.03    2.63
   5  -9   2  104.58    2.90
   5  -9   2  103.24    2.72
   5  -9   2  102.34    3.23
   5  -9   2  102.74    2.96
  -6   9  -2   91.68    2.46
  -6   9  -2   92.89    2.54
  -6   9  -2   89.73    2.79
  -6   9  -2   91.53    2.54
  -6   9  -2   92.74    2.99
  -6   9  -2   91.13    2.47
   6  -9   2   89.62    2.54
   6  -9   2   83.98    2.98
   6  -9   2   89.53    2.96
   6  -9   2   95.04    2.54
   6  -9   2   91.81    2.71
   6  -9   2   90.28    2.49
   6  -9   2   88.99    2.76
   6  -9   2   92.57    2.73
   6  -9   2   92.12    2.58
   6  -9   2   90.29    3.07
   6  -9   2   91.93    2.89
  -7   9  -2    8.57    0.65
  -7   9  -2    7.52    0.76
  -7   9  -2    8.22    0.84
  -7   9  -2    6.21    0.53
  -7   9  -2    7.03    0.67
   7  -9   2    7.02    0.81
   7  -9   2    7.36    0.68
   7  -9   2    6.72    0.83
   7  -9   2    6.72    0.63
   7  -9   2    7.51    0.78
   7  -9   2    6.68    0.86
  -8   9  -2    0.53    0.50
  -8   9  -2    0.87    0.60
  -8   9  -2    2.05    0.90
   8  -9   2    1.99    0.90
   8  -9   2    1.39    0.65
   8  -9   2    2.06    0.81
   8  -9   2    1.98    0.79
  -9   9  -2   -0.35    0.63
  -9   9  -2    0.79    0.90
   9  -9   2   -0.11    0.94
 -10   9  -2    1.17    0.86
 -10   9  -2    0.24    1.43
   8   8  -2    6.25    1.38
  -8  -8   2    6.40    1.46
  -8  -8   2    9.32    1.39
  -8  -8   2    7.05    1.28
  -8  -8   2    8.26    1.44
   7   8  -2    6.16    1.27
  -7  -8   2    3.66    1.08
  -7  -8   2    5.25    1.12
  -7  -8   2    5.11    1.03
  -7  -8   2    7.06    1.44
  -7  -8   2    4.69    1.30
  -7  -8   2    6.21    1.01
   6   8  -2    4.64    1.02
   6   8  -2    4.24    0.95
   6   8  -2    2.84    0.96
  -6  -8   2    4.67    0.90
  -6  -8   2    4.19    0.77
  -6  -8   2    3.62    0.88
  -6  -8   2    4.57    1.02
  -6  -8   2    4.46    1.07
  -6  -8   2    2.17    0.75
   5   8  -2    1.23    1.06
   5   8  -2    1.15    0.38
   5   8  -2   -0.03    0.64
   5   8  -2    1.35    0.38
   5   8  -2    1.32    0.61
   5   8  -2    3.02    0.88
   5   8  -2    1.78    0.84
  -5  -8   2    1.12    0.54
  -5  -8   2    2.13    0.67
  -5  -8   2    1.13    0.67
  -5  -8   2    0.32    0.67
  -5  -8   2    2.22    0.66
  -5  -8   2    1.58    0.69
   4   8  -2    8.54    0.76
   4   8  -2    8.86    0.83
   4   8  -2    9.03    0.88
   4   8  -2    9.61    0.43
   4   8  -2    9.31    0.93
   4   8  -2   11.22    1.08
   4   8  -2    8.16    0.86
   4   8  -2    9.31    0.44
   4   8  -2    7.61    0.87
   4   8  -2    9.37    0.77
  -4  -8   2    9.21    1.00
  -4  -8   2    9.91    0.87
  -4  -8   2   11.04    1.02
  -4  -8   2   10.45    0.94
  -4  -8   2   10.29    1.04
  -4  -8   2    9.38    0.91
  -4  -8   2    8.74    0.80
  -4  -8   2    9.21    0.75
   3   8  -2    0.10    0.45
   3   8  -2    1.08    0.45
   3   8  -2    0.13    0.42
   3   8  -2   -0.02    0.32
   3   8  -2    0.51    0.53
   3   8  -2    0.49    0.49
   3   8  -2   -0.47    0.36
  -3  -8   2    0.74    0.30
  -3  -8   2   -0.15    0.39
  -3  -8   2    0.16    0.42
  -3  -8   2   -0.32    0.48
  -3  -8   2    0.63    0.48
  -3  -8   2    0.22    0.41
  -3  -8   2   -0.04    0.37
  -3  -8   2    0.32    0.60
   2   8  -2   -0.10    0.37
   2   8  -2    0.71    0.32
   2   8  -2   -0.68    0.37
   2   8  -2   -0.02    0.39
   2   8  -2    1.25    0.50
   2   8  -2    0.41    0.23
   2   8  -2   -0.05    0.34
  -2  -8   2    0.54    0.38
  -2  -8   2   -0.12    0.51
  -2  -8   2    0.86    0.39
  -2  -8   2    0.77    0.37
  -2  -8   2    0.51    0.35
  -2  -8   2    0.51    0.35
  -2  -8   2    0.73    0.26
  -2  -8   2    0.51    0.47
   1   8  -2   82.32    2.50
   1   8  -2   87.83    2.43
   1   8  -2   84.31    2.56
   1   8  -2   86.09    2.28
   1   8  -2   90.33    2.46
   1   8  -2   83.76    2.48
   1   8  -2   80.91    2.72
  -1  -8   2   85.84    2.49
  -1  -8   2   85.65    2.35
  -1  -8   2   82.92    2.71
  -1  -8   2   88.22    2.49
  -1  -8   2   86.47    2.43
  -1  -8   2   81.40    2.41
  -1  -8   2   86.38    2.61
  -1  -8   2   89.53    2.31
  -1  -8   2   87.49    2.64
  -1  -8   2   78.98    2.75
   0   8  -2    5.36    0.41
   0   8  -2    5.61    0.41
   0   8  -2    5.00    0.59
   0  -8   2    5.83    0.44
   0  -8   2    6.15    0.39
   0  -8   2    6.44    0.68
   0  -8   2    6.31    0.56
   0  -8   2    6.33    0.43
   0  -8   2    4.04    0.48
   0  -8   2    5.92    0.28
   0  -8   2    5.52    0.42
   0  -8   2    5.70    0.39
   0  -8   2    5.36    0.52
   0  -8   2    6.01    0.42
  -1   8  -2  197.01    5.07
  -1   8  -2  194.90    5.22
  -1   8  -2  186.74    5.35
   1  -8   2  194.59    5.46
   1  -8   2  195.82    4.84
   1  -8   2  192.35    5.43
   1  -8   2  194.69    5.22
   1  -8   2  196.91    5.45
   1  -8   2  195.57    5.79
   1  -8   2  195.09    5.07
   1  -8   2  196.30    5.07
   1  -8   2  202.54    5.22
   1  -8   2  197.67    5.03
   1  -8   2  192.59    5.63
   1  -8   2  198.01    5.30
  -2   8  -2  152.13    4.49
  -2   8  -2  148.18    3.92
  -2   8  -2  144.44    3.81
  -2   8  -2  148.95    3.92
   2  -8   2  143.36    4.19
   2  -8   2  147.37    3.92
   2  -8   2  154.48    3.88
   2  -8   2  151.62    4.37
   2  -8   2  146.89    3.91
   2  -8   2  145.12    3.81
   2  -8   2  150.35    3.93
   2  -8   2  150.39    3.81
   2  -8   2  145.11    3.81
   2  -8   2  150.41    3.87
   2  -8   2  148.03    4.47
   2  -8   2  150.12    4.15
   2  -8   2  145.65    4.22
   2  -8   2  142.88    4.18
   2  -8   2  148.23    4.12
  -3   8  -2    0.71    0.36
   3  -8   2    0.68    0.24
   3  -8   2    0.67    0.34
   3  -8   2    0.46    0.32
   3  -8   2    1.31    0.33
   3  -8   2    1.29    0.33
   3  -8   2    0.71    0.24
   3  -8   2    1.39    0.40
   3  -8   2    1.05    0.19
   3  -8   2    0.77    0.37
   3  -8   2    1.40    0.24
  -4   8  -2   19.87    0.93
  -4   8  -2   17.05    0.51
  -4   8  -2   16.87    0.53
  -4   8  -2   17.67    0.50
  -4   8  -2   17.39    0.53
  -4   8  -2   17.94    0.52
   4  -8   2   16.62    0.93
   4  -8   2   17.40    0.66
   4  -8   2   17.76    0.80
   4  -8   2   18.56    0.96
   4  -8   2   17.59    0.53
   4  -8   2   17.17    0.92
   4  -8   2   17.37    0.53
   4  -8   2   18.50    0.78
   4  -8   2   17.54    0.75
   4  -8   2   17.80    0.90
   4  -8   2   17.15    0.52
   4  -8   2   17.50    0.53
   4  -8   2   16.32    0.82
   4  -8   2   18.62    0.93
  -5   8  -2   91.65    2.78
  -5   8  -2   84.96    2.31
  -5   8  -2   87.31    2.31
  -5   8  -2   85.89    2.59
  -5   8  -2   83.48    2.37
  -5   8  -2   83.75    2.38
   5  -8   2   86.23    2.32
   5  -8   2   84.27    2.55
   5  -8   2   87.42    2.67
   5  -8   2   84.25    2.74
   5  -8   2   84.88    2.52
   5  -8   2   87.13    2.55
   5  -8   2   85.14    2.52
   5  -8   2   87.24    2.42
   5  -8   2   86.01    2.38
   5  -8   2   85.81    2.32
   5  -8   2   87.06    2.76
   5  -8   2   88.95    2.79
   5  -8   2   86.76    2.81
   5  -8   2   87.32    2.38
  -6   8  -2   12.74    0.86
  -6   8  -2   16.92    1.00
  -6   8  -2   13.58    0.64
  -6   8  -2   13.29    0.66
  -6   8  -2   12.74    0.64
  -6   8  -2   14.40    0.99
  -6   8  -2   13.82    0.65
   6  -8   2   15.61    1.19
   6  -8   2   12.85    0.85
   6  -8   2   13.56    0.70
   6  -8   2   14.21    0.78
   6  -8   2   13.49    0.90
   6  -8   2   14.07    0.63
   6  -8   2   13.73    0.67
   6  -8   2   13.98    1.15
  -7   8  -2    1.39    0.58
  -7   8  -2    0.69    0.42
  -7   8  -2    0.33    0.41
  -7   8  -2    0.45    0.41
  -7   8  -2    0.64    0.40
  -7   8  -2    1.17    0.54
   7  -8   2    2.17    0.57
   7  -8   2    1.50    0.43
   7  -8   2   -1.18    0.73
   7  -8   2   -0.44    0.63
   7  -8   2    0.96    0.42
   7  -8   2    1.05    0.66
   7  -8   2    0.65    0.42
   7  -8   2    0.29    0.60
  -8   8  -2    0.09    0.59
  -8   8  -2    0.56    0.53
  -8   8  -2    1.27    0.72
   8  -8   2    0.13    0.66
   8  -8   2    1.80    0.72
   8  -8   2    1.42    0.71
   8  -8   2    1.52    1.01
  -9   8  -2    4.78    1.18
  -9   8  -2    4.82    0.80
   9  -8   2    6.31    1.00
   9  -8   2    6.89    1.23
 -10   8  -2   -0.78    0.82
 -10   8  -2    0.26    1.13
  10  -8   2    2.78    1.45
   8   7  -2    3.51    1.45
  -8  -7   2    5.97    1.18
  -8  -7   2    4.27    1.28
  -8  -7   2    4.64    1.19
  -8  -7   2    2.74    1.01
   7   7  -2    2.60    0.90
   7   7  -2    3.67    0.88
   7   7  -2    2.31    1.12
  -7  -7   2    4.75    1.02
  -7  -7   2    2.64    0.87
  -7  -7   2    3.74    1.12
  -7  -7   2    3.38    0.87
  -7  -7   2    3.81    0.97
  -7  -7   2    3.82    0.81
  -7  -7   2    5.10    0.89
   6   7  -2   34.76    1.80
   6   7  -2   33.35    1.34
   6   7  -2   31.60    1.42
   6   7  -2   35.41    1.91
   6   7  -2   33.25    1.75
   6   7  -2   30.37    1.74
  -6  -7   2   33.45    1.54
  -6  -7   2   33.81    1.64
  -6  -7   2   33.89    1.79
  -6  -7   2   33.52    1.59
  -6  -7   2   33.39    1.85
  -6  -7   2   34.21    1.64
   5   7  -2   65.84    2.48
   5   7  -2   68.63    2.14
   5   7  -2   70.69    2.46
   5   7  -2   69.20    2.48
   5   7  -2   69.62    2.28
   5   7  -2   70.35    2.55
   5   7  -2   65.59    2.38
   5   7  -2   73.54    2.16
  -5  -7   2   70.04    2.45
  -5  -7   2   72.08    2.42
  -5  -7   2   70.09    2.26
  -5  -7   2   70.21    2.43
  -5  -7   2   73.55    2.41
  -5  -7   2   71.26    2.48
  -5  -7   2   68.35    2.26
   4   7  -2   28.69    0.98
   4   7  -2   28.74    1.34
   4   7  -2   30.13    1.24
   4   7  -2   29.40    1.25
   4   7  -2   29.77    1.27
   4   7  -2   27.83    1.22
   4   7  -2   27.56    1.37
   4   7  -2   29.24    1.41
   4   7  -2   28.56    1.13
   4   7  -2   29.58    0.98
  -4  -7   2   29.72    1.44
  -4  -7   2   28.05    1.33
  -4  -7   2   30.45    1.32
  -4  -7   2   27.73    1.13
  -4  -7   2   30.73    1.33
  -4  -7   2   31.26    1.31
  -4  -7   2   29.03    1.15
  -4  -7   2   27.22    1.23
   3   7  -2   49.92    1.69
   3   7  -2   51.71    1.59
   3   7  -2   47.27    1.65
   3   7  -2   50.95    1.52
   3   7  -2   48.30    1.76
   3   7  -2   49.10    1.41
   3   7  -2   50.56    1.62
   3   7  -2   48.79    1.58
   3   7  -2   48.95    1.42
   3   7  -2   49.34    1.62
  -3  -7   2   48.74    1.59
  -3  -7   2   49.56    1.54
  -3  -7   2   50.33    1.67
  -3  -7   2   48.42    1.69
  -3  -7   2   50.78    1.83
  -3  -7   2   48.30    1.68
  -3  -7   2   48.94    1.61
  -3  -7   2   45.37    1.78
   2   7  -2    4.62    0.42
   2   7  -2    4.68    0.45
   2   7  -2    5.08    0.35
   2   7  -2    5.10    0.50
   2   7  -2    4.87    0.48
   2   7  -2    5.26    0.48
   2   7  -2    6.66    0.60
  -2  -7   2    5.49    0.55
  -2  -7   2    5.78    0.46
  -2  -7   2    6.68    0.48
  -2  -7   2    5.28    0.49
  -2  -7   2    5.80    0.63
  -2  -7   2    4.58    0.49
  -2  -7   2    5.04    0.42
  -2  -7   2    6.45    0.51
  -2  -7   2    4.97    0.40
   1   7  -2   30.92    1.04
   1   7  -2   30.96    1.03
   1   7  -2   30.93    0.90
   1   7  -2   32.42    1.03
   1   7  -2   31.21    0.92
   1   7  -2   30.47    1.18
   1   7  -2   31.40    1.06
  -1  -7   2   30.29    1.21
  -1  -7   2   30.97    1.03
  -1  -7   2   30.76    1.13
  -1  -7   2   29.03    0.91
  -1  -7   2   30.92    1.02
  -1  -7   2   29.70    1.04
  -1  -7   2   30.00    1.18
  -1  -7   2   31.17    0.99
  -1  -7   2   31.32    0.91
  -1  -7   2   31.19    1.03
   0   7  -2   82.82    2.46
   0   7  -2   86.61    2.35
   0   7  -2   84.71    2.28
   0  -7   2   84.47    2.33
   0  -7   2   81.44    2.24
   0  -7   2   82.13    2.50
   0  -7   2   83.22    2.64
   0  -7   2   82.48    2.49
   0  -7   2   85.49    2.33
   0  -7   2   81.48    2.56
   0  -7   2   84.44    2.29
   0  -7   2   84.31    2.27
   0  -7   2   82.14    2.21
   0  -7   2   84.00    2.27
   0  -7   2   81.86    2.33
  -1   7  -2  258.46    6.80
  -1   7  -2  260.58    6.61
  -1   7  -2  253.62    6.89
   1  -7   2  259.99    7.05
   1  -7   2  257.48    6.60
   1  -7   2  263.85    6.61
   1  -7   2  261.55    6.80
   1  -7   2  267.11    6.65
   1  -7   2  259.70    6.72
   1  -7   2  255.61    7.11
   1  -7   2  265.79    6.30
   1  -7   2  256.12    7.02
   1  -7   2  261.93    6.80
   1  -7   2  225.21    7.23
   1  -7   2  254.31    6.95
   1  -7   2  254.98    7.47
  -2   7  -2    7.17    0.53
   2  -7   2    7.26    0.35
   2  -7   2    6.74    0.56
   2  -7   2    7.46    0.46
   2  -7   2    7.90    0.52
   2  -7   2    7.72    0.36
   2  -7   2    7.57    0.44
   2  -7   2    7.65    0.54
   2  -7   2    7.31    0.54
   2  -7   2    7.51    0.52
   2  -7   2    7.25    0.34
  -3   7  -2    4.68    0.45
   3  -7   2    5.28    0.50
   3  -7   2    5.29    0.38
   3  -7   2    5.59    0.54
   3  -7   2    5.00    0.53
   3  -7   2    4.98    0.34
   3  -7   2    5.14    0.57
   3  -7   2    5.27    0.49
   3  -7   2    4.90    0.48
  -4   7  -2    3.27    0.43
  -4   7  -2    3.08    0.26
  -4   7  -2    2.90    0.26
  -4   7  -2    2.78    0.25
  -4   7  -2    2.94    0.23
  -4   7  -2    3.26    0.39
   4  -7   2    2.41    0.38
   4  -7   2    2.44    0.48
   4  -7   2    3.20    0.41
   4  -7   2    3.31    0.28
   4  -7   2    2.91    0.24
   4  -7   2    3.09    0.32
   4  -7   2    3.00    0.31
   4  -7   2    3.07    0.29
   4  -7   2    3.04    0.33
   4  -7   2    2.73    0.43
   4  -7   2    2.96    0.26
   4  -7   2    2.71    0.35
  -5   7  -2    1.91    0.44
  -5   7  -2    1.87    0.27
  -5   7  -2    2.06    0.28
  -5   7  -2    2.50    0.27
  -5   7  -2    2.29    0.27
  -5   7  -2    3.37    0.41
  -5   7  -2    2.29    0.37
   5  -7   2    2.82    0.33
   5  -7   2    1.75    0.53
   5  -7   2    2.48    0.30
   5  -7   2    2.71    0.38
   5  -7   2    2.53    0.31
   5  -7   2    2.19    0.25
   5  -7   2    3.74    0.48
   5  -7   2    2.52    0.41
   5  -7   2    2.89    0.55
   5  -7   2    2.70    0.28
   5  -7   2    3.05    0.35
  -6   7  -2    2.19    0.39
  -6   7  -2    2.44    0.48
  -6   7  -2    2.92    0.36
  -6   7  -2    3.62    0.45
  -6   7  -2    3.33    0.37
  -6   7  -2    2.36    0.36
  -6   7  -2    2.65    0.39
   6  -7   2    2.87    0.57
   6  -7   2    3.65    0.45
   6  -7   2    3.60    0.48
   6  -7   2    2.89    0.41
   6  -7   2    3.31    0.37
   6  -7   2    3.34    0.68
   6  -7   2    2.87    0.40
   6  -7   2    3.99    0.58
   6  -7   2    2.84    0.35
  -7   7  -2   33.30    1.17
  -7   7  -2   32.92    1.28
  -7   7  -2   33.57    1.54
  -7   7  -2   33.00    1.24
  -7   7  -2   34.10    1.33
   7  -7   2   31.62    1.27
   7  -7   2   31.66    1.28
   7  -7   2   33.97    1.71
   7  -7   2   30.99    1.39
   7  -7   2   28.69    1.27
   7  -7   2   30.27    1.05
   7  -7   2   32.19    1.51
   7  -7   2   32.51    1.21
  -8   7  -2    0.17    0.65
  -8   7  -2   -0.70    0.67
  -8   7  -2   -0.09    0.50
   8  -7   2   -0.18    0.69
   8  -7   2   -0.10    0.55
   8  -7   2    0.32    0.76
   8  -7   2   -0.19    0.74
  -9   7  -2    0.88    0.67
  -9   7  -2   -0.43    0.86
   9  -7   2    2.22    0.89
 -10   7  -2   35.77    1.92
 -10   7  -2   38.28    2.57
  10  -7   2   33.28    2.19
   9   6  -2   15.58    1.87
  -9  -6   2   19.39    1.79
  -9  -6   2   15.27    1.59
  -9  -6   2   17.21    1.54
   8   6  -2    2.02    1.20
  -8  -6   2    4.73    1.38
  -8  -6   2    3.64    0.96
  -8  -6   2    2.24    1.06
  -8  -6   2    1.44    1.17
  -8  -6   2    3.64    1.04
  -8  -6   2    4.07    1.01
   7   6  -2    0.39    0.71
   7   6  -2    0.70    0.71
   7   6  -2    0.90    0.83
   7   6  -2    0.26    0.60
   7   6  -2    0.06    1.13
   7   6  -2    0.01    0.78
  -7  -6   2   -0.59    0.88
  -7  -6   2    0.84    0.68
  -7  -6   2    0.20    0.59
  -7  -6   2   -0.19    0.80
  -7  -6   2    1.68    0.69
  -7  -6   2   -0.04    0.78
  -7  -6   2    0.80    0.86
   6   6  -2   40.26    1.92
   6   6  -2   43.21    1.65
   6   6  -2   42.28    1.85
   6   6  -2   39.86    1.96
   6   6  -2   40.80    1.85
  -6  -6   2   43.31    1.68
  -6  -6   2   40.83    1.64
  -6  -6   2   41.89    1.80
  -6  -6   2   39.70    1.87
  -6  -6   2   41.74    1.73
  -6  -6   2   45.02    1.84
  -6  -6   2   41.42    1.91
  -6  -6   2   39.14    1.86
  -6  -6   2   43.76    1.71
   5   6  -2   44.63    1.74
   5   6  -2   42.21    1.75
   5   6  -2   43.11    1.56
   5   6  -2   47.71    1.70
   5   6  -2   44.33    1.71
   5   6  -2   46.29    1.78
   5   6  -2   44.04    1.70
  -5  -6   2   45.47    1.61
  -5  -6   2   44.11    1.63
  -5  -6   2   45.68    1.67
  -5  -6   2   46.53    1.74
  -5  -6   2   47.37    1.74
  -5  -6   2   48.04    1.87
  -5  -6   2   47.36    1.71
  -5  -6   2   47.54    1.70
   4   6  -2   43.66    1.57
   4   6  -2   42.84    1.50
   4   6  -2   44.82    1.46
   4   6  -2   41.92    1.59
   4   6  -2   40.66    1.50
   4   6  -2   43.51    1.37
   4   6  -2   42.06    1.59
   4   6  -2   42.24    1.53
   4   6  -2   40.53    1.49
  -4  -6   2   43.85    1.56
  -4  -6   2   43.62    1.56
  -4  -6   2   42.88    1.61
  -4  -6   2   43.05    1.45
  -4  -6   2   44.07    1.67
  -4  -6   2   41.83    1.44
  -4  -6   2   42.70    1.59
  -4  -6   2   42.70    1.51
   3   6  -2  104.93    2.97
   3   6  -2  107.81    2.97
   3   6  -2  103.76    2.98
   3   6  -2  103.33    3.18
   3   6  -2  102.65    2.94
   3   6  -2   96.00    3.04
   3   6  -2  106.40    2.94
   3   6  -2  107.39    3.05
   3   6  -2  103.63    2.95
  -3  -6   2  102.26    2.92
  -3  -6   2  102.38    2.93
  -3  -6   2  102.46    3.07
  -3  -6   2  107.49    3.22
  -3  -6   2  109.89    3.06
  -3  -6   2  103.31    2.97
  -3  -6   2  106.14    3.07
  -3  -6   2  104.19    3.25
  -3  -6   2  106.95    2.98
   2   6  -2    1.39    0.23
   2   6  -2    1.54    0.26
   2   6  -2    1.84    0.27
   2   6  -2    1.78    0.27
   2   6  -2    1.60    0.16
   2   6  -2    2.43    0.34
   2   6  -2    1.71    0.27
   2   6  -2    1.74    0.27
  -2  -6   2    2.23    0.27
  -2  -6   2    2.14    0.28
  -2  -6   2    1.92    0.22
  -2  -6   2    1.66    0.36
  -2  -6   2    1.71    0.27
  -2  -6   2    1.57    0.27
  -2  -6   2    1.65    0.37
  -2  -6   2    1.60    0.36
  -2  -6   2    1.87    0.27
  -2  -6   2    1.60    0.22
   1   6  -2    3.59    0.39
   1   6  -2    3.47    0.35
   1   6  -2    3.69    0.36
   1   6  -2    3.47    0.26
   1   6  -2    3.77    0.28
   1   6  -2    3.48    0.35
   1   6  -2    4.17    0.34
  -1  -6   2    4.05    0.42
  -1  -6   2    3.54    0.34
  -1  -6   2    3.79    0.27
  -1  -6   2    3.92    0.35
  -1  -6   2    3.85    0.26
  -1  -6   2    3.57    0.40
  -1  -6   2    3.80    0.32
  -1  -6   2    3.81    0.32
  -1  -6   2    3.21    0.40
  -1  -6   2    4.36    0.37
   0   6  -2   37.96    1.08
   0   6  -2   37.09    1.11
   0   6  -2   39.09    1.22
   0   6  -2   37.28    1.29
   0   6  -2   37.41    1.02
   0  -6   2   37.60    1.29
   0  -6   2   36.40    1.10
   0  -6   2   37.60    1.04
   0  -6   2   35.94    1.02
   0  -6   2   37.76    1.09
   0  -6   2   36.71    1.07
   0  -6   2   36.53    1.09
   0  -6   2   37.43    1.23
   0  -6   2   37.62    1.10
   0  -6   2   38.08    1.31
   0  -6   2   38.54    1.08
  -1   6  -2    0.96    0.11
  -1   6  -2    0.88    0.11
   1  -6   2    1.06    0.22
   1  -6   2    1.06    0.19
   1  -6   2    0.94    0.11
   1  -6   2    0.96    0.12
   1  -6   2    1.09    0.11
   1  -6   2    1.06    0.20
   1  -6   2    0.79    0.23
   1  -6   2    0.79    0.23
   1  -6   2    1.21    0.12
   1  -6   2    1.10    0.24
   1  -6   2    0.54    0.24
   1  -6   2    1.13    0.12
   1  -6   2    1.31    0.15
  -2   6  -2    7.32    0.51
   2  -6   2    8.20    0.53
   2  -6   2    8.62    0.46
   2  -6   2    8.00    0.47
   2  -6   2    8.37    0.48
   2  -6   2    8.06    0.46
   2  -6   2    7.16    0.36
   2  -6   2    7.54    0.46
   2  -6   2    7.92    0.35
   2  -6   2    8.34    0.38
  -3   6  -2    1.26    0.12
  -3   6  -2    1.23    0.12
  -3   6  -2    1.25    0.12
  -3   6  -2    1.56    0.27
  -3   6  -2    1.31    0.12
  -3   6  -2    1.76    0.27
   3  -6   2    1.72    0.17
   3  -6   2    1.70    0.28
   3  -6   2    1.75    0.37
   3  -6   2    1.78    0.28
   3  -6   2    1.82    0.16
   3  -6   2    1.37    0.29
   3  -6   2    0.93    0.21
   3  -6   2    1.07    0.12
   3  -6   2    1.29    0.13
   3  -6   2    1.48    0.24
   3  -6   2    1.13    0.23
   3  -6   2    0.73    0.30
  -4   6  -2   30.37    1.08
  -4   6  -2   30.75    1.09
  -4   6  -2   28.72    0.88
  -4   6  -2   29.62    0.88
  -4   6  -2   29.47    0.90
  -4   6  -2   28.84    0.90
  -4   6  -2   27.32    0.95
   4  -6   2   29.89    0.89
   4  -6   2   28.68    1.15
   4  -6   2   29.97    0.89
   4  -6   2   29.76    0.88
   4  -6   2   31.00    1.07
   4  -6   2   26.45    0.95
   4  -6   2   29.62    0.95
   4  -6   2   29.64    1.15
   4  -6   2   29.44    1.06
   4  -6   2   29.73    1.14
   4  -6   2   30.17    0.97
   4  -6   2   29.18    0.91
  -5   6  -2    0.39    0.23
  -5   6  -2   -0.43    0.37
  -5   6  -2    0.25    0.24
  -5   6  -2    0.28    0.28
  -5   6  -2    0.29    0.23
  -5   6  -2    0.33    0.24
  -5   6  -2    0.60    0.27
   5  -6   2   -0.32    0.35
   5  -6   2   -0.16    0.43
   5  -6   2    0.69    0.30
   5  -6   2    0.71    0.26
   5  -6   2    0.58    0.23
   5  -6   2    0.40    0.23
   5  -6   2    0.20    0.35
   5  -6   2   -0.07    0.26
   5  -6   2   -0.31    0.27
  -6   6  -2  108.99    3.10
  -6   6  -2  109.89    3.27
  -6   6  -2  112.64    3.29
  -6   6  -2  103.39    3.03
  -6   6  -2  111.87    3.03
  -6   6  -2  106.16    3.47
   6  -6   2  105.39    3.02
   6  -6   2  110.43    3.13
   6  -6   2  108.09    3.27
   6  -6   2  110.70    3.09
   6  -6   2  107.10    3.44
   6  -6   2  111.33    3.27
   6  -6   2  105.93    2.98
   6  -6   2  113.30    3.39
   6  -6   2  106.02    3.10
  -7   6  -2   67.82    2.07
  -7   6  -2   68.52    2.18
  -7   6  -2   66.30    1.99
  -7   6  -2   68.81    2.12
  -7   6  -2   66.33    2.14
  -7   6  -2   67.85    2.09
  -7   6  -2   71.04    2.39
  -7   6  -2   68.97    2.20
   7  -6   2   67.35    2.17
   7  -6   2   66.36    2.45
   7  -6   2   63.87    2.42
   7  -6   2   68.30    2.15
   7  -6   2   66.13    2.14
   7  -6   2   66.52    2.23
   7  -6   2   66.09    2.12
  -8   6  -2    0.66    0.59
  -8   6  -2    0.56    0.68
  -8   6  -2    1.05    0.54
  -8   6  -2   -1.42    0.76
   8  -6   2    0.72    0.71
   8  -6   2    0.65    0.75
   8  -6   2    0.72    0.48
   8  -6   2    1.86    0.71
  -9   6  -2    2.14    0.72
  -9   6  -2    1.23    1.07
   9  -6   2   -0.93    0.78
   9  -6   2    1.76    0.79
 -10   6  -2   26.73    2.40
 -10   6  -2   22.81    1.78
  10  -6   2   22.72    2.00
   9   5  -2   24.07    2.36
  -9  -5   2   23.28    2.25
  -9  -5   2   25.91    2.06
  -9  -5   2   25.42    2.23
   8   5  -2   13.87    1.46
   8   5  -2   13.76    1.34
   8   5  -2   12.89    1.20
   8   5  -2   13.90    1.39
   8   5  -2   13.72    1.40
  -8  -5   2   13.75    1.41
  -8  -5   2   13.81    1.17
  -8  -5   2   13.44    1.29
  -8  -5   2   14.60    1.26
  -8  -5   2   16.95    1.50
  -8  -5   2   14.86    1.28
   7   5  -2    1.30    0.82
   7   5  -2    3.92    0.79
   7   5  -2    1.33    0.88
   7   5  -2    1.81    0.82
   7   5  -2    2.76    0.94
  -7  -5   2    1.99    0.73
  -7  -5   2    1.20    0.66
  -7  -5   2    1.95    0.80
  -7  -5   2    2.72    0.66
  -7  -5   2    0.85    0.61
  -7  -5   2    3.11    0.75
  -7  -5   2    0.42    0.90
   6   5  -2   31.56    1.56
   6   5  -2   32.62    1.51
   6   5  -2   31.50    1.34
   6   5  -2   31.31    1.42
   6   5  -2   31.90    1.61
  -6  -5   2   33.37    1.53
  -6  -5   2   29.91    1.53
  -6  -5   2   31.06    1.39
  -6  -5   2   31.65    1.56
  -6  -5   2   31.47    1.36
  -6  -5   2   30.30    1.43
  -6  -5   2   32.67    1.51
   5   5  -2    2.36    0.55
   5   5  -2    0.84    0.53
   5   5  -2    1.40    0.47
   5   5  -2    1.95    0.51
   5   5  -2    1.81    0.52
   5   5  -2    2.03    0.38
   5   5  -2    2.13    0.55
   5   5  -2    1.06    0.45
   5   5  -2    3.45    0.64
  -5  -5   2    2.09    0.56
  -5  -5   2    1.48    0.43
  -5  -5   2    2.00    0.48
  -5  -5   2    1.03    0.53
  -5  -5   2    1.95    0.54
  -5  -5   2    1.29    0.53
  -5  -5   2    1.65    0.41
   4   5  -2  168.47    4.48
   4   5  -2  160.38    4.51
   4   5  -2  156.14    4.58
   4   5  -2  156.46    4.75
   4   5  -2  152.47    4.57
   4   5  -2  165.46    4.58
   4   5  -2  164.29    4.49
   4   5  -2  165.07    4.47
   4   5  -2  157.19    4.61
  -4  -5   2  157.62    4.46
  -4  -5   2  163.84    4.46
  -4  -5   2  168.22    4.59
  -4  -5   2  163.60    4.76
  -4  -5   2  167.48    4.58
  -4  -5   2  169.88    4.43
  -4  -5   2  162.73    4.49
   3   5  -2    9.81    0.58
   3   5  -2    9.95    0.46
   3   5  -2   10.09    0.57
   3   5  -2    9.56    0.56
   3   5  -2    9.65    0.56
   3   5  -2   10.52    0.63
   3   5  -2    8.84    0.52
   3   5  -2    9.79    0.66
   3   5  -2    8.48    0.60
  -3  -5   2    9.66    0.68
  -3  -5   2   10.38    0.61
  -3  -5   2    9.72    0.49
  -3  -5   2    9.77    0.55
  -3  -5   2    9.35    0.57
  -3  -5   2   10.83    0.53
  -3  -5   2    9.65    0.61
  -3  -5   2   10.04    0.59
   2   5  -2    1.34    0.22
   2   5  -2    1.23    0.27
   2   5  -2    1.28    0.27
   2   5  -2    1.98    0.25
   2   5  -2    1.76    0.27
   2   5  -2    1.73    0.19
   2   5  -2    1.59    0.21
   2   5  -2    1.87    0.23
  -2  -5   2    1.50    0.20
  -2  -5   2    1.73    0.25
  -2  -5   2    1.38    0.24
  -2  -5   2    1.40    0.23
  -2  -5   2    2.01    0.25
  -2  -5   2    1.49    0.28
  -2  -5   2    2.03    0.22
  -2  -5   2    1.78    0.24
   1   5  -2    0.08    0.16
   1   5  -2    0.16    0.14
   1   5  -2    0.04    0.16
   1   5  -2    0.11    0.15
   1   5  -2    0.09    0.09
   1   5  -2    0.24    0.15
   1   5  -2    0.02    0.24
   1   5  -2   -0.09    0.17
  -1  -5   2    0.53    0.16
  -1  -5   2    0.23    0.20
  -1  -5   2    0.05    0.16
  -1  -5   2    0.33    0.16
  -1  -5   2   -0.17    0.22
  -1  -5   2    0.47    0.14
  -1  -5   2    0.28    0.16
  -1  -5   2    0.13    0.16
  -1  -5   2    0.44    0.10
  -1  -5   2    0.16    0.12
   0   5  -2   29.17    0.89
   0   5  -2   29.77    0.83
   0   5  -2   29.30    0.87
   0   5  -2   29.42    1.02
   0   5  -2   29.54    0.96
   0   5  -2   29.19    0.84
   0  -5   2   28.88    0.97
   0  -5   2   29.25    0.88
   0  -5   2   29.28    0.82
   0  -5   2   29.64    0.87
   0  -5   2   30.06    0.86
   0  -5   2   29.73    1.03
   0  -5   2   30.25    0.84
   0  -5   2   28.88    0.89
   0  -5   2   29.63    0.84
   0  -5   2   29.78    1.03
  -1   5  -2    1.18    0.08
   1  -5   2    1.14    0.22
   1  -5   2    1.14    0.14
   1  -5   2    1.24    0.23
   1  -5   2    0.92    0.17
   1  -5   2    1.29    0.24
   1  -5   2    1.17    0.20
   1  -5   2    1.47    0.08
   1  -5   2    1.10    0.20
   1  -5   2    1.23    0.19
   1  -5   2    1.30    0.13
  -2   5  -2  533.92   15.14
   2  -5   2  522.57   15.13
   2  -5   2  553.05   15.23
   2  -5   2  531.48   13.66
   2  -5   2  545.98   14.02
   2  -5   2  537.51   14.29
   2  -5   2  539.25   14.26
   2  -5   2  526.67   14.73
  -3   5  -2   72.02    1.97
  -3   5  -2   72.40    2.02
  -3   5  -2   71.53    1.97
  -3   5  -2   70.93    1.91
  -3   5  -2   75.19    2.21
  -3   5  -2   70.28    1.91
  -3   5  -2   72.50    2.08
   3  -5   2   73.01    1.97
   3  -5   2   74.85    2.07
   3  -5   2   72.67    1.92
   3  -5   2   72.41    2.26
   3  -5   2   71.42    2.19
   3  -5   2   73.49    1.91
   3  -5   2   72.94    2.04
   3  -5   2   73.82    1.96
   3  -5   2   70.44    1.98
   3  -5   2   71.99    2.02
   3  -5   2   70.54    2.21
   3  -5   2   70.20    2.18
  -4   5  -2   -0.03    0.17
  -4   5  -2   -0.07    0.31
  -4   5  -2    0.51    0.20
  -4   5  -2   -0.04    0.35
  -4   5  -2    0.64    0.19
  -4   5  -2    0.27    0.17
  -4   5  -2    0.56    0.24
  -4   5  -2    0.45    0.18
   4  -5   2    0.19    0.18
   4  -5   2    0.66    0.19
   4  -5   2    0.34    0.33
   4  -5   2    0.43    0.17
   4  -5   2    0.36    0.21
   4  -5   2    0.65    0.34
   4  -5   2    0.11    0.26
   4  -5   2    0.75    0.19
   4  -5   2    0.93    0.23
  -5   5  -2  132.44    3.60
  -5   5  -2  131.47    3.67
  -5   5  -2  133.52    4.07
  -5   5  -2  131.47    3.80
  -5   5  -2  134.94    3.64
  -5   5  -2  131.27    3.70
  -5   5  -2  133.57    3.61
  -5   5  -2  135.82    3.92
  -5   5  -2  122.64    3.71
   5  -5   2  135.24    3.80
   5  -5   2  134.19    3.66
   5  -5   2  137.64    3.87
   5  -5   2  134.71    3.90
   5  -5   2  133.43    3.59
   5  -5   2  132.79    3.89
   5  -5   2  138.43    3.71
   5  -5   2  138.93    3.69
   5  -5   2  133.00    3.61
   5  -5   2  133.83    3.61
  -6   5  -2  185.29    5.24
  -6   5  -2  189.22    5.07
  -6   5  -2  183.17    5.14
  -6   5  -2  178.78    5.59
  -6   5  -2  193.03    5.04
  -6   5  -2  191.52    5.38
  -6   5  -2  187.87    5.00
  -6   5  -2  186.91    4.98
  -6   5  -2  180.42    5.11
   6  -5   2  186.75    5.31
   6  -5   2  186.55    5.11
   6  -5   2  178.51    5.50
   6  -5   2  184.76    5.33
   6  -5   2  177.84    5.06
   6  -5   2  192.35    5.37
   6  -5   2  186.97    5.01
   6  -5   2  188.34    5.15
  -7   5  -2    0.12    0.64
  -7   5  -2    3.05    0.56
  -7   5  -2    2.27    0.35
  -7   5  -2    2.34    0.49
  -7   5  -2    3.76    0.63
  -7   5  -2    1.85    0.53
  -7   5  -2    2.39    0.40
  -7   5  -2    2.76    0.53
   7  -5   2    2.84    0.55
   7  -5   2    2.91    0.76
   7  -5   2    1.75    0.49
   7  -5   2    2.33    0.55
   7  -5   2    3.10    0.62
   7  -5   2    1.58    0.35
   7  -5   2    1.57    0.46
  -8   5  -2    0.99    0.87
  -8   5  -2    3.35    0.71
  -8   5  -2    2.52    0.74
  -8   5  -2    2.81    0.64
   8  -5   2    1.16    0.73
   8  -5   2    4.08    0.85
   8  -5   2    3.49    0.75
   8  -5   2    2.47    0.78
   8  -5   2    2.83    0.64
  -9   5  -2   -1.37    0.93
  -9   5  -2    0.98    0.89
  -9   5  -2    1.43    0.79
   9  -5   2    1.11    1.03
   9  -5   2    0.51    0.76
 -10   5  -2    0.99    1.41
 -10   5  -2    0.37    1.00
 -10   5  -2    1.04    1.26
  10   4  -2   23.04    2.11
 -10  -4   2   22.80    1.93
 -10  -4   2   26.74    2.42
   9   4  -2    2.41    1.10
   9   4  -2    4.04    1.34
   9   4  -2    4.75    1.06
  -9  -4   2    2.58    0.91
  -9  -4   2    3.14    0.82
  -9  -4   2    4.26    1.16
  -9  -4   2    4.95    0.99
   8   4  -2   19.36    1.72
   8   4  -2   16.33    1.42
   8   4  -2   20.17    1.62
   8   4  -2   16.31    1.58
  -8  -4   2   17.48    1.39
  -8  -4   2   15.89    1.36
  -8  -4   2   16.99    1.18
  -8  -4   2   18.10    1.36
  -8  -4   2   21.07    1.59
  -8  -4   2   21.41    1.55
   7   4  -2    0.09    0.53
   7   4  -2    0.26    0.68
   7   4  -2    0.30    0.66
   7   4  -2    0.19    0.64
   7   4  -2    0.62    0.63
  -7  -4   2    1.44    0.69
  -7  -4   2    0.45    0.57
  -7  -4   2   -0.09    0.63
  -7  -4   2    0.44    0.65
  -7  -4   2    0.66    0.61
  -7  -4   2   -0.28    0.71
  -7  -4   2    0.51    0.66
   6   4  -2    8.61    0.85
   6   4  -2    9.57    0.88
   6   4  -2   11.09    0.89
   6   4  -2    8.59    0.91
   6   4  -2    9.31    0.91
  -6  -4   2   10.63    0.85
  -6  -4   2   10.25    0.95
  -6  -4   2    8.29    0.86
  -6  -4   2    9.15    0.87
  -6  -4   2    8.17    0.86
  -6  -4   2    8.80    0.76
  -6  -4   2    9.93    0.99
   5   4  -2    9.75    0.76
   5   4  -2    8.66    0.87
   5   4  -2    8.48    0.72
   5   4  -2    9.52    0.93
   5   4  -2    8.66    0.71
   5   4  -2    9.29    0.73
   5   4  -2    9.09    0.67
   5   4  -2    9.06    0.73
   5   4  -2    9.05    0.77
  -5  -4   2    9.05    0.70
  -5  -4   2    9.48    0.66
  -5  -4   2    9.67    0.90
  -5  -4   2   10.31    0.83
  -5  -4   2    9.40    0.72
  -5  -4   2    8.49    0.69
  -5  -4   2    9.38    0.70
  -5  -4   2   10.30    0.82
  -5  -4   2    8.37    0.70
   4   4  -2   23.02    0.97
   4   4  -2   20.78    0.94
   4   4  -2   22.17    0.98
   4   4  -2   22.34    0.91
   4   4  -2   22.05    1.00
   4   4  -2   23.26    0.96
   4   4  -2   22.69    0.91
   4   4  -2   21.04    0.89
   4   4  -2   22.55    0.90
  -4  -4   2   23.98    0.93
  -4  -4   2   22.00    0.95
  -4  -4   2   23.64    0.96
  -4  -4   2   21.93    0.93
  -4  -4   2   21.86    0.90
  -4  -4   2   22.45    0.87
  -4  -4   2   20.81    0.91
   3   4  -2    2.58    0.29
   3   4  -2    3.39    0.35
   3   4  -2    2.55    0.27
   3   4  -2    2.49    0.30
   3   4  -2    2.75    0.33
   3   4  -2    3.11    0.34
   3   4  -2    2.17    0.32
   3   4  -2    3.09    0.34
   3   4  -2    2.43    0.30
  -3  -4   2    2.64    0.30
  -3  -4   2    2.24    0.29
  -3  -4   2    2.77    0.34
  -3  -4   2    2.82    0.32
  -3  -4   2    2.59    0.29
  -3  -4   2    3.19    0.33
  -3  -4   2    2.90    0.29
  -3  -4   2    2.69    0.29
   2   4  -2    6.05    0.40
   2   4  -2    6.59    0.37
   2   4  -2    6.15    0.47
   2   4  -2    5.31    0.37
   2   4  -2    5.51    0.39
   2   4  -2    6.35    0.40
   2   4  -2    6.12    0.40
   2   4  -2    6.70    0.31
   2   4  -2    6.25    0.39
  -2  -4   2    6.65    0.41
  -2  -4   2    6.27    0.40
  -2  -4   2    6.16    0.42
  -2  -4   2    6.68    0.40
  -2  -4   2    6.84    0.36
  -2  -4   2    6.21    0.38
  -2  -4   2    6.06    0.34
  -2  -4   2    6.25    0.35
  -2  -4   2    6.35    0.39
   1   4  -2   30.86    0.94
   1   4  -2   31.39    0.91
   1   4  -2   30.29    1.04
   1   4  -2   31.72    0.92
   1   4  -2   31.73    0.94
   1   4  -2   31.18    0.92
   1   4  -2   31.70    0.92
   1   4  -2   30.59    0.91
  -1  -4   2   30.79    0.90
  -1  -4   2   31.93    0.94
  -1  -4   2   31.77    1.04
  -1  -4   2   31.50    0.91
  -1  -4   2   32.38    0.92
  -1  -4   2   31.10    0.93
  -1  -4   2   30.11    0.93
  -1  -4   2   31.49    0.92
  -1  -4   2   30.71    0.91
   0   4  -2   23.74    0.72
   0   4  -2   25.46    0.83
   0   4  -2   27.19    0.75
   0   4  -2   26.24    0.75
   0   4  -2   26.21    0.87
   0   4  -2   23.57    0.75
   0   4  -2   27.42    0.81
   0   4  -2   26.58    0.81
   0   4  -2   26.47    0.73
   0  -4   2   26.48    0.80
   0  -4   2   27.13    0.73
   0  -4   2   27.33    0.75
   0  -4   2   27.07    0.73
   0  -4   2   27.29    0.80
   0  -4   2   27.10    0.75
   0  -4   2   26.82    0.88
   0  -4   2   26.37    0.90
   0  -4   2   26.83    0.75
   1  -4   2  430.26   11.40
   1  -4   2  437.32   11.61
   1  -4   2  440.22   11.64
   1  -4   2  427.26   11.70
   1  -4   2  425.00   11.97
   1  -4   2  434.71   12.32
   1  -4   2  455.48   11.32
   1  -4   2  436.92   11.97
   1  -4   2  441.85   11.35
  -2   4  -2  546.15   13.84
  -2   4  -2  539.70   14.24
  -2   4  -2  534.60   15.31
  -2   4  -2  567.01   13.83
  -2   4  -2  569.80   14.24
  -2   4  -2  527.95   14.24
   2  -4   2  543.68   15.42
   2  -4   2  550.72   13.88
   2  -4   2  557.27   14.44
   2  -4   2  568.48   14.24
   2  -4   2  524.04   14.94
   2  -4   2  537.94   14.24
   2  -4   2  528.92   14.45
   2  -4   2  502.35   14.22
   2  -4   2  550.34   15.32
   2  -4   2  542.96   14.42
   2  -4   2  537.68   13.84
   2  -4   2  566.13   13.83
  -3   4  -2   20.67    0.65
  -3   4  -2   20.23    0.63
  -3   4  -2   20.46    0.78
  -3   4  -2   20.37    0.70
  -3   4  -2   20.03    0.80
  -3   4  -2   20.54    0.63
   3  -4   2   20.67    0.64
   3  -4   2   20.39    0.65
   3  -4   2   20.38    0.64
   3  -4   2   19.87    0.71
   3  -4   2   19.85    0.62
   3  -4   2   20.22    0.81
   3  -4   2   19.66    0.71
   3  -4   2   19.82    0.63
   3  -4   2   19.42    0.63
   3  -4   2   22.22    0.77
   3  -4   2   19.61    0.80
  -4   4  -2    7.45    0.42
  -4   4  -2    8.11    0.45
  -4   4  -2    8.46    0.42
  -4   4  -2    7.72    0.53
  -4   4  -2    7.45    0.34
  -4   4  -2    8.43    0.48
  -4   4  -2    7.98    0.42
  -4   4  -2    7.99    0.60
  -4   4  -2    7.23    0.63
  -4   4  -2    7.84    0.42
   4  -4   2    7.71    0.44
   4  -4   2    6.85    0.42
   4  -4   2    7.84    0.39
   4  -4   2    7.59    0.43
   4  -4   2    8.19    0.53
   4  -4   2    7.07    0.41
   4  -4   2    7.82    0.31
   4  -4   2    7.94    0.41
   4  -4   2    7.39    0.56
   4  -4   2    8.36    0.54
  -5   4  -2   94.01    2.99
  -5   4  -2  101.33    2.85
  -5   4  -2  101.56    2.92
  -5   4  -2   98.87    2.73
  -5   4  -2  101.68    2.85
  -5   4  -2   99.92    2.96
  -5   4  -2  101.25    2.77
  -5   4  -2   97.47    2.83
  -5   4  -2   99.84    3.13
  -5   4  -2   98.47    2.75
   5  -4   2  100.94    2.86
   5  -4   2   93.98    2.90
   5  -4   2  100.98    2.83
   5  -4   2   94.94    2.75
   5  -4   2  100.27    3.01
   5  -4   2  103.62    2.78
   5  -4   2  102.80    2.84
   5  -4   2   99.55    2.93
   5  -4   2   99.41    2.91
  -6   4  -2    4.64    0.44
  -6   4  -2    3.86    0.60
  -6   4  -2    3.84    0.47
  -6   4  -2    4.33    0.55
  -6   4  -2    4.44    0.46
  -6   4  -2    4.25    0.46
  -6   4  -2    4.27    0.63
  -6   4  -2    3.95    0.41
  -6   4  -2    3.86    0.34
   6  -4   2    3.96    0.48
   6  -4   2    5.00    0.68
   6  -4   2    4.82    0.45
   6  -4   2    4.73    0.51
   6  -4   2    3.87    0.55
   6  -4   2    4.24    0.40
   6  -4   2    4.27    0.51
  -7   4  -2    2.39    0.55
  -7   4  -2    1.81    0.65
  -7   4  -2    2.65    0.56
  -7   4  -2    2.15    0.51
  -7   4  -2    1.61    0.68
  -7   4  -2    1.98    0.59
  -7   4  -2    1.67    0.39
  -7   4  -2    2.30    0.31
   7  -4   2    1.67    0.61
   7  -4   2    1.87    0.60
   7  -4   2    2.21    0.44
   7  -4   2    1.79    0.59
   7  -4   2    2.25    0.57
   7  -4   2    1.89    0.46
  -8   4  -2    1.52    0.86
  -8   4  -2    3.18    0.64
  -8   4  -2    4.06    0.81
  -8   4  -2    2.29    0.52
   8  -4   2    2.85    0.73
   8  -4   2    1.41    0.69
   8  -4   2    3.12    0.68
   8  -4   2    2.69    0.74
   8  -4   2    3.98    0.84
  -9   4  -2    8.46    1.16
  -9   4  -2    7.72    1.21
  -9   4  -2    6.15    0.93
   9  -4   2    5.69    0.88
 -10   4  -2   -0.66    1.26
 -10   4  -2   -0.09    1.04
 -10   4  -2    0.94    1.47
  10   3  -2    3.40    1.59
 -10  -3   2    2.90    1.15
 -10  -3   2    5.38    1.18
 -10  -3   2    6.28    1.50
   9   3  -2    9.96    1.23
   9   3  -2    9.10    1.42
   9   3  -2    9.20    1.31
  -9  -3   2   10.46    1.12
  -9  -3   2    8.39    1.03
  -9  -3   2    8.83    0.89
  -9  -3   2    9.96    1.18
   8   3  -2    1.91    0.68
   8   3  -2    1.78    0.75
   8   3  -2   -1.41    0.76
   8   3  -2    1.86    0.87
  -8  -3   2    2.99    1.00
  -8  -3   2    1.25    0.74
  -8  -3   2    2.44    0.67
  -8  -3   2    1.89    0.72
  -8  -3   2    2.14    0.80
  -8  -3   2    2.81    0.85
  -8  -3   2    0.54    0.85
   7   3  -2    1.74    0.57
   7   3  -2    1.30    0.61
   7   3  -2    0.28    0.63
   7   3  -2    0.87    0.65
   7   3  -2    0.03    0.59
  -7  -3   2    2.26    0.72
  -7  -3   2    1.64    0.63
  -7  -3   2    1.54    0.52
  -7  -3   2    2.35    0.58
  -7  -3   2    2.27    0.63
  -7  -3   2    1.20    0.57
  -7  -3   2    1.79    0.62
  -7  -3   2    2.08    0.58
   6   3  -2   -0.57    0.46
   6   3  -2    0.10    0.42
   6   3  -2    1.13    0.43
   6   3  -2    0.80    0.51
   6   3  -2    0.41    0.40
   6   3  -2   -1.26    0.50
  -6  -3   2    0.52    0.38
  -6  -3   2    0.15    0.40
  -6  -3   2   -0.23    0.58
  -6  -3   2   -0.13    0.37
  -6  -3   2   -0.31    0.38
  -6  -3   2    0.39    0.46
  -6  -3   2    0.33    0.43
  -6  -3   2    0.48    0.41
  -6  -3   2    0.23    0.45
  -6  -3   2   -0.14    0.52
   5   3  -2  111.68    3.21
   5   3  -2  111.93    3.31
   5   3  -2  113.14    3.23
   5   3  -2  117.17    3.28
   5   3  -2  115.61    3.38
   5   3  -2  113.35    3.35
   5   3  -2  110.41    3.31
   5   3  -2  114.64    3.30
   5   3  -2  112.23    3.40
  -5  -3   2  116.17    3.44
  -5  -3   2  110.94    3.21
  -5  -3   2  110.04    3.29
  -5  -3   2  111.11    3.25
  -5  -3   2  115.19    3.28
  -5  -3   2  112.48    3.30
  -5  -3   2  108.87    3.21
  -5  -3   2  114.16    3.21
  -5  -3   2  116.01    3.42
   4   3  -2   26.05    0.97
   4   3  -2   25.75    0.94
   4   3  -2   25.79    0.99
   4   3  -2   25.57    1.02
   4   3  -2   27.33    1.02
   4   3  -2   25.04    0.98
   4   3  -2   25.81    0.96
   4   3  -2   25.82    0.96
   4   3  -2   24.54    0.96
  -4  -3   2   26.35    0.99
  -4  -3   2   26.21    0.96
  -4  -3   2   26.88    0.97
  -4  -3   2   25.67    0.97
  -4  -3   2   25.96    0.97
  -4  -3   2   27.20    0.97
  -4  -3   2   24.42    0.95
  -4  -3   2   25.52    0.95
  -4  -3   2   25.99    0.95
   3   3  -2  320.37    7.88
   3   3  -2  288.55    8.02
   3   3  -2  276.79    7.85
   3   3  -2  301.62    8.42
   3   3  -2  305.07    7.97
   3   3  -2  288.22    8.37
   3   3  -2  305.57    8.09
   3   3  -2  308.99    8.11
   3   3  -2  287.90    8.21
  -3  -3   2  289.80    8.02
  -3  -3   2  291.23    7.95
  -3  -3   2  309.05    7.87
  -3  -3   2  295.06    7.85
  -3  -3   2  318.73    7.88
  -3  -3   2  314.90    8.10
  -3  -3   2  318.90    8.11
  -3  -3   2  321.00    8.43
  -3  -3   2  301.79    8.21
   2   3  -2   82.83    2.24
   2   3  -2   81.64    2.36
   2   3  -2   81.89    2.31
   2   3  -2   82.41    2.34
   2   3  -2   82.49    2.28
   2   3  -2   84.03    2.25
   2   3  -2   84.46    2.32
   2   3  -2   81.81    2.30
   2   3  -2   82.00    2.42
  -2  -3   2   82.38    2.31
  -2  -3   2   81.15    2.28
  -2  -3   2   85.99    2.26
  -2  -3   2   83.44    2.36
  -2  -3   2   80.61    2.35
  -2  -3   2   81.53    2.24
  -2  -3   2   83.64    2.31
  -2  -3   2   83.34    2.27
  -2  -3   2   82.98    2.42
   1   3  -2   -0.25    0.10
   1   3  -2   -0.16    0.10
   1   3  -2   -0.27    0.09
   1   3  -2    0.16    0.12
   1   3  -2   -0.22    0.10
   1   3  -2   -0.27    0.12
   1   3  -2    0.01    0.08
   1   3  -2   -0.04    0.10
  -1  -3   2   -0.21    0.11
  -1  -3   2   -0.23    0.10
  -1  -3   2   -0.28    0.09
  -1  -3   2    0.01    0.12
  -1  -3   2   -0.07    0.08
  -1  -3   2   -0.07    0.09
  -1  -3   2   -0.18    0.11
  -1  -3   2   -0.24    0.10
   0   3  -2  195.51    5.16
   0   3  -2  199.57    5.12
   0   3  -2  189.48    5.43
   0   3  -2  198.11    5.02
   0   3  -2  196.82    5.30
   0   3  -2  194.11    5.41
   0  -3   2  198.98    5.16
   0  -3   2  200.69    5.17
   0  -3   2  193.86    5.12
   0  -3   2  195.71    5.43
   0  -3   2  192.61    5.13
   0  -3   2  199.89    5.02
   0  -3   2  204.66    5.02
   0  -3   2  195.97    5.30
   0  -3   2  190.23    5.41
  -1   3  -2  499.82   12.81
  -1   3  -2  496.89   12.45
  -1   3  -2  476.50   12.45
  -1   3  -2  486.56   13.42
  -1   3  -2  503.02   12.82
   1  -3   2  499.55   13.88
   1  -3   2  511.36   12.82
   1  -3   2  483.57   13.77
   1  -3   2  465.33   13.12
   1  -3   2  485.59   12.70
   1  -3   2  480.25   12.80
   1  -3   2  474.79   13.38
   1  -3   2  482.41   13.43
   1  -3   2  509.97   12.45
   1  -3   2  501.36   12.96
   1  -3   2  488.75   12.98
  -2   3  -2   40.68    1.17
  -2   3  -2   41.66    1.21
  -2   3  -2   43.90    1.28
  -2   3  -2   42.51    1.29
  -2   3  -2   44.28    1.38
  -2   3  -2   44.90    1.31
   2  -3   2   43.14    1.37
   2  -3   2   44.61    1.17
   2  -3   2   43.07    1.18
   2  -3   2   43.25    1.31
   2  -3   2   43.22    1.29
   2  -3   2   42.70    1.23
   2  -3   2   43.12    1.21
   2  -3   2   41.61    1.17
   2  -3   2   43.45    1.20
   2  -3   2   42.57    1.20
   2  -3   2   44.30    1.28
   2  -3   2   42.48    1.36
  -3   3  -2    4.37    0.30
  -3   3  -2    4.22    0.24
  -3   3  -2    3.65    0.31
  -3   3  -2    4.03    0.28
  -3   3  -2    4.37    0.38
  -3   3  -2    3.80    0.33
  -3   3  -2    4.29    0.19
  -3   3  -2    3.92    0.29
  -3   3  -2    3.78    0.34
  -3   3  -2    4.13    0.47
   3  -3   2    4.48    0.42
   3  -3   2    3.39    0.30
   3  -3   2    3.77    0.23
   3  -3   2    3.98    0.16
   3  -3   2    4.24    0.28
   3  -3   2    4.86    0.45
   3  -3   2    4.28    0.31
   3  -3   2    4.48    0.39
   3  -3   2    3.77    0.39
   3  -3   2    4.16    0.29
   3  -3   2    4.45    0.28
  -4   3  -2    0.13    0.31
  -4   3  -2   -0.06    0.20
  -4   3  -2    0.48    0.33
  -4   3  -2    0.06    0.21
  -4   3  -2    0.15    0.13
  -4   3  -2    0.31    0.35
  -4   3  -2   -0.14    0.22
  -4   3  -2    0.23    0.32
  -4   3  -2    0.02    0.22
  -4   3  -2   -0.07    0.14
   4  -3   2   -0.13    0.22
   4  -3   2   -0.06    0.23
   4  -3   2   -0.20    0.35
   4  -3   2   -0.12    0.23
   4  -3   2   -0.29    0.26
   4  -3   2   -0.37    0.31
   4  -3   2    0.04    0.13
   4  -3   2   -0.19    0.20
   4  -3   2   -0.44    0.33
   4  -3   2    0.00    0.16
  -5   3  -2    0.16    0.43
  -5   3  -2   -0.13    0.21
  -5   3  -2    0.15    0.41
  -5   3  -2    0.40    0.15
  -5   3  -2    0.37    0.31
  -5   3  -2    0.78    0.30
  -5   3  -2    0.30    0.31
  -5   3  -2    0.06    0.48
  -5   3  -2    0.34    0.32
  -5   3  -2    0.27    0.30
   5  -3   2    0.34    0.38
   5  -3   2    0.07    0.32
   5  -3   2    0.19    0.29
   5  -3   2    0.67    0.36
   5  -3   2    0.51    0.28
   5  -3   2    0.56    0.36
   5  -3   2    0.75    0.36
   5  -3   2    0.14    0.17
   5  -3   2   -0.06    0.34
   5  -3   2    0.63    0.43
  -6   3  -2    0.48    0.19
  -6   3  -2    0.84    0.34
  -6   3  -2    1.22    0.54
  -6   3  -2    0.66    0.32
  -6   3  -2    0.74    0.38
  -6   3  -2    1.18    0.35
  -6   3  -2    0.77    0.49
  -6   3  -2    0.43    0.31
  -6   3  -2    0.51    0.43
   6  -3   2    0.62    0.41
   6  -3   2    1.07    0.55
   6  -3   2    0.49    0.52
   6  -3   2    0.58    0.40
   6  -3   2    0.45    0.40
   6  -3   2    0.64    0.37
  -7   3  -2   29.47    1.31
  -7   3  -2   34.04    1.38
  -7   3  -2   34.49    1.54
  -7   3  -2   33.05    1.08
  -7   3  -2   34.90    1.53
  -7   3  -2   34.14    1.24
  -7   3  -2   34.41    1.47
  -7   3  -2   34.76    1.51
   7  -3   2   34.80    1.43
   7  -3   2   33.05    1.54
   7  -3   2   35.04    1.54
   7  -3   2   33.59    1.36
   7  -3   2   34.20    1.45
   7  -3   2   34.16    1.33
  -8   3  -2    1.07    0.64
  -8   3  -2    0.64    0.86
  -8   3  -2    1.43    0.84
  -8   3  -2    1.53    0.73
  -8   3  -2   -0.65    0.80
   8  -3   2    0.68    0.67
   8  -3   2    1.29    0.82
   8  -3   2    1.23    0.89
   8  -3   2    0.81    0.73
  -9   3  -2   19.87    1.65
  -9   3  -2   17.57    1.37
  -9   3  -2   20.92    1.84
 -10   3  -2    5.40    1.22
 -10   3  -2    4.18    1.55
 -10   3  -2    6.35    1.47
  10   2  -2    5.82    1.29
  10   2  -2    8.25    1.51
 -10  -2   2    7.33    1.13
 -10  -2   2    3.28    1.30
 -10  -2   2    8.29    1.30
   9   2  -2   20.81    1.50
   9   2  -2   19.37    1.93
   9   2  -2   20.56    1.92
  -9  -2   2   22.57    1.81
  -9  -2   2   18.41    1.72
  -9  -2   2   19.86    1.68
  -9  -2   2   20.33    2.04
   8   2  -2    8.01    0.87
   8   2  -2    9.16    0.93
   8   2  -2    8.23    0.93
   8   2  -2   11.01    0.92
   8   2  -2    8.50    1.02
  -8  -2   2   10.48    1.04
  -8  -2   2    9.90    1.04
  -8  -2   2   10.43    0.90
  -8  -2   2    9.16    0.87
  -8  -2   2    9.33    1.00
  -8  -2   2    7.62    0.90
  -8  -2   2   10.15    0.95
  -8  -2   2   10.29    1.06
   7   2  -2    0.52    0.49
   7   2  -2    0.20    0.61
   7   2  -2    0.14    0.61
   7   2  -2    0.66    0.65
   7   2  -2    0.65    0.45
  -7  -2   2    0.00    0.56
  -7  -2   2   -0.26    0.55
  -7  -2   2    0.27    0.56
  -7  -2   2    0.94    0.49
  -7  -2   2    0.87    0.44
  -7  -2   2   -0.74    0.52
  -7  -2   2    0.48    0.46
  -7  -2   2    0.35    0.64
  -7  -2   2   -0.42    0.52
   6   2  -2    7.22    0.68
   6   2  -2    5.55    0.63
   6   2  -2    6.27    0.58
   6   2  -2    5.65    0.55
   6   2  -2    7.86    0.75
   6   2  -2    5.91    0.55
   6   2  -2    7.16    0.73
  -6  -2   2    6.23    0.63
  -6  -2   2    6.32    0.58
  -6  -2   2    5.34    0.50
  -6  -2   2    6.25    0.62
  -6  -2   2    6.73    0.64
  -6  -2   2    7.28    0.74
  -6  -2   2    6.83    0.70
  -6  -2   2    6.66    0.67
  -6  -2   2    6.49    0.71
  -6  -2   2    6.60    0.57
   5   2  -2   32.32    1.20
   5   2  -2   31.75    1.20
   5   2  -2   34.70    1.33
   5   2  -2   34.08    1.24
   5   2  -2   33.32    1.20
   5   2  -2   34.92    1.27
   5   2  -2   34.22    1.29
   5   2  -2   34.75    1.25
   5   2  -2   34.44    1.26
  -5  -2   2   32.91    1.18
  -5  -2   2   34.55    1.25
  -5  -2   2   33.97    1.22
  -5  -2   2   34.21    1.23
  -5  -2   2   34.00    1.22
  -5  -2   2   35.51    1.21
  -5  -2   2   34.93    1.26
  -5  -2   2   30.76    1.19
  -5  -2   2   33.62    1.21
  -5  -2   2   35.15    1.23
   4   2  -2  317.38    8.88
   4   2  -2  328.02    8.74
   4   2  -2  322.59    8.49
   4   2  -2  327.79    8.47
   4   2  -2  321.40    9.06
   4   2  -2  318.93    8.60
   4   2  -2  332.61    8.73
   4   2  -2  317.94    9.05
   4   2  -2  319.37    8.67
  -4  -2   2  314.72    8.66
  -4  -2   2  337.28    8.77
  -4  -2   2  322.14    9.28
  -4  -2   2  317.76    8.48
  -4  -2   2  330.57    8.71
  -4  -2   2  341.89    8.74
  -4  -2   2  324.38    8.48
  -4  -2   2  333.66    9.07
  -4  -2   2  305.96    8.86
  -4  -2   2  343.27    8.74
  -4  -2   2  327.39    8.48
   3   2  -2  635.16   16.85
   3   2  -2  590.83   16.46
   3   2  -2  662.77   16.97
   3   2  -2  652.49   16.49
   3   2  -2  652.27   16.96
   3   2  -2  631.74   16.72
   3   2  -2  699.65   17.66
   3   2  -2  597.40   17.62
   3   2  -2  578.63   17.24
  -3  -2   2  667.99   16.48
  -3  -2   2  631.61   16.72
  -3  -2   2  656.31   16.97
  -3  -2   2  647.88   16.96
  -3  -2   2  650.12   16.48
  -3  -2   2  609.54   17.25
  -3  -2   2  631.21   16.85
  -3  -2   2  608.18   16.45
  -3  -2   2  680.47   17.64
  -3  -2   2  688.87   18.13
  -3  -2   2  694.07   16.99
   2   2  -2   72.74    2.15
   2   2  -2   79.63    2.08
   2   2  -2   75.23    2.06
   2   2  -2   73.68    2.07
   2   2  -2   75.49    2.01
   2   2  -2   75.13    2.06
   2   2  -2   74.92    2.01
   2   2  -2   71.98    2.11
   2   2  -2   71.49    2.14
  -2  -2   2   73.51    2.15
  -2  -2   2   75.45    2.07
  -2  -2   2   74.28    2.07
  -2  -2   2   76.65    2.02
  -2  -2   2   74.10    2.07
  -2  -2   2   75.22    2.05
  -2  -2   2   74.77    2.01
  -2  -2   2   70.52    2.14
  -2  -2   2   69.97    2.12
   1   2  -2    0.38    0.09
   1   2  -2    0.40    0.12
   1   2  -2    0.19    0.12
   1   2  -2    0.80    0.09
   1   2  -2    0.39    0.12
   1   2  -2    0.31    0.08
   1   2  -2    0.36    0.08
  -1  -2   2    0.32    0.08
  -1  -2   2    0.46    0.08
  -1  -2   2    0.48    0.10
  -1  -2   2    0.42    0.10
  -1  -2   2    0.82    0.09
  -1  -2   2    0.51    0.11
  -1  -2   2    0.38    0.11
   0   2  -2   73.87    1.96
   0   2  -2   72.54    2.08
   0   2  -2   73.96    1.97
   0   2  -2   73.72    1.91
   0   2  -2   72.72    2.04
   0   2  -2   71.57    2.06
   0  -2   2   74.01    1.96
   0  -2   2   74.28    1.97
   0  -2   2   72.39    2.06
   0  -2   2   72.58    2.08
   0  -2   2   72.12    2.04
   0  -2   2   74.26    1.91
   0  -2   2   75.92    1.99
   0  -2   2   75.60    1.97
   0  -2   2   74.54    1.91
  -1   2  -2    3.80    0.26
  -1   2  -2    3.49    0.19
  -1   2  -2    3.63    0.18
  -1   2  -2    3.69    0.17
  -1   2  -2    3.77    0.25
  -1   2  -2    3.65    0.25
   1  -2   2    3.97    0.25
   1  -2   2    3.97    0.18
   1  -2   2    3.55    0.18
   1  -2   2    3.71    0.23
   1  -2   2    4.14    0.18
   1  -2   2    3.96    0.17
   1  -2   2    3.72    0.25
   1  -2   2    4.03    0.28
   1  -2   2    3.42    0.18
  -2   2  -2   76.77    2.20
  -2   2  -2   78.21    2.08
  -2   2  -2   77.65    2.08
  -2   2  -2   76.96    2.14
  -2   2  -2   69.90    2.16
  -2   2  -2   78.67    2.35
  -2   2  -2   76.85    2.14
  -2   2  -2   77.55    2.12
   2  -2   2   78.91    2.17
   2  -2   2   77.94    2.09
   2  -2   2   76.98    2.20
   2  -2   2   79.46    2.18
   2  -2   2   78.48    2.21
   2  -2   2   78.35    2.14
   2  -2   2   80.00    2.12
   2  -2   2   78.61    2.15
   2  -2   2   74.39    2.07
   2  -2   2   77.10    2.28
  -3   2  -2   22.62    0.82
  -3   2  -2   21.48    0.77
  -3   2  -2   21.62    0.83
  -3   2  -2   22.61    0.66
  -3   2  -2   23.17    0.76
  -3   2  -2   21.70    0.76
  -3   2  -2   24.12    0.78
  -3   2  -2   23.02    0.86
   3  -2   2   22.54    0.85
   3  -2   2   21.65    0.78
   3  -2   2   23.46    0.77
   3  -2   2   22.58    0.73
   3  -2   2   21.93    0.75
   3  -2   2   22.21    0.84
   3  -2   2   22.76    0.77
   3  -2   2   21.49    0.78
   3  -2   2   23.08    0.84
   3  -2   2   19.06    0.66
  -4   2  -2    2.85    0.38
  -4   2  -2    2.23    0.30
  -4   2  -2    2.65    0.37
  -4   2  -2    2.26    0.31
  -4   2  -2    2.01    0.16
  -4   2  -2    2.05    0.39
  -4   2  -2    2.61    0.31
  -4   2  -2    2.18    0.29
   4  -2   2    2.83    0.38
   4  -2   2    1.52    0.37
   4  -2   2    2.33    0.39
   4  -2   2    2.31    0.32
   4  -2   2    2.13    0.29
   4  -2   2    2.32    0.33
   4  -2   2    2.02    0.23
   4  -2   2    2.41    0.32
   4  -2   2    1.80    0.32
  -5   2  -2    1.41    0.40
  -5   2  -2    1.04    0.37
  -5   2  -2    0.61    0.34
  -5   2  -2    1.58    0.56
  -5   2  -2    1.24    0.37
  -5   2  -2    1.59    0.42
  -5   2  -2    0.92    0.35
  -5   2  -2    1.37    0.15
   5  -2   2    1.24    0.31
   5  -2   2    0.29    0.42
   5  -2   2    1.69    0.39
   5  -2   2    1.92    0.37
   5  -2   2    1.64    0.29
   5  -2   2    0.75    0.47
   5  -2   2    0.57    0.39
   5  -2   2    1.07    0.39
   5  -2   2    0.77    0.39
  -6   2  -2  127.14    3.62
  -6   2  -2  125.12    3.66
  -6   2  -2  125.39    3.61
  -6   2  -2  127.17    3.77
  -6   2  -2  129.77    3.72
  -6   2  -2  126.07    3.64
  -6   2  -2  126.93    3.71
   6  -2   2  125.61    3.91
   6  -2   2  130.33    3.71
   6  -2   2  128.20    3.74
   6  -2   2  129.71    3.82
   6  -2   2  129.12    3.65
  -7   2  -2   76.16    2.64
  -7   2  -2   78.40    2.54
  -7   2  -2   83.85    2.62
  -7   2  -2   79.69    2.58
  -7   2  -2   78.82    2.29
  -7   2  -2   79.83    2.62
  -7   2  -2   82.33    2.62
   7  -2   2   80.74    2.80
   7  -2   2   76.86    2.61
   7  -2   2   77.92    2.57
   7  -2   2   78.43    2.69
   7  -2   2   79.38    2.54
  -8   2  -2    5.53    0.82
  -8   2  -2    3.87    0.88
  -8   2  -2    3.33    0.84
  -8   2  -2    4.26    0.94
  -8   2  -2    3.87    0.66
   8  -2   2    2.83    0.75
   8  -2   2    4.46    0.94
   8  -2   2    4.06    1.03
   8  -2   2    4.46    0.99
  -9   2  -2    9.94    1.10
  -9   2  -2    8.22    1.26
  -9   2  -2    6.67    1.26
 -10   2  -2    2.36    1.50
 -10   2  -2    4.27    1.53
  10   1  -2   25.09    2.50
  10   1  -2   28.81    2.14
  10   1  -2   28.68    2.45
 -10  -1   2   31.78    2.29
 -10  -1   2   26.98    1.99
 -10  -1   2   28.08    1.90
   9   1  -2   36.14    2.14
   9   1  -2   39.59    1.94
   9   1  -2   37.22    2.08
  -9  -1   2   34.72    1.85
  -9  -1   2   37.97    1.85
  -9  -1   2   31.35    1.92
  -9  -1   2   38.76    1.97
  -9  -1   2   40.39    2.05
   8   1  -2   19.06    1.26
   8   1  -2   18.21    1.35
   8   1  -2   17.30    1.35
   8   1  -2   16.09    1.25
   8   1  -2   18.31    1.48
  -8  -1   2   18.81    1.23
  -8  -1   2   18.99    1.26
  -8  -1   2   18.86    1.12
  -8  -1   2   16.78    1.28
  -8  -1   2   16.67    1.13
  -8  -1   2   17.75    1.06
  -8  -1   2   17.73    1.38
  -8  -1   2   17.31    1.32
   7   1  -2   66.67    2.25
   7   1  -2   68.49    2.36
   7   1  -2   64.34    2.20
   7   1  -2   66.24    2.30
   7   1  -2   69.33    2.27
  -7  -1   2   67.45    2.26
  -7  -1   2   67.27    2.20
  -7  -1   2   66.40    2.07
  -7  -1   2   67.72    2.23
  -7  -1   2   60.33    2.19
  -7  -1   2   67.64    2.26
  -7  -1   2   69.43    2.28
  -7  -1   2   67.97    2.17
  -7  -1   2   65.09    2.23
   6   1  -2    3.55    0.64
   6   1  -2    4.22    0.49
   6   1  -2    4.24    0.48
   6   1  -2    4.25    0.51
   6   1  -2    5.32    0.53
   6   1  -2    4.52    0.56
   6   1  -2    4.85    0.52
  -6  -1   2    3.36    0.49
  -6  -1   2    4.60    0.43
  -6  -1   2    4.05    0.45
  -6  -1   2    4.30    0.48
  -6  -1   2    4.41    0.57
  -6  -1   2    4.61    0.48
  -6  -1   2    4.86    0.49
  -6  -1   2    4.04    0.44
  -6  -1   2    4.33    0.52
  -6  -1   2    3.91    0.49
   5   1  -2    1.89    0.30
   5   1  -2    1.93    0.31
   5   1  -2    1.91    0.35
   5   1  -2    2.97    0.46
   5   1  -2    1.55    0.31
   5   1  -2    1.48    0.36
   5   1  -2    2.36    0.35
   5   1  -2    1.93    0.32
   5   1  -2    1.61    0.31
  -5  -1   2    3.23    0.39
  -5  -1   2    1.59    0.30
  -5  -1   2    1.85    0.38
  -5  -1   2    2.07    0.32
  -5  -1   2    1.83    0.33
  -5  -1   2    1.42    0.30
  -5  -1   2    1.87    0.30
  -5  -1   2    2.43    0.39
  -5  -1   2    1.57    0.33
  -5  -1   2    1.97    0.36
   4   1  -2  218.51    5.67
   4   1  -2  212.93    5.68
   4   1  -2  210.46    6.06
   4   1  -2  221.00    6.08
   4   1  -2  215.40    5.77
   4   1  -2  227.16    5.85
   4   1  -2  211.96    5.81
   4   1  -2  208.04    5.95
   4   1  -2  217.80    5.85
  -4  -1   2  221.38    6.20
  -4  -1   2  221.48    5.85
  -4  -1   2  213.89    5.82
  -4  -1   2  208.62    5.67
  -4  -1   2  208.60    6.04
  -4  -1   2  214.29    5.81
  -4  -1   2  212.98    5.84
  -4  -1   2  205.08    5.95
  -4  -1   2  221.53    5.85
  -4  -1   2  211.42    5.68
  -4  -1   2  221.49    5.68
   3   1  -2    1.47    0.19
   3   1  -2    1.17    0.21
   3   1  -2    1.15    0.21
   3   1  -2    1.57    0.22
   3   1  -2    1.49    0.21
   3   1  -2    1.56    0.18
   3   1  -2    1.30    0.18
   3   1  -2    1.07    0.21
   3   1  -2    1.07    0.19
   3   1  -2    1.56    0.19
  -3  -1   2    1.58    0.23
  -3  -1   2    1.14    0.19
  -3  -1   2    1.19    0.22
  -3  -1   2    1.67    0.21
  -3  -1   2    1.53    0.19
  -3  -1   2    1.45    0.22
  -3  -1   2    1.52    0.18
  -3  -1   2    1.38    0.17
  -3  -1   2    1.38    0.21
  -3  -1   2    1.19    0.19
  -3  -1   2    1.63    0.20
  -3  -1   2    1.13    0.22
   2   1  -2    5.55    0.33
   2   1  -2    5.38    0.31
   2   1  -2    6.02    0.36
   2   1  -2    5.75    0.27
   2   1  -2    5.72    0.27
   2   1  -2    5.92    0.30
   2   1  -2    5.86    0.29
   2   1  -2    5.54    0.33
   2   1  -2    5.73    0.29
   2   1  -2    5.69    0.28
   2   1  -2    5.71    0.24
   2   1  -2    5.59    0.30
  -2  -1   2    5.65    0.23
  -2  -1   2    5.85    0.29
  -2  -1   2    5.57    0.29
  -2  -1   2    5.78    0.29
  -2  -1   2    5.66    0.30
  -2  -1   2    6.04    0.36
  -2  -1   2    5.78    0.28
  -2  -1   2    5.66    0.30
  -2  -1   2    5.90    0.28
  -2  -1   2    6.09    0.29
  -2  -1   2    5.46    0.27
  -2  -1   2    5.44    0.34
   1   1  -2    6.02    0.28
   1   1  -2    5.82    0.26
   1   1  -2    5.34    0.23
   1   1  -2    5.56    0.26
   1   1  -2    5.64    0.26
   1   1  -2    5.70    0.24
   1   1  -2    5.80    0.26
   1   1  -2    5.92    0.24
   1   1  -2    5.76    0.27
   1   1  -2    5.57    0.24
  -1  -1   2    5.82    0.24
  -1  -1   2    5.91    0.25
  -1  -1   2    5.69    0.25
  -1  -1   2    5.76    0.24
  -1  -1   2    5.48    0.26
  -1  -1   2    5.74    0.27
  -1  -1   2    5.55    0.26
  -1  -1   2    6.15    0.26
  -1  -1   2    5.81    0.26
  -1  -1   2    5.68    0.23
   0   1  -2    2.84    0.15
   0   1  -2    3.85    0.20
   0   1  -2    3.22    0.19
   0   1  -2    3.28    0.15
   0   1  -2    3.04    0.16
   0   1  -2    3.11    0.15
   0   1  -2    3.10    0.18
   0   1  -2    3.05    0.16
   0   1  -2    3.25    0.19
   0   1  -2    3.23    0.17
   0   1  -2    3.29    0.17
   0   1  -2    3.28    0.12
   0  -1   2    3.22    0.19
   0  -1   2    3.02    0.18
   0  -1   2    3.39    0.16
   0  -1   2    3.39    0.16
   0  -1   2    3.09    0.18
   0  -1   2    2.82    0.15
   0  -1   2    3.19    0.16
   0  -1   2    3.06    0.17
   0  -1   2    3.12    0.16
   0  -1   2    3.32    0.19
   0  -1   2    3.35    0.15
   0  -1   2    3.06    0.16
   0  -1   2    3.47    0.17
   0  -1   2    3.16    0.12
  -1   1  -2    5.96    0.21
  -1   1  -2    6.41    0.26
  -1   1  -2    6.34    0.21
  -1   1  -2    6.82    0.28
  -1   1  -2    6.45    0.28
  -1   1  -2    6.32    0.30
  -1   1  -2    6.57    0.32
  -1   1  -2    6.57    0.29
   1  -1   2    6.25    0.31
   1  -1   2    6.56    0.30
   1  -1   2    7.10    0.29
   1  -1   2    6.09    0.27
   1  -1   2    6.40    0.21
   1  -1   2    6.28    0.30
   1  -1   2    6.28    0.20
   1  -1   2    6.35    0.28
   1  -1   2    6.45    0.19
   1  -1   2    6.49    0.31
   1  -1   2    5.59    0.27
   1  -1   2    6.44    0.21
  -2   1  -2   48.40    1.38
  -2   1  -2   51.54    1.46
  -2   1  -2   53.80    1.50
  -2   1  -2   51.05    1.47
  -2   1  -2   52.48    1.52
  -2   1  -2   52.33    1.45
  -2   1  -2   49.04    1.48
  -2   1  -2   50.83    1.44
  -2   1  -2   51.74    1.51
   2  -1   2   53.07    1.50
   2  -1   2   51.09    1.46
   2  -1   2   52.12    1.50
   2  -1   2   49.75    1.43
   2  -1   2   52.67    1.46
   2  -1   2   50.56    1.53
   2  -1   2   51.47    1.45
   2  -1   2   50.16    1.48
   2  -1   2   51.30    1.57
  -3   1  -2   97.50    2.59
  -3   1  -2   90.89    2.71
  -3   1  -2   97.28    2.67
  -3   1  -2   94.95    2.77
  -3   1  -2   99.12    2.74
  -3   1  -2   93.41    2.74
  -3   1  -2   96.22    2.65
  -3   1  -2   96.15    2.74
  -3   1  -2   95.15    2.68
   3  -1   2   97.56    2.87
   3  -1   2   99.56    2.68
   3  -1   2   94.81    2.64
   3  -1   2   97.71    2.74
   3  -1   2   99.82    2.68
   3  -1   2   97.15    2.75
   3  -1   2   99.59    2.75
   3  -1   2  100.93    2.73
   3  -1   2   96.52    2.78
  -4   1  -2   11.48    0.58
  -4   1  -2   11.40    0.36
  -4   1  -2   11.15    0.50
  -4   1  -2   11.26    0.58
  -4   1  -2   11.72    0.70
  -4   1  -2   11.02    0.36
  -4   1  -2   11.79    0.70
  -4   1  -2   11.07    0.39
  -4   1  -2   11.09    0.60
  -4   1  -2   11.27    0.67
  -4   1  -2   11.87    0.59
   4  -1   2   11.08    0.60
   4  -1   2   12.05    0.63
   4  -1   2   11.62    0.53
   4  -1   2   10.40    0.67
   4  -1   2   11.45    0.62
   4  -1   2   11.66    0.58
   4  -1   2   10.31    0.63
   4  -1   2   11.92    0.63
  -5   1  -2   17.40    0.87
  -5   1  -2   18.65    0.82
  -5   1  -2   18.57    0.94
  -5   1  -2   18.01    0.60
  -5   1  -2   17.58    0.55
  -5   1  -2   17.30    0.84
  -5   1  -2   19.14    0.79
  -5   1  -2   17.46    0.90
  -5   1  -2   17.78    0.55
  -5   1  -2   18.84    0.92
   5  -1   2   15.41    0.91
   5  -1   2   16.79    0.88
   5  -1   2   19.40    0.90
   5  -1   2   18.15    0.87
   5  -1   2   17.75    0.76
   5  -1   2   19.17    0.90
  -6   1  -2  173.64    4.83
  -6   1  -2  180.69    4.99
  -6   1  -2  172.28    4.92
  -6   1  -2  174.55    4.92
  -6   1  -2  171.22    4.92
  -6   1  -2  169.54    4.93
  -6   1  -2  174.60    4.81
  -6   1  -2  172.19    4.96
  -6   1  -2  171.70    4.83
   6  -1   2  168.39    4.96
   6  -1   2  170.96    5.14
   6  -1   2  171.37    4.82
   6  -1   2  174.98    4.99
   6  -1   2  178.22    4.92
  -7   1  -2    1.46    0.71
  -7   1  -2    1.01    0.65
  -7   1  -2    0.59    0.21
  -7   1  -2    0.46    0.82
  -7   1  -2   -0.74    0.56
  -7   1  -2    1.75    0.72
  -7   1  -2    0.49    0.58
  -7   1  -2    0.77    0.21
   7  -1   2    0.19    0.47
   7  -1   2    0.25    0.77
   7  -1   2    1.98    0.71
   7  -1   2    0.83    0.63
   7  -1   2    0.85    0.73
  -8   1  -2   43.55    2.10
  -8   1  -2   41.82    1.93
  -8   1  -2   41.97    1.91
  -8   1  -2   41.75    1.93
   8  -1   2   43.21    2.16
   8  -1   2   46.06    2.26
   8  -1   2   42.29    1.82
   8  -1   2   41.11    2.10
  -9   1  -2    8.97    1.17
  -9   1  -2    8.86    1.14
  -9   1  -2    6.15    0.94
 -11   0   2    0.54    1.24
 -11   0   2    0.27    1.50
  10   0  -2   15.53    1.50
  10   0  -2   18.20    1.84
  10   0  -2   15.42    1.40
 -10   0   2   15.68    1.52
 -10   0   2   17.88    1.49
 -10   0   2   16.64    1.68
   9   0  -2    6.08    0.82
   9   0  -2    6.98    1.13
   9   0  -2    6.22    1.01
  -9   0   2    5.75    1.01
  -9   0   2    6.23    0.80
  -9   0   2    6.59    0.95
  -9   0   2    4.52    1.05
  -9   0   2    6.56    1.12
  -9   0   2    6.44    0.77
   8   0  -2   54.39    2.12
   8   0  -2   56.16    2.10
   8   0  -2   51.16    2.15
   8   0  -2   56.00    2.11
  -8   0   2   57.85    1.98
  -8   0   2   54.09    2.02
  -8   0   2   55.71    2.02
  -8   0   2   56.91    2.07
  -8   0   2   57.15    2.05
  -8   0   2   56.11    2.10
  -8   0   2   55.99    2.14
  -8   0   2   53.20    2.15
  -8   0   2   52.43    1.86
   7   0  -2   16.09    1.03
   7   0  -2   18.85    1.03
   7   0  -2   16.40    0.99
   7   0  -2   18.06    1.05
   7   0  -2   17.30    1.15
  -7   0   2   18.14    0.88
  -7   0   2   16.15    0.91
  -7   0   2   18.64    1.07
  -7   0   2   15.92    1.16
  -7   0   2   17.79    1.08
  -7   0   2   17.15    0.85
  -7   0   2   16.00    1.08
  -7   0   2   15.53    1.00
  -7   0   2   17.80    0.96
   6   0  -2   -0.14    0.41
   6   0  -2   -0.03    0.31
   6   0  -2   -0.34    0.36
   6   0  -2   -0.30    0.41
   6   0  -2   -0.06    0.32
   6   0  -2    0.29    0.34
   6   0  -2   -0.23    0.36
   6   0  -2    0.55    0.44
   6   0  -2   -0.26    0.43
   6   0  -2   -0.23    0.29
  -6   0   2   -0.16    0.29
  -6   0   2   -0.29    0.40
  -6   0   2   -0.11    0.37
  -6   0   2    0.25    0.41
  -6   0   2   -0.27    0.28
  -6   0   2   -0.34    0.44
  -6   0   2   -0.17    0.30
  -6   0   2   -0.16    0.35
  -6   0   2   -0.16    0.35
  -6   0   2   -0.23    0.33
   5   0  -2    2.97    0.31
   5   0  -2    3.12    0.34
   5   0  -2    2.92    0.36
   5   0  -2    2.87    0.39
   5   0  -2    2.37    0.32
   5   0  -2    3.59    0.39
   5   0  -2    3.03    0.45
   5   0  -2    2.42    0.40
   5   0  -2    2.36    0.34
   5   0  -2    2.95    0.38
   5   0  -2    3.17    0.38
  -5   0   2    2.78    0.32
  -5   0   2    3.25    0.36
  -5   0   2    3.13    0.36
  -5   0   2    3.36    0.37
  -5   0   2    2.84    0.37
  -5   0   2    2.86    0.32
  -5   0   2    3.04    0.33
  -5   0   2    3.43    0.41
  -5   0   2    2.95    0.41
  -5   0   2    2.79    0.30
   4   0  -2   42.02    1.28
   4   0  -2   42.51    1.34
   4   0  -2   43.48    1.28
   4   0  -2   42.67    1.29
   4   0  -2   41.90    1.32
   4   0  -2   42.24    1.37
   4   0  -2   41.15    1.38
   4   0  -2   43.51    1.38
   4   0  -2   41.41    1.35
   4   0  -2   41.46    1.32
   4   0  -2   41.77    1.27
   4   0  -2   40.69    1.31
  -4   0   2   39.95    1.34
  -4   0   2   41.33    1.27
  -4   0   2   41.33    1.32
  -4   0   2   41.39    1.31
  -4   0   2   40.57    1.33
  -4   0   2   37.28    1.26
  -4   0   2   41.92    1.31
  -4   0   2   43.26    1.27
  -4   0   2   43.30    1.36
  -4   0   2   42.61    1.29
  -4   0   2   43.06    1.40
  -4   0   2   41.70    1.30
   3   0  -2    5.64    0.32
   3   0  -2    5.60    0.36
   3   0  -2    6.24    0.39
   3   0  -2    6.60    0.34
   3   0  -2    6.38    0.44
   3   0  -2    6.22    0.37
   3   0  -2    5.40    0.33
   3   0  -2    5.87    0.36
   3   0  -2    6.37    0.33
   3   0  -2    6.45    0.37
   3   0  -2    6.15    0.39
   3   0  -2    6.34    0.40
  -3   0   2    6.46    0.34
  -3   0   2    6.07    0.34
  -3   0   2    6.61    0.39
  -3   0   2    8.12    0.40
  -3   0   2    6.58    0.37
  -3   0   2    6.00    0.33
  -3   0   2    6.21    0.35
  -3   0   2    5.89    0.36
  -3   0   2    7.18    0.35
  -3   0   2    5.74    0.32
  -3   0   2    6.31    0.40
  -3   0   2    5.68    0.34
   2   0  -2  207.10    5.33
   2   0  -2  204.30    5.70
   2   0  -2  203.21    5.33
   2   0  -2  202.06    5.54
   2   0  -2  205.66    5.18
   2   0  -2  205.71    5.31
   2   0  -2  204.99    5.27
   2   0  -2  193.03    5.45
   2   0  -2  208.94    5.38
   2   0  -2  191.36    5.57
   2   0  -2  199.04    5.17
  -2   0   2  191.94    5.31
  -2   0   2  206.85    5.38
  -2   0   2  199.38    5.54
  -2   0   2  205.10    5.69
  -2   0   2  212.95    5.39
  -2   0   2  201.44    5.18
  -2   0   2  203.71    5.33
  -2   0   2  175.50    5.56
  -2   0   2  184.71    5.44
  -2   0   2  201.78    5.17
  -2   0   2  193.05    5.27
  -2   0   2  197.42    5.33
   1   0  -2   10.60    0.37
   1   0  -2    9.92    0.35
   1   0  -2   10.10    0.38
   1   0  -2   10.22    0.35
   1   0  -2   10.41    0.37
   1   0  -2   10.55    0.37
   1   0  -2   10.72    0.34
   1   0  -2   10.00    0.39
   1   0  -2   10.32    0.36
   1   0  -2   10.68    0.36
   1   0  -2   10.06    0.36
   1   0  -2    9.90    0.36
  -1   0   2   10.27    0.38
  -1   0   2   10.36    0.35
  -1   0   2   10.35    0.38
  -1   0   2   10.41    0.36
  -1   0   2   10.07    0.35
  -1   0   2   10.80    0.37
  -1   0   2   10.60    0.36
  -1   0   2    9.99    0.36
  -1   0   2   10.53    0.36
  -1   0   2   10.28    0.37
  -1   0   2   10.73    0.34
   0   0  -2   12.51    0.41
   0   0  -2   12.50    0.43
   0   0  -2   12.80    0.40
   0   0  -2   12.57    0.44
   0   0  -2   12.39    0.42
   0   0  -2   12.11    0.39
   0   0  -2   12.48    0.41
   0   0  -2   11.71    0.41
   0   0  -2   12.08    0.41
   0   0  -2   12.48    0.40
   0   0  -2   11.90    0.42
   0   0   2   12.25    0.42
   0   0   2   12.76    0.40
   0   0   2   12.45    0.43
   0   0   2   12.47    0.41
   0   0   2   12.33    0.39
   0   0   2   12.28    0.42
   0   0   2   11.81    0.42
   0   0   2   11.74    0.42
   0   0   2   12.21    0.41
   0   0   2   12.21    0.40
   0   0   2   12.26    0.43
  -1   0  -2  517.69   13.69
  -1   0  -2  540.71   14.64
  -1   0  -2  536.97   14.18
  -1   0  -2  542.88   14.19
  -1   0  -2  544.63   13.66
  -1   0  -2  557.03   14.57
  -1   0  -2  521.64   14.09
  -1   0  -2  522.74   13.68
  -1   0  -2  553.17   14.98
  -1   0  -2  514.68   14.09
  -1   0  -2  532.53   13.99
   1   0   2  519.60   14.08
   1   0   2  551.66   13.66
   1   0   2  523.43   14.09
   1   0   2  516.92   13.69
   1   0   2  566.47   14.19
   1   0   2  536.30   14.64
   1   0   2  545.49   14.57
   1   0   2  535.61   14.98
   1   0   2  523.80   13.68
   1   0   2  537.85   13.99
  -2   0  -2   50.58    1.51
  -2   0  -2   50.91    1.47
  -2   0  -2   51.64    1.42
  -2   0  -2   50.84    1.48
  -2   0  -2   50.31    1.51
  -2   0  -2   51.91    1.54
  -2   0  -2   49.80    1.52
  -2   0  -2   49.52    1.47
  -2   0  -2   49.33    1.47
  -2   0  -2   50.13    1.45
  -2   0  -2   51.57    1.48
   2   0   2   51.54    1.53
   2   0   2   48.84    1.51
   2   0   2   48.03    1.55
   2   0   2   52.65    1.51
   2   0   2   49.08    1.46
   2   0   2   50.91    1.48
   2   0   2   52.00    1.48
   2   0   2   51.01    1.47
  -3   0  -2    0.79    0.12
  -3   0  -2    0.65    0.24
  -3   0  -2    0.68    0.29
  -3   0  -2    0.88    0.24
  -3   0  -2    0.83    0.14
  -3   0  -2    0.93    0.29
  -3   0  -2    1.01    0.26
  -3   0  -2    0.96    0.13
  -3   0  -2    0.65    0.17
  -3   0  -2    0.89    0.22
  -3   0  -2    0.71    0.22
   3   0   2    0.99    0.30
   3   0   2    0.87    0.24
   3   0   2    1.01    0.27
   3   0   2    0.94    0.25
   3   0   2    0.75    0.21
   3   0   2    0.79    0.25
   3   0   2    0.83    0.19
   3   0   2    1.25    0.26
  -4   0  -2    5.77    0.30
  -4   0  -2    6.80    0.51
  -4   0  -2    5.80    0.52
  -4   0  -2    5.69    0.54
  -4   0  -2    6.45    0.56
  -4   0  -2    6.18    0.59
  -4   0  -2    6.60    0.58
  -4   0  -2    5.49    0.33
  -4   0  -2    6.23    0.41
  -4   0  -2    6.20    0.30
  -4   0  -2    5.80    0.57
   4   0   2    5.88    0.53
   4   0   2    5.78    0.50
   4   0   2    5.26    0.52
   4   0   2    6.21    0.56
   4   0   2    6.63    0.57
   4   0   2    6.29    0.53
   4   0   2    6.55    0.45
   4   0   2    5.58    0.49
  -5   0  -2    0.41    0.19
  -5   0  -2    0.53    0.43
  -5   0  -2   -0.03    0.21
  -5   0  -2    0.19    0.30
  -5   0  -2   -0.15    0.21
  -5   0  -2    0.09    0.44
  -5   0  -2    0.87    0.43
  -5   0  -2   -0.25    0.40
  -5   0  -2    0.38    0.18
  -5   0  -2    0.35    0.43
  -5   0  -2    0.38    0.37
   5   0   2    0.86    0.34
   5   0   2    0.95    0.43
   5   0   2    0.85    0.45
   5   0   2    0.51    0.49
   5   0   2   -0.61    0.46
  -6   0  -2    0.15    0.58
  -6   0  -2    0.06    0.23
  -6   0  -2    0.13    0.42
  -6   0  -2    0.00    0.29
  -6   0  -2    1.24    0.56
  -6   0  -2   -0.20    0.58
  -6   0  -2   -0.13    0.47
  -6   0  -2    0.64    0.46
  -6   0  -2   -0.22    0.25
  -6   0  -2    0.19    0.37
  -6   0  -2    0.85    0.24
   6   0   2    0.32    0.44
   6   0   2    0.76    0.57
   6   0   2    0.86    0.56
   6   0   2   -0.23    0.48
   6   0   2    0.18    0.50
  -7   0  -2    5.20    1.02
  -7   0  -2    6.63    0.78
  -7   0  -2    6.52    0.82
  -7   0  -2    6.09    0.77
  -7   0  -2    4.64    0.46
  -7   0  -2    5.80    0.76
  -7   0  -2    6.19    0.63
  -7   0  -2    6.39    0.47
  -7   0  -2    5.00    0.45
  -7   0  -2    5.45    0.80
   7   0   2    4.55    0.96
   7   0   2    5.03    0.81
   7   0   2    6.44    0.69
   7   0   2    4.76    0.90
  -8   0  -2    7.72    1.00
  -8   0  -2    8.31    0.97
  -8   0  -2    9.45    1.23
  -8   0  -2    6.30    0.88
  -8   0  -2    8.56    1.09
   8   0   2    8.57    1.32
   8   0   2    6.96    1.09
   8   0   2    8.18    0.94
   8   0   2    7.96    1.17
  -9   0  -2    7.08    1.16
  -9   0  -2    6.23    1.36
  -9   0  -2    5.03    1.21
   9   0   2    8.62    1.54
 -11   1   2    0.62    1.20
 -11   1   2    0.73    1.46
 -11   1   2    1.01    1.08
  10  -1  -2    1.76    1.08
  10  -1  -2    3.42    1.25
 -10   1   2    4.14    1.15
 -10   1   2    2.19    1.15
 -10   1   2    2.51    0.96
   9  -1  -2    7.09    0.94
   9  -1  -2    5.07    0.85
   9  -1  -2    5.85    0.77
  -9   1   2    4.91    0.82
  -9   1   2    6.20    0.75
  -9   1   2    6.88    1.01
  -9   1   2    6.92    0.78
  -9   1   2    6.73    0.90
  -9   1   2    4.46    0.77
   8  -1  -2    0.39    0.59
   8  -1  -2    0.58    0.50
   8  -1  -2    0.62    0.59
   8  -1  -2   -0.92    0.76
   8  -1  -2    0.49    0.63
   8  -1  -2    0.47    0.50
  -8   1   2   -0.06    0.45
  -8   1   2    1.50    0.68
  -8   1   2    0.11    0.51
  -8   1   2    1.10    0.79
  -8   1   2    0.10    0.52
  -8   1   2    0.51    0.49
  -8   1   2    1.38    0.57
  -8   1   2    0.26    0.58
   7  -1  -2   14.83    0.85
   7  -1  -2   16.99    0.92
   7  -1  -2   16.70    0.99
   7  -1  -2   13.59    0.97
   7  -1  -2   14.79    0.87
   7  -1  -2   15.60    0.83
   7  -1  -2   14.31    0.86
  -7   1   2   16.10    0.88
  -7   1   2   14.95    0.95
  -7   1   2   14.01    0.83
  -7   1   2   13.53    0.75
  -7   1   2   14.04    0.83
  -7   1   2   16.26    1.03
  -7   1   2   14.27    0.81
  -7   1   2   13.63    0.97
  -7   1   2   14.11    1.01
   6  -1  -2    2.86    0.41
   6  -1  -2    1.95    0.44
   6  -1  -2    2.19    0.37
   6  -1  -2    2.90    0.36
   6  -1  -2    2.38    0.38
   6  -1  -2    2.84    0.46
   6  -1  -2    1.25    0.50
   6  -1  -2    3.18    0.40
   6  -1  -2    2.66    0.38
   6  -1  -2    2.07    0.49
  -6   1   2    3.13    0.37
  -6   1   2    2.26    0.38
  -6   1   2    2.81    0.46
  -6   1   2    2.58    0.37
  -6   1   2    2.74    0.41
  -6   1   2    2.76    0.48
  -6   1   2    3.20    0.44
  -6   1   2    3.06    0.40
  -6   1   2    3.47    0.45
  -6   1   2    2.93    0.38
   5  -1  -2   11.86    0.63
   5  -1  -2   12.56    0.67
   5  -1  -2   11.68    0.59
   5  -1  -2   12.07    0.60
   5  -1  -2   12.57    0.65
   5  -1  -2   12.02    0.61
   5  -1  -2   12.15    0.56
   5  -1  -2   12.07    0.62
   5  -1  -2   12.36    0.61
   5  -1  -2   11.24    0.77
   5  -1  -2   11.30    0.71
   5  -1  -2   12.59    0.61
  -5   1   2   12.27    0.58
  -5   1   2   10.84    0.56
  -5   1   2   12.57    0.72
  -5   1   2   12.23    0.67
  -5   1   2   12.90    0.62
  -5   1   2   12.37    0.62
  -5   1   2   12.51    0.61
  -5   1   2   12.39    0.67
  -5   1   2   13.17    0.60
  -5   1   2   12.49    0.60
   4  -1  -2    3.21    0.36
   4  -1  -2    2.83    0.32
   4  -1  -2    2.39    0.24
   4  -1  -2    2.56    0.31
   4  -1  -2    3.35    0.33
   4  -1  -2    2.75    0.29
   4  -1  -2    2.87    0.31
   4  -1  -2    2.54    0.29
   4  -1  -2    2.68    0.29
   4  -1  -2    2.97    0.34
   4  -1  -2    2.76    0.30
   4  -1  -2    2.82    0.27
  -4   1   2    2.82    0.27
  -4   1   2    3.27    0.34
  -4   1   2    3.00    0.30
  -4   1   2    2.86    0.26
  -4   1   2    2.61    0.30
  -4   1   2    2.73    0.30
  -4   1   2    3.62    0.37
  -4   1   2    2.76    0.29
  -4   1   2    2.42    0.29
  -4   1   2    2.79    0.31
  -4   1   2    2.72    0.28
   3  -1  -2  172.55    4.45
   3  -1  -2  168.80    4.72
   3  -1  -2  168.01    4.50
   3  -1  -2  167.71    4.61
   3  -1  -2  170.87    4.50
   3  -1  -2  167.57    4.36
   3  -1  -2  165.13    4.52
   3  -1  -2  170.58    4.48
   3  -1  -2  167.28    4.49
   3  -1  -2  155.53    4.79
   3  -1  -2  166.82    4.37
   3  -1  -2  166.43    4.68
  -3   1   2  172.54    4.54
  -3   1   2  139.47    4.43
  -3   1   2  170.26    4.37
  -3   1   2  162.73    4.60
  -3   1   2  163.53    4.35
  -3   1   2  163.01    4.48
  -3   1   2  172.65    4.50
  -3   1   2  171.73    4.80
  -3   1   2  177.10    4.53
  -3   1   2  163.10    4.36
   2  -1  -2  707.42   17.92
   2  -1  -2  693.47   18.96
   2  -1  -2  685.93   17.92
   2  -1  -2  625.79   18.04
   2  -1  -2  702.91   17.72
   2  -1  -2  705.50   17.72
   2  -1  -2  672.31   17.47
   2  -1  -2  706.00   17.22
   2  -1  -2  698.73   17.21
   2  -1  -2  616.21   18.46
   2  -1  -2  668.58   17.43
  -2   1   2  697.96   17.72
  -2   1   2  711.71   17.92
  -2   1   2  705.55   17.92
  -2   1   2  677.74   18.96
  -2   1   2  692.97   17.72
  -2   1   2  617.33   17.60
  -2   1   2  710.41   17.22
  -2   1   2  596.08   18.03
  -2   1   2  644.06   17.47
  -2   1   2  624.63   18.46
  -2   1   2  690.31   17.21
   1  -1  -2    5.53    0.26
   1  -1  -2    5.14    0.28
   1  -1  -2    5.02    0.26
   1  -1  -2    5.02    0.27
   1  -1  -2    5.23    0.26
   1  -1  -2    5.18    0.26
   1  -1  -2    4.64    0.26
   1  -1  -2    5.04    0.25
   1  -1  -2    5.02    0.27
   1  -1  -2    5.26    0.23
  -1   1   2    5.24    0.26
  -1   1   2    5.40    0.26
  -1   1   2    5.04    0.26
  -1   1   2    5.02    0.23
  -1   1   2    5.04    0.26
  -1   1   2    5.04    0.26
  -1   1   2    5.19    0.30
  -1   1   2    5.52    0.26
  -1   1   2    5.33    0.28
  -1   1   2    5.24    0.29
   0  -1  -2    0.03    0.09
   0  -1  -2    0.06    0.11
   0  -1  -2   -0.07    0.10
   0  -1  -2    0.02    0.10
   0  -1  -2    0.01    0.09
   0  -1  -2   -0.19    0.12
   0  -1  -2   -0.02    0.10
   0  -1  -2    0.04    0.10
   0  -1  -2    0.08    0.10
   0  -1  -2    0.05    0.11
   0  -1  -2   -0.05    0.10
   0   1   2   -0.01    0.11
   0   1   2   -0.01    0.11
   0   1   2    0.05    0.11
   0   1   2    0.12    0.09
   0   1   2    0.02    0.12
   0   1   2    0.00    0.09
   0   1   2   -0.03    0.09
   0   1   2   -0.11    0.10
   0   1   2   -0.19    0.09
   0   1   2   -0.09    0.12
   0   1   2    0.10    0.11
   0   1   2   -0.02    0.11
  -1  -1  -2  428.16   11.47
  -1  -1  -2  414.28   10.77
  -1  -1  -2  418.85   11.49
  -1  -1  -2  418.90   11.16
  -1  -1  -2  414.65   11.78
  -1  -1  -2  420.22   10.99
  -1  -1  -2  417.90   10.78
  -1  -1  -2  418.39   11.09
  -1  -1  -2  420.38   11.16
  -1  -1  -2  419.07   10.74
  -1  -1  -2  413.18   11.09
   1   1   2  433.36   10.78
   1   1   2  422.73   11.16
   1   1   2  433.19   11.10
   1   1   2  423.04   10.98
   1   1   2  404.06   11.23
   1   1   2  402.94   10.72
   1   1   2  430.36   11.78
   1   1   2  419.60   10.77
   1   1   2  413.16   11.48
   1   1   2  413.81   11.09
   1   1   2  418.16   11.46
  -2  -1  -2   41.26    1.26
  -2  -1  -2   39.74    1.27
  -2  -1  -2   41.23    1.27
  -2  -1  -2   41.61    1.23
  -2  -1  -2   41.96    1.27
  -2  -1  -2   39.26    1.30
  -2  -1  -2   41.65    1.27
  -2  -1  -2   42.23    1.31
  -2  -1  -2   43.05    1.28
  -2  -1  -2   41.12    1.27
   2   1   2   40.99    1.27
   2   1   2   41.98    1.28
   2   1   2   43.32    1.23
   2   1   2   43.08    1.31
   2   1   2   41.60    1.27
   2   1   2   42.80    1.29
   2   1   2   42.03    1.27
   2   1   2   41.97    1.32
   2   1   2   40.81    1.31
  -3  -1  -2   35.19    1.23
  -3  -1  -2   37.03    1.24
  -3  -1  -2   35.28    1.15
  -3  -1  -2   36.78    1.28
  -3  -1  -2   35.73    1.20
  -3  -1  -2   38.99    1.24
  -3  -1  -2   36.80    1.12
  -3  -1  -2   37.85    1.19
  -3  -1  -2   36.46    1.25
  -3  -1  -2   35.64    1.21
   3   1   2   36.27    1.24
   3   1   2   37.90    1.24
   3   1   2   35.53    1.26
   3   1   2   37.83    1.22
   3   1   2   38.59    1.25
   3   1   2   36.94    1.22
   3   1   2   37.16    1.18
   3   1   2   37.05    1.23
  -4  -1  -2    3.32    0.43
  -4  -1  -2    2.48    0.34
  -4  -1  -2    2.53    0.24
  -4  -1  -2    2.27    0.46
  -4  -1  -2    2.81    0.31
  -4  -1  -2    2.33    0.41
  -4  -1  -2    2.23    0.44
  -4  -1  -2    2.32    0.36
  -4  -1  -2    2.74    0.42
  -4  -1  -2    2.75    0.29
  -4  -1  -2    2.78    0.40
   4   1   2    3.17    0.42
   4   1   2    2.56    0.42
   4   1   2    2.49    0.40
   4   1   2    2.05    0.39
   4   1   2    2.35    0.43
   4   1   2    2.09    0.36
   4   1   2    2.68    0.37
   4   1   2    2.64    0.38
  -5  -1  -2    8.12    0.52
  -5  -1  -2    9.18    0.75
  -5  -1  -2    9.85    0.77
  -5  -1  -2    9.99    0.53
  -5  -1  -2    8.90    0.76
  -5  -1  -2    8.53    0.75
  -5  -1  -2    9.43    0.51
  -5  -1  -2    8.77    0.74
  -5  -1  -2    9.76    0.71
  -5  -1  -2   10.76    0.89
   5   1   2   10.82    0.83
   5   1   2   10.08    0.73
   5   1   2    8.97    0.79
   5   1   2    8.58    0.75
   5   1   2    9.06    0.78
  -6  -1  -2    2.55    0.56
  -6  -1  -2    3.68    0.70
  -6  -1  -2    2.93    0.63
  -6  -1  -2    2.81    0.34
  -6  -1  -2    2.40    0.49
  -6  -1  -2    2.88    0.64
  -6  -1  -2    2.75    0.60
  -6  -1  -2    2.20    0.60
  -6  -1  -2    2.94    0.37
  -6  -1  -2    2.51    0.33
  -6  -1  -2    2.77    0.40
   6   1   2    2.15    0.59
   6   1   2    1.70    0.58
   6   1   2    2.38    0.80
   6   1   2    2.80    0.72
   6   1   2    2.03    0.48
  -7  -1  -2   21.37    1.29
  -7  -1  -2   18.76    1.31
  -7  -1  -2   21.28    0.90
  -7  -1  -2   24.12    1.33
  -7  -1  -2   21.85    1.36
  -7  -1  -2   21.98    1.36
  -7  -1  -2   21.62    0.94
  -7  -1  -2   20.58    1.56
   7   1   2   23.67    1.44
   7   1   2   21.80    1.41
   7   1   2   21.94    1.53
   7   1   2   23.25    1.32
  -8  -1  -2   12.17    1.12
  -8  -1  -2   12.30    1.27
  -8  -1  -2   12.07    1.28
  -8  -1  -2   12.76    1.19
  -8  -1  -2   13.46    1.31
   8   1   2   11.76    1.24
   8   1   2   12.29    1.00
   8   1   2   13.83    1.41
   8   1   2   12.59    1.54
  -9  -1  -2    2.98    1.12
  -9  -1  -2    1.36    1.11
  -9  -1  -2    5.14    1.29
   9   1   2   -0.79    1.43
 -11   2   2    1.52    0.95
 -11   2   2    1.19    1.15
 -11   2   2    3.08    1.11
  10  -2  -2    3.70    0.99
  10  -2  -2    4.52    1.07
 -10   2   2    6.39    1.13
 -10   2   2    4.47    1.12
 -10   2   2    4.63    0.93
   9  -2  -2   34.62    1.74
   9  -2  -2   33.12    1.84
   9  -2  -2   31.11    1.89
   9  -2  -2   34.15    1.73
  -9   2   2   29.93    1.62
  -9   2   2   35.95    1.81
  -9   2   2   36.55    1.76
  -9   2   2   33.45    1.64
  -9   2   2   33.90    1.49
  -9   2   2   36.14    1.91
   8  -2  -2    5.33    0.74
   8  -2  -2    8.60    0.82
   8  -2  -2    8.37    0.75
   8  -2  -2    7.28    0.78
   8  -2  -2    7.55    0.70
   8  -2  -2    8.06    0.78
   8  -2  -2    7.19    0.78
  -8   2   2    7.54    0.80
  -8   2   2    7.36    0.64
  -8   2   2    7.66    0.62
  -8   2   2    6.91    0.81
  -8   2   2    7.07    0.73
  -8   2   2    7.36    0.70
  -8   2   2    6.96    0.69
  -8   2   2    7.21    0.67
  -8   2   2    7.28    0.79
   7  -2  -2   30.21    1.34
   7  -2  -2   29.68    1.18
   7  -2  -2   30.99    1.25
   7  -2  -2   31.22    1.31
   7  -2  -2   28.79    1.30
   7  -2  -2   30.66    1.21
   7  -2  -2   29.13    1.31
  -7   2   2   29.58    1.35
  -7   2   2   29.63    1.13
  -7   2   2   30.69    1.25
  -7   2   2   30.61    1.22
  -7   2   2   26.06    1.33
  -7   2   2   31.16    1.24
  -7   2   2   30.08    1.22
  -7   2   2   27.17    1.27
  -7   2   2   30.04    1.27
   6  -2  -2   39.28    1.39
   6  -2  -2   34.96    1.42
   6  -2  -2   38.91    1.38
   6  -2  -2   37.27    1.44
   6  -2  -2   38.67    1.42
   6  -2  -2   36.34    1.35
   6  -2  -2   37.81    1.38
   6  -2  -2   38.32    1.43
   6  -2  -2   36.48    1.23
   6  -2  -2   39.31    1.34
   6  -2  -2   36.22    1.28
   6  -2  -2   38.61    1.35
  -6   2   2   36.34    1.34
  -6   2   2   39.59    1.39
  -6   2   2   36.45    1.34
  -6   2   2   39.55    1.25
  -6   2   2   38.93    1.35
  -6   2   2   38.43    1.34
  -6   2   2   38.98    1.33
  -6   2   2   37.51    1.29
  -6   2   2   39.80    1.35
   5  -2  -2   17.55    0.74
   5  -2  -2   15.81    0.70
   5  -2  -2   18.11    0.82
   5  -2  -2   17.25    0.74
   5  -2  -2   15.98    0.75
   5  -2  -2   18.31    0.83
   5  -2  -2   17.26    0.70
   5  -2  -2   17.72    0.72
   5  -2  -2   17.26    0.86
   5  -2  -2   16.96    0.79
   5  -2  -2   17.47    0.77
   5  -2  -2   17.37    0.87
  -5   2   2   17.66    0.75
  -5   2   2   18.12    0.72
  -5   2   2   18.11    0.78
  -5   2   2   18.09    0.71
  -5   2   2   17.50    0.70
  -5   2   2   17.92    0.74
  -5   2   2   17.79    0.72
  -5   2   2   19.24    0.80
  -5   2   2   16.77    0.72
   4  -2  -2   21.28    0.78
   4  -2  -2   20.96    0.77
   4  -2  -2   22.87    0.80
   4  -2  -2   22.06    0.77
   4  -2  -2   19.33    0.75
   4  -2  -2   19.79    0.75
   4  -2  -2   22.24    0.86
   4  -2  -2   21.17    0.87
   4  -2  -2   20.58    0.78
   4  -2  -2   20.84    0.81
   4  -2  -2   22.06    0.81
   4  -2  -2   21.73    0.83
  -4   2   2   21.23    0.81
  -4   2   2   21.28    0.74
  -4   2   2   20.92    0.83
  -4   2   2   21.52    0.75
  -4   2   2   20.84    0.77
  -4   2   2   21.09    0.78
  -4   2   2   20.73    0.79
  -4   2   2   21.39    0.68
  -4   2   2   22.60    0.76
  -4   2   2   20.76    0.75
  -4   2   2   21.64    0.79
  -4   2   2   22.24    0.82
   3  -2  -2  110.36    3.09
   3  -2  -2  107.18    2.96
   3  -2  -2  114.84    3.15
   3  -2  -2  110.58    3.05
   3  -2  -2  107.32    3.08
   3  -2  -2  109.12    3.00
   3  -2  -2  108.48    2.96
   3  -2  -2  114.59    3.25
   3  -2  -2  109.52    3.04
   3  -2  -2  107.72    3.05
   3  -2  -2  114.21    3.03
   3  -2  -2  114.03    3.28
  -3   2   2  111.18    3.13
  -3   2   2  113.60    3.28
  -3   2   2  111.05    3.05
  -3   2   2  108.12    2.96
  -3   2   2  108.23    3.05
  -3   2   2  114.60    3.10
  -3   2   2  109.00    3.05
  -3   2   2  107.19    2.96
  -3   2   2  112.34    3.04
  -3   2   2  117.05    3.09
   2  -2  -2   74.59    2.04
   2  -2  -2   75.07    1.99
   2  -2  -2   72.50    2.19
   2  -2  -2   75.55    2.04
   2  -2  -2   71.23    2.07
   2  -2  -2   72.97    1.98
   2  -2  -2   73.29    2.09
   2  -2  -2   73.93    2.02
   2  -2  -2   77.29    2.17
   2  -2  -2   75.46    2.07
   2  -2  -2   69.03    1.97
  -2   2   2   74.50    2.19
  -2   2   2   71.05    2.02
  -2   2   2   76.12    2.08
  -2   2   2   74.34    2.04
  -2   2   2   71.72    2.15
  -2   2   2   72.21    2.08
  -2   2   2   74.29    1.98
  -2   2   2   75.20    2.04
  -2   2   2   72.77    1.98
  -2   2   2   72.78    2.00
  -2   2   2   70.14    2.07
  -2   2   2   66.07    1.99
   1  -2  -2    0.40    0.12
   1  -2  -2    0.54    0.10
   1  -2  -2    0.46    0.16
   1  -2  -2    0.34    0.10
   1  -2  -2    0.45    0.14
   1  -2  -2    0.44    0.12
   1  -2  -2    0.30    0.12
   1  -2  -2    0.51    0.14
   1  -2  -2    0.38    0.11
   1  -2  -2    0.56    0.15
  -1   2   2    0.58    0.15
  -1   2   2    0.28    0.15
  -1   2   2    0.33    0.11
  -1   2   2    0.32    0.10
  -1   2   2    0.40    0.14
  -1   2   2    0.22    0.14
  -1   2   2    0.34    0.11
  -1   2   2    0.30    0.12
  -1   2   2    0.45    0.14
  -1   2   2    0.43    0.11
  -1   2   2    0.36    0.10
   0  -2  -2   -0.11    0.13
   0  -2  -2    0.07    0.15
   0  -2  -2    0.16    0.14
   0  -2  -2   -0.08    0.14
   0  -2  -2    0.11    0.10
   0  -2  -2   -0.17    0.12
   0  -2  -2    0.05    0.12
   0  -2  -2   -0.32    0.13
   0  -2  -2   -0.09    0.14
   0  -2  -2    0.02    0.13
   0  -2  -2   -0.33    0.10
   0   2   2   -0.21    0.17
   0   2   2    0.09    0.10
   0   2   2    0.07    0.11
   0   2   2   -0.01    0.13
   0   2   2   -0.07    0.14
   0   2   2    0.06    0.14
   0   2   2   -0.07    0.16
   0   2   2   -0.18    0.14
   0   2   2   -0.11    0.13
   0   2   2   -0.27    0.13
   0   2   2   -0.11    0.12
   0   2   2   -0.21    0.13
   0   2   2   -0.14    0.12
  -1  -2  -2    9.11    0.45
  -1  -2  -2    8.42    0.44
  -1  -2  -2    8.07    0.40
  -1  -2  -2    8.71    0.44
  -1  -2  -2    8.77    0.46
  -1  -2  -2    8.44    0.37
  -1  -2  -2    8.63    0.42
  -1  -2  -2    8.53    0.43
  -1  -2  -2    8.72    0.45
  -1  -2  -2    8.90    0.42
  -1  -2  -2    8.35    0.45
   1   2   2    8.18    0.40
   1   2   2    8.76    0.45
   1   2   2    7.97    0.39
   1   2   2    8.57    0.45
   1   2   2    8.82    0.42
   1   2   2    7.72    0.43
   1   2   2    8.71    0.43
   1   2   2    8.50    0.48
   1   2   2    8.77    0.42
   1   2   2    8.51    0.37
   1   2   2    7.72    0.41
  -2  -2  -2    8.14    0.55
  -2  -2  -2    7.49    0.43
  -2  -2  -2    7.99    0.50
  -2  -2  -2    8.16    0.45
  -2  -2  -2    7.96    0.48
  -2  -2  -2    8.08    0.49
  -2  -2  -2    8.56    0.43
  -2  -2  -2    7.57    0.47
  -2  -2  -2    7.59    0.48
  -2  -2  -2    8.12    0.50
   2   2   2    8.31    0.44
   2   2   2    8.57    0.57
   2   2   2    7.75    0.51
   2   2   2    7.18    0.46
   2   2   2    8.52    0.50
   2   2   2    8.08    0.57
   2   2   2    8.03    0.45
   2   2   2    7.52    0.42
  -3  -2  -2    0.32    0.28
  -3  -2  -2    0.04    0.21
  -3  -2  -2    0.34    0.28
  -3  -2  -2    0.07    0.26
  -3  -2  -2    0.18    0.26
  -3  -2  -2    0.30    0.27
  -3  -2  -2   -0.09    0.26
  -3  -2  -2    0.18    0.25
  -3  -2  -2    0.02    0.27
  -3  -2  -2    0.30    0.33
   3   2   2   -0.04    0.24
   3   2   2    0.17    0.28
   3   2   2   -0.16    0.30
   3   2   2   -0.31    0.23
   3   2   2   -0.23    0.29
   3   2   2   -0.25    0.32
   3   2   2    0.03    0.28
   3   2   2    0.03    0.38
  -4  -2  -2    2.24    0.36
  -4  -2  -2    1.97    0.48
  -4  -2  -2    1.94    0.51
  -4  -2  -2    2.05    0.29
  -4  -2  -2    2.41    0.39
  -4  -2  -2    2.06    0.38
  -4  -2  -2    2.23    0.39
  -4  -2  -2    1.78    0.30
  -4  -2  -2    1.81    0.45
  -4  -2  -2    2.20    0.47
   4   2   2    1.96    0.46
   4   2   2    1.92    0.45
   4   2   2    1.65    0.41
   4   2   2    1.73    0.40
   4   2   2    1.72    0.49
   4   2   2    2.30    0.34
   4   2   2    1.84    0.39
   4   2   2    2.21    0.37
  -5  -2  -2    4.34    0.40
  -5  -2  -2    4.31    0.55
  -5  -2  -2    4.68    0.56
  -5  -2  -2    3.72    0.61
  -5  -2  -2    3.74    0.59
  -5  -2  -2    4.74    0.49
  -5  -2  -2    3.51    0.61
  -5  -2  -2    4.83    0.70
  -5  -2  -2    4.39    0.44
  -5  -2  -2    5.68    0.65
   5   2   2    4.13    0.67
   5   2   2    4.87    0.51
   5   2   2    4.56    0.66
   5   2   2    5.60    0.73
   5   2   2    3.96    0.54
   5   2   2    5.46    0.72
  -6  -2  -2   28.45    1.41
  -6  -2  -2   28.94    1.30
  -6  -2  -2   26.86    1.49
  -6  -2  -2   30.08    1.42
  -6  -2  -2   28.25    1.12
  -6  -2  -2   27.96    1.11
  -6  -2  -2   31.71    1.51
  -6  -2  -2   30.12    1.37
  -6  -2  -2   27.05    1.09
   6   2   2   27.73    1.53
   6   2   2   28.47    1.42
   6   2   2   29.23    1.31
   6   2   2   29.28    1.29
   6   2   2   28.71    1.45
  -7  -2  -2   49.49    1.88
  -7  -2  -2   51.58    1.98
  -7  -2  -2   49.10    1.71
  -7  -2  -2   49.41    2.16
  -7  -2  -2   49.94    2.04
  -7  -2  -2   49.42    2.27
  -7  -2  -2   51.71    2.09
  -7  -2  -2   47.72    2.01
   7   2   2   50.65    1.97
   7   2   2   49.63    2.24
   7   2   2   50.98    2.09
   7   2   2   51.93    2.14
  -8  -2  -2    0.47    0.93
  -8  -2  -2    0.02    1.04
  -8  -2  -2    0.11    1.04
  -8  -2  -2    0.43    0.88
   8   2   2    2.57    1.07
   8   2   2   -0.42    0.97
   8   2   2   -1.89    1.50
   8   2   2    0.40    1.22
  -9  -2  -2   18.56    1.84
  -9  -2  -2   17.47    1.76
  -9  -2  -2   17.27    1.69
   9   2   2   19.76    1.96
 -11   3   2    1.94    0.93
 -11   3   2   -0.49    1.01
 -11   3   2    0.54    1.15
  10  -3  -2    8.87    1.21
  10  -3  -2   10.63    1.19
 -10   3   2   12.58    1.37
 -10   3   2   12.46    0.99
 -10   3   2   10.60    1.17
   9  -3  -2   31.79    1.52
   9  -3  -2   29.99    1.67
   9  -3  -2   31.15    1.81
   9  -3  -2   30.87    1.76
  -9   3   2   31.91    1.79
  -9   3   2   30.42    1.56
  -9   3   2   27.69    1.45
  -9   3   2   29.38    1.49
  -9   3   2   31.33    1.41
  -9   3   2   30.93    1.52
   8  -3  -2   36.82    1.79
   8  -3  -2   39.15    1.49
[truncated: 1,339,491 more chars]
