# Supplementary material for: Crystal structure of an organic–inorganic supra­molecular salt based on a 4,4′-methyl­enebis(3,5-dimethyl-1H-pyrazol-2-ium) cation and a β-octa­molybdate anion
Source: Acta Crystallogr E Crystallogr Commun. 2016 Jan 6;72(Pt 2):124–7. doi: 10.1107/S2056989015024524 (PMC4770958; doi:10.1107/S2056989015024524)
Supplement: Supplementary file 2 [file e-72-00124-Isup2.hkl]

#
# h,k,l, Fc-squared, Fo-squared, sigma(Fo-squared), status flag
#
data_I
_shelx_title ' I in P-1'
_shelx_refln_list_code          4
_shelx_F_calc_maximum      287.52
_exptl_crystal_F_000       768.00
_reflns_d_resolution_high  0.7301

loop_
 _space_group_symop_operation_xyz
 'x, y, z'
 '-x, -y, -z'

_cell_length_a     8.6394
_cell_length_b    12.0694
_cell_length_c    12.2249
_cell_angle_alpha 113.343
_cell_angle_beta  110.629
_cell_angle_gamma  96.540

_shelx_F_squared_multiplier     1.000

loop_
 _refln_index_h
 _refln_index_k
 _refln_index_l
 _refln_F_squared_calc
 _refln_F_squared_meas
 _refln_F_squared_sigma
 _refln_observed_status
   2   0   0       3690.79       3646.49        24.61 o
   3   0   0       5863.33       6043.82        39.44 o
   4   0   0        619.68        524.64         8.58 o
   5   0   0        353.94        334.77         8.44 o
   6   0   0        158.31        169.99        10.76 o
   7   0   0        209.63        225.39        14.39 o
   8   0   0       1424.12       1412.26        31.43 o
   9   0   0        407.24        418.44        34.46 o
  10   0   0       2354.90       2340.57       177.52 o
 -10   1   0          4.76         18.72        50.12 o
  -9   1   0        274.24        251.75        47.59 o
  -8   1   0        237.90        272.81        18.47 o
  -7   1   0       2407.11       2351.41        29.62 o
  -6   1   0       1436.11       1482.52        19.39 o
  -5   1   0       6002.82       6206.36        41.77 o
  -4   1   0      18636.72      18637.23       110.07 o
  -3   1   0       1239.90       1084.99         9.44 o
  -2   1   0       3570.75       3612.79        23.54 o
   1   1   0        392.51        414.80         5.07 o
   2   1   0       6529.90       6837.76        48.82 o
   3   1   0         74.25         98.50         5.03 o
   4   1   0         48.57         45.27         5.65 o
   5   1   0       2418.98       2404.78        21.92 o
   6   1   0       1231.10       1227.58        21.25 o
   7   1   0        934.57        898.20        20.99 o
   8   1   0         46.29         55.62        17.50 o
   9   1   0       2717.50       2639.37        64.87 o
  10   1   0        180.34        257.84        57.74 o
 -10   2   0       1373.50       1459.51        97.70 o
  -9   2   0        729.64        746.24        35.50 o
  -8   2   0       1275.56       1268.48        29.17 o
  -7   2   0        141.48        165.36        10.97 o
  -6   2   0       2135.26       2128.06        21.64 o
  -5   2   0      42938.20      43148.93       250.25 o
  -4   2   0      13209.83      13114.59        76.39 o
  -3   2   0        879.87        881.01         7.81 o
  -2   2   0        227.02        203.76         3.58 o
  -1   2   0       8822.85       9229.17        59.49 o
   0   2   0       3482.75       3632.17        23.21 o
   1   2   0       2824.47       2868.28        20.44 o
   2   2   0       1872.07       1745.72        17.35 o
   3   2   0       1238.31       1222.73        13.84 o
   4   2   0       3817.15       3730.20        30.11 o
   5   2   0      12944.31      13226.55        99.94 o
   6   2   0        158.69        138.01        11.58 o
   7   2   0       5458.82       5288.24        50.54 o
   8   2   0        299.85        302.74        21.04 o
   9   2   0         26.42         31.53        35.91 o
  10   2   0       1546.14       1348.52       102.36 o
 -11   3   0       1219.45       1262.28       137.69 o
 -10   3   0          2.43        -11.56        43.40 o
  -9   3   0       6199.62       6005.52        85.47 o
  -8   3   0        530.48        583.93        16.63 o
  -7   3   0         67.24         63.91         9.61 o
  -6   3   0      11691.58      11710.20        78.33 o
  -5   3   0      11415.19      11425.96        68.12 o
  -4   3   0        405.87        417.84         6.60 o
  -3   3   0       1603.75       1642.23        12.07 o
  -2   3   0        254.71        212.48         3.83 o
  -1   3   0       1825.86       1857.01        13.59 o
   0   3   0      41428.84      44226.32       260.63 o
   1   3   0      33710.66      34145.47       212.51 o
   2   3   0       1013.16        946.96        11.61 o
   3   3   0        497.74        477.82         9.35 o
   4   3   0       8051.57       8140.58        56.51 o
   5   3   0       2613.33       2624.99        26.99 o
   6   3   0       3632.49       3584.33        37.82 o
   7   3   0       2233.09       2219.97        33.74 o
   8   3   0        675.08        673.82        30.39 o
   9   3   0        540.54        632.31        44.64 o
 -11   4   0         15.30       -122.14       122.14 o
 -10   4   0       1713.31       1752.63        69.03 o
  -9   4   0       1608.60       1671.32        52.97 o
  -8   4   0         18.33         28.09        12.76 o
  -7   4   0        554.68        533.60        12.95 o
  -6   4   0          3.16         16.17         7.14 o
  -5   4   0        457.86        462.00         8.62 o
  -4   4   0       4867.35       4887.90        31.29 o
  -3   4   0       4071.71       3777.45        25.49 o
  -2   4   0        294.43        341.11         4.98 o
  -1   4   0       1133.52       1043.44        16.54 o
   0   4   0      14850.34      13863.05        87.76 o
   1   4   0       4277.52       3827.04        26.98 o
   2   4   0       4872.59       4946.29        33.98 o
   3   4   0        444.86        426.68         9.07 o
   4   4   0        995.29        949.15        15.62 o
   5   4   0       1552.36       1524.52        22.36 o
   6   4   0       2665.97       2651.10        34.79 o
   7   4   0         23.24         35.02        17.13 o
   8   4   0        200.61        208.09        28.88 o
   9   4   0          1.13         64.41        58.84 o
 -11   5   0          1.09         34.82        61.07 o
 -10   5   0         98.27        148.96        38.83 o
  -9   5   0        167.76         96.32        27.84 o
  -8   5   0         15.49         17.54        13.67 o
  -7   5   0        430.11        390.17        10.98 o
  -6   5   0        916.57        856.20        13.31 o
  -5   5   0       3286.35       3212.51        23.36 o
  -4   5   0      39056.41      40529.86       247.46 o
  -3   5   0       8458.13       8529.80        56.03 o
  -2   5   0        429.36        420.46         7.48 o
  -1   5   0      11368.94      11765.77        82.97 o
   0   5   0          5.73         46.63         3.69 o
   1   5   0        821.05        833.31         9.60 o
   2   5   0       1658.19       1635.74        15.65 o
   3   5   0       1396.52       1431.18        16.38 o
   4   5   0        116.88        109.98         9.40 o
   5   5   0        612.42        609.19        17.13 o
   6   5   0        693.23        729.90        19.80 o
   7   5   0         30.07         26.79        22.39 o
   8   5   0        446.83        488.25        55.40 o
 -11   6   0        223.26        239.45       105.62 o
 -10   6   0        519.06        605.65        44.44 o
  -9   6   0        385.51        379.71        29.21 o
  -8   6   0       2301.15       2331.96        31.40 o
  -7   6   0        258.52        265.58        10.91 o
  -6   6   0         27.65         18.19         7.72 o
  -5   6   0      12759.60      12820.40        84.07 o
  -4   6   0      16316.11      16493.11       105.02 o
  -3   6   0        524.47        507.22         7.58 o
  -2   6   0       1908.35       1959.15        17.17 o
  -1   6   0        317.92        312.90         5.80 o
   0   6   0         75.32         86.04         4.42 o
   1   6   0        489.12        494.97         9.34 o
   2   6   0       3050.38       3060.31        25.61 o
   3   6   0         68.47         66.36        10.34 o
   4   6   0         35.73         31.86         9.81 o
   5   6   0       5918.19       5992.79        53.51 o
   6   6   0       1003.92       1014.60        28.61 o
   7   6   0       2435.28       2400.16        65.92 o
   8   6   0       1494.89       1425.78        60.88 o
 -10   7   0        260.71        405.80        69.01 o
  -9   7   0       5932.72       6141.33        92.40 o
  -8   7   0       4647.51       4674.94        57.36 o
  -7   7   0        992.31       1013.98        21.48 o
  -6   7   0         41.96         39.70         8.92 o
  -5   7   0        981.26       1029.52        13.06 o
  -4   7   0        235.10        249.45         6.51 o
  -3   7   0        113.96        127.62         4.88 o
  -2   7   0        753.30        750.84        11.70 o
  -1   7   0        291.38        322.65         7.82 o
   0   7   0       1302.53       1325.90        16.30 o
   1   7   0      12969.24      12949.97        90.09 o
   2   7   0       1657.05       1674.89        17.92 o
   3   7   0       1057.42       1041.06        15.41 o
   4   7   0          3.10         -0.85        12.23 o
   5   7   0        234.13        243.13        17.34 o
   6   7   0       2202.26       2131.48        46.96 o
   7   7   0       4714.93       4674.81        90.82 o
 -10   8   0       1393.69       1376.49        60.29 o
  -9   8   0       3036.35       3026.25        75.97 o
  -8   8   0         23.63         24.65        18.45 o
  -7   8   0        393.34        387.72        13.64 o
  -6   8   0        403.32        416.89        11.14 o
  -5   8   0         22.49         29.85         6.90 o
  -4   8   0       2901.96       2772.97        21.64 o
  -3   8   0       7263.80       7299.28        51.38 o
  -2   8   0        994.89        977.46        15.08 o
  -1   8   0       1097.76       1079.81        15.83 o
   0   8   0       6790.31       6995.31        56.01 o
   1   8   0       6170.51       6208.34        63.57 o
   2   8   0       2196.44       2291.78        25.86 o
   3   8   0       4415.40       4566.45        38.52 o
   4   8   0        502.16        485.05        19.44 o
   5   8   0        339.19        353.81        26.16 o
   6   8   0        297.80        328.26        32.46 o
   7   8   0        436.84        424.31        48.59 o
 -10   9   0        287.85        292.88        47.35 o
  -9   9   0        162.25        155.13        31.34 o
  -8   9   0         86.55         49.62        20.49 o
  -7   9   0        845.54        831.84        22.14 o
  -6   9   0         17.84         19.72         9.33 o
  -5   9   0       1189.34       1153.10        15.27 o
  -4   9   0      16800.63      17065.37       113.19 o
  -3   9   0       8820.35       8899.94        66.62 o
  -2   9   0       2077.30       2020.54        21.97 o
  -1   9   0        387.73        397.31        12.01 o
   0   9   0       4048.78       4030.09        38.96 o
   1   9   0         10.19         14.63         9.41 o
   2   9   0       5564.62       5499.33        46.07 o
   3   9   0        123.36        122.14        19.78 o
   4   9   0         79.87         88.79        22.83 o
   5   9   0         17.52         -1.38        30.64 o
   6   9   0       1597.54       1541.35        58.35 o
 -10  10   0         11.52        -43.66        48.29 o
  -9  10   0        771.76        780.90        43.73 o
  -8  10   0       5497.71       5508.14        72.14 o
  -7  10   0        853.40        861.02        25.33 o
  -6  10   0         76.17         77.98        10.75 o
  -5  10   0       2885.61       2857.75        26.75 o
  -4  10   0       5969.69       6044.81        50.83 o
  -3  10   0         13.51         27.95        10.98 o
  -2  10   0       3101.20       3102.65        33.35 o
  -1  10   0        775.13        757.64        21.00 o
   0  10   0          4.15         11.15        11.80 o
   1  10   0          8.46         -4.09        15.95 o
   2  10   0        165.31        160.86        23.19 o
   3  10   0         14.60         12.22        23.95 o
   4  10   0          0.95         30.16        32.30 o
   5  10   0        350.93        284.88        50.67 o
  -9  11   0       3570.56       3376.52       110.56 o
  -8  11   0       6581.51       6427.07        91.14 o
  -7  11   0        163.15        138.40        19.92 o
  -6  11   0        210.42        227.55        22.79 o
  -5  11   0       1462.95       1424.19        22.99 o
  -4  11   0          0.12        -10.98        10.98 o
  -3  11   0        395.24        425.17        12.01 o
  -2  11   0          6.39          7.53         9.77 o
  -1  11   0        188.03        207.14        16.85 o
   0  11   0        261.26        273.51        20.11 o
   1  11   0       2461.60       2380.56        45.63 o
   2  11   0        893.52        904.20        40.08 o
   3  11   0       2707.58       2685.03        78.55 o
   4  11   0        829.51        900.48        56.86 o
  -9  12   0       2507.38       2410.86       204.31 o
  -8  12   0         87.28        132.91        35.26 o
  -7  12   0       1028.81       1022.66        31.68 o
  -6  12   0         19.66         10.40        17.31 o
  -5  12   0        612.66        607.75        20.05 o
  -4  12   0        418.53        415.82        20.60 o
  -3  12   0       4039.34       4006.76        62.57 o
  -2  12   0       1025.16        996.57        38.81 o
  -1  12   0        296.83        287.77        27.76 o
   0  12   0        475.45        541.21        81.92 o
   1  12   0       1531.07       1492.87        68.83 o
   2  12   0       1544.04       1560.80        80.36 o
   3  12   0       4411.74       4545.04       131.53 o
  -8  13   0         41.97         61.29       127.03 o
  -7  13   0        369.41        369.95        59.81 o
  -6  13   0        251.12        285.81        29.96 o
  -5  13   0        193.53        208.46        22.33 o
  -4  13   0       3452.20       3360.90        71.98 o
  -3  13   0       3823.28       3792.88       108.98 o
  -2  13   0        788.27        847.50        64.11 o
  -1  13   0       1780.51       1782.03        75.59 o
   0  13   0         45.32         42.52        50.58 o
   1  13   0        232.03        224.87        49.15 o
   2  13   0       1988.67       2032.31       153.09 o
  -7  14   0       1887.82       1972.57       134.72 o
  -6  14   0         44.78        -25.62        73.48 o
  -5  14   0         27.60         50.96        36.06 o
  -4  14   0       1327.90       1261.35        65.49 o
  -3  14   0        102.21        173.59        41.49 o
  -2  14   0       2820.38       2600.83        87.92 o
  -1  14   0        229.52        334.63       128.70 o
   0  14   0         67.01         93.02        55.46 o
  -4  15   0        167.62        262.58        97.71 o
  -3  15   0        196.36        244.71        53.29 o
  -2  15   0          3.62          0.14       117.70 o
   1 -15   1         90.02         86.64        52.99 o
   2 -15   1         21.09        -43.00       132.20 o
   3 -15   1         17.64         60.24        56.15 o
   4 -15   1        246.80        283.44        74.43 o
   5 -15   1        211.07        222.16        80.08 o
  -1 -14   1         75.37          8.36        84.97 o
   0 -14   1         48.87        -68.61        68.61 o
   1 -14   1         17.74        -27.19        44.36 o
   2 -14   1        651.00        597.17        39.07 o
   3 -14   1        692.48        683.46        36.41 o
   4 -14   1       5812.26       5950.20       175.54 o
   5 -14   1        450.37        310.29        54.78 o
   6 -14   1          4.10        -98.72       100.82 o
   7 -14   1        951.12        858.41       143.46 o
  -3 -13   1        194.96        259.17        86.79 o
  -2 -13   1        780.94        660.40        99.36 o
  -1 -13   1        154.47        141.97        44.12 o
   0 -13   1       1344.92       1280.90       102.80 o
   1 -13   1         19.11         53.96        30.67 o
   2 -13   1        339.51        360.21        35.90 o
   3 -13   1       5852.29       5641.85        84.08 o
   4 -13   1       2831.04       2766.12        67.16 o
   5 -13   1         42.97         46.83        40.91 o
   6 -13   1          0.39        -24.71        38.88 o
   7 -13   1          8.91          5.74        41.67 o
   8 -13   1        141.77        180.06       124.81 o
  -4 -12   1          1.40         78.59        57.06 o
  -3 -12   1        627.75        640.70        47.59 o
  -2 -12   1        176.46        231.80        36.46 o
  -1 -12   1      10592.93      10853.12       151.43 o
   0 -12   1       3729.95       3835.03       102.44 o
   1 -12   1         13.79         12.56        21.57 o
   2 -12   1       1297.95       1311.86        44.89 o
   3 -12   1       2631.76       2524.71        30.67 o
   4 -12   1          6.39         17.18        12.48 o
   5 -12   1         84.51         66.72        24.39 o
   6 -12   1          1.33         11.20        26.73 o
   7 -12   1        349.97        362.78        37.46 o
   8 -12   1        166.70        254.95       111.60 o
   9 -12   1       1579.54       1782.83       167.00 o
  -5 -11   1       1284.37       1264.80        65.69 o
  -4 -11   1         81.80        -20.64        41.84 o
  -3 -11   1          0.02        -35.95        35.95 o
  -2 -11   1       3795.52       3691.81        56.78 o
  -1 -11   1       8419.42       8426.49        83.38 o
   0 -11   1        209.39        198.47        14.38 o
   1 -11   1        910.14        897.83        26.67 o
   2 -11   1          1.76          1.59        11.33 o
   3 -11   1        140.41        138.77         8.87 o
   4 -11   1        396.94        429.65        11.72 o
   5 -11   1       1964.67       1971.43        21.14 o
   6 -11   1          2.78          4.72         9.09 o
   7 -11   1         83.88        104.80        15.81 o
   8 -11   1       3113.27       3186.88        66.09 o
   9 -11   1       1273.46       1234.22        81.93 o
  -6 -10   1       4316.17       4388.55       134.28 o
  -5 -10   1       3593.67       3573.49        80.80 o
  -4 -10   1         58.02          2.84        25.60 o
  -3 -10   1        313.04        305.10        19.87 o
  -2 -10   1        563.36        587.91        21.41 o
  -1 -10   1        239.66        218.54        13.81 o
   0 -10   1       1228.08       1188.87        20.76 o
   1 -10   1         43.64         24.18        11.86 o
   2 -10   1         97.97        101.49         7.53 o
   3 -10   1        718.46        747.11        15.28 o
   4 -10   1       9084.97       9052.83        66.94 o
   5 -10   1       1150.00       1173.60        15.01 o
   6 -10   1        770.01        754.35        14.41 o
   7 -10   1         19.91         28.41        14.98 o
   8 -10   1        580.76        547.73        25.35 o
   9 -10   1        577.13        548.11        39.69 o
  -7  -9   1        590.89        572.51        55.02 o
  -6  -9   1       3182.00       3148.68        69.31 o
  -5  -9   1        125.34        173.18        25.56 o
  -4  -9   1       1124.53       1083.45        30.59 o
  -3  -9   1         18.48         32.92        10.92 o
  -2  -9   1          0.21         17.62        10.84 o
  -1  -9   1       3966.81       3978.57        34.87 o
   0  -9   1      14238.24      14495.79       111.89 o
   1  -9   1       1279.87       1240.41        15.40 o
   2  -9   1         15.58         25.73         5.82 o
   3  -9   1       7308.15       7364.10        53.08 o
   4  -9   1       9029.83       9130.44        61.30 o
   5  -9   1        114.34        130.63         7.07 o
   6  -9   1       5580.60       5473.40        41.47 o
   7  -9   1        283.73        294.27        14.14 o
   8  -9   1        224.95        213.35        29.68 o
   9  -9   1        345.11        374.55        42.49 o
  10  -9   1          0.09         10.00        60.46 o
  -7  -8   1         92.18        122.46        57.60 o
  -6  -8   1         14.40         -5.01        34.35 o
  -5  -8   1         71.55         85.36        20.87 o
  -4  -8   1         87.72        100.40        12.94 o
  -3  -8   1          5.39          8.99         9.57 o
  -2  -8   1       1051.86       1047.33        17.88 o
  -1  -8   1      19293.84      19765.77       139.78 o
   0  -8   1      14856.12      15056.39       108.22 o
   1  -8   1        667.05        657.64        10.27 o
   2  -8   1        256.22        273.24         7.05 o
   3  -8   1       2646.51       2588.47        20.39 o
   4  -8   1        149.81        146.06         5.40 o
   5  -8   1       5234.06       5111.98        33.77 o
   6  -8   1       2850.59       2792.48        24.54 o
   7  -8   1        980.19        958.03        18.69 o
   8  -8   1         16.05         19.71        20.19 o
   9  -8   1       1927.55       1783.09        68.65 o
  10  -8   1         40.33         25.21        59.59 o
  -8  -7   1        110.91        147.24        55.91 o
  -7  -7   1        133.23        155.52        30.95 o
  -6  -7   1        584.93        577.87        26.62 o
  -5  -7   1       9208.48       9279.68        77.28 o
  -4  -7   1       6441.93       6470.66        49.48 o
  -3  -7   1        245.43        258.78         9.09 o
  -2  -7   1       6199.28       6172.72        51.28 o
  -1  -7   1       9890.40       9916.70        70.28 o
   0  -7   1          1.26         11.50         6.35 o
   1  -7   1       1766.18       1607.92        16.11 o
   2  -7   1         16.11         13.11         3.39 o
   3  -7   1        188.88        176.66         7.22 o
   4  -7   1          0.01          2.47         4.38 o
   5  -7   1        104.34         93.96         6.11 o
   6  -7   1         88.79         77.97         8.24 o
   7  -7   1        555.56        580.81        15.09 o
   8  -7   1        636.92        634.86        22.21 o
   9  -7   1       1355.14       1384.79        54.91 o
  10  -7   1       2277.35       2556.37       109.62 o
  -8  -6   1        137.77        191.13        43.94 o
  -7  -6   1        242.73        300.10        28.33 o
  -6  -6   1       6139.02       6140.53        58.53 o
  -5  -6   1      11295.28      11524.46        88.85 o
  -4  -6   1        177.73        186.93         9.35 o
  -3  -6   1       1736.98       1747.94        20.17 o
  -2  -6   1       1734.08       1716.67        17.62 o
  -1  -6   1       1197.51       1254.05        13.38 o
   0  -6   1       3050.95       3400.74        27.26 o
   1  -6   1          5.86         21.65         3.53 o
   2  -6   1          6.68         19.74         2.79 o
   3  -6   1         65.43         58.48         3.37 o
   4  -6   1      15193.16      15833.83        96.02 o
   5  -6   1       5171.96       5251.55        37.38 o
   6  -6   1       4323.61       4337.23        34.66 o
   7  -6   1       1701.65       1704.36        21.54 o
   8  -6   1         35.40         25.33        18.45 o
   9  -6   1        735.43        700.45        39.16 o
  10  -6   1       2820.96       2764.57       115.78 o
  -9  -5   1       2338.75       2288.14       100.63 o
  -8  -5   1         92.16         47.99        29.85 o
  -7  -5   1        512.84        526.90        20.82 o
  -6  -5   1       4826.68       4871.54        46.81 o
  -5  -5   1        648.44        661.19        15.49 o
  -4  -5   1       1717.30       1712.97        19.43 o
  -3  -5   1          0.99         -5.92         5.92 o
  -2  -5   1        184.66        194.32         5.25 o
  -1  -5   1        769.50        869.96         9.66 o
   0  -5   1       7068.34       6709.10        45.33 o
   1  -5   1       7510.78       7485.31        45.78 o
   2  -5   1       1424.61       1338.39        10.23 o
   3  -5   1       1896.81       1784.66        14.07 o
   4  -5   1      11096.21      10800.51        72.01 o
   5  -5   1       1348.69       1280.48        13.44 o
   6  -5   1      18825.58      19310.18       125.03 o
   7  -5   1       1045.27       1025.07        18.06 o
   8  -5   1        293.25        314.60        19.11 o
   9  -5   1        752.88        758.39        40.02 o
  10  -5   1         86.40        109.34        59.21 o
  -9  -4   1        141.33        163.82        48.06 o
  -8  -4   1        833.96        871.95        28.54 o
  -7  -4   1         36.26         46.72        15.63 o
  -6  -4   1         15.43         16.32        12.23 o
  -5  -4   1        136.04        163.04         9.72 o
  -4  -4   1       8768.18       8999.02        65.62 o
  -3  -4   1        975.10        883.40        12.70 o
  -2  -4   1        863.02        893.52        10.74 o
  -1  -4   1       7463.62       6772.06        44.45 o
   0  -4   1      16306.98      15621.31       136.63 o
   1  -4   1        152.50        219.21         3.42 o
   2  -4   1       4155.65       4083.54        27.03 o
   3  -4   1        240.46        254.31         5.27 o
   4  -4   1        521.77        486.08         9.27 o
   5  -4   1       8178.93       8056.73        51.62 o
   6  -4   1        833.08        809.10        14.00 o
   7  -4   1        170.14        176.53        10.74 o
   8  -4   1        143.89        140.90        18.16 o
   9  -4   1        854.45        887.85        42.32 o
  10  -4   1        106.69        136.29        54.98 o
 -10  -3   1        120.93        185.45       109.97 o
  -9  -3   1        420.48        383.93        46.79 o
  -8  -3   1         27.26          6.34        20.64 o
  -7  -3   1         31.48         28.74        14.79 o
  -6  -3   1          3.14         18.55        12.73 o
  -5  -3   1      11630.00      11826.49        82.48 o
  -4  -3   1      23081.32      22980.75       150.32 o
  -3  -3   1         40.64         39.58         4.98 o
  -2  -3   1       1348.94       1381.56        12.60 o
  -1  -3   1      31893.46      32123.78       239.13 o
   0  -3   1        665.07        638.17         5.75 o
   1  -3   1      28645.02      30045.85       202.18 o
   2  -3   1       5456.25       5323.00        34.63 o
   3  -3   1        177.84        175.99         4.48 o
   4  -3   1        214.29        199.36         4.88 o
   5  -3   1       4007.71       3944.77        28.32 o
   6  -3   1       1821.45       1798.34        21.90 o
   7  -3   1       4121.73       4056.12        40.30 o
   8  -3   1        138.78        176.57        17.59 o
   9  -3   1        605.86        594.61        40.42 o
  10  -3   1        923.66        872.18        89.86 o
 -10  -2   1          1.35         41.43        55.23 o
  -9  -2   1       1801.70       1829.77        52.98 o
  -8  -2   1       1325.44       1332.18        32.28 o
  -7  -2   1        302.38        276.40        15.82 o
  -6  -2   1       3120.43       3104.64        34.07 o
  -5  -2   1      29026.83      29983.18       185.36 o
  -4  -2   1        261.32        241.70         8.41 o
  -3  -2   1       2745.44       2590.34        20.78 o
  -2  -2   1         25.45         35.43         3.01 o
  -1  -2   1        295.42        280.89         3.80 o
   1  -2   1         29.86         -2.19         2.19 o
   2  -2   1        264.09        252.77         3.82 o
   3  -2   1          2.17          5.40         2.67 o
   4  -2   1        511.21        427.12         7.64 o
   5  -2   1       9192.79       9205.23        62.00 o
   6  -2   1       5468.19       5536.88        48.73 o
   7  -2   1      11809.86      12122.22        98.43 o
   8  -2   1        192.50        193.92        18.84 o
   9  -2   1        141.70        157.28        37.21 o
  10  -2   1       2866.31       2909.73       115.11 o
 -10  -1   1       4056.44       3968.53        98.67 o
  -9  -1   1       8072.02       8052.73       107.78 o
  -8  -1   1         96.10         97.72        18.81 o
  -7  -1   1        392.63        373.48        15.35 o
  -6  -1   1       3082.94       3002.24        29.80 o
  -5  -1   1       1506.15       1421.94        15.65 o
  -4  -1   1        583.94        539.81         9.40 o
  -3  -1   1         61.57         87.24         4.05 o
  -2  -1   1        561.48        560.19         6.28 o
   1  -1   1      30197.51      31260.41       193.58 o
   2  -1   1      17124.08      17744.73       111.20 o
   3  -1   1        176.31        121.33         4.12 o
   4  -1   1       1243.94       1197.39        12.67 o
   5  -1   1       3315.52       3304.36        26.69 o
   6  -1   1      16932.04      17074.84       126.82 o
   7  -1   1       5074.34       5147.95        46.69 o
   8  -1   1        137.18        151.96        22.51 o
   9  -1   1        224.67        205.19        35.36 o
  10  -1   1         11.29        -32.11        56.60 o
 -10   0   1       6011.11       5819.88       145.40 o
  -9   0   1       1190.71       1166.38        41.26 o
  -8   0   1        747.22        745.87        20.85 o
  -7   0   1          0.05        -10.92        11.26 o
  -6   0   1       1608.78       1599.82        20.04 o
  -5   0   1          0.42          2.08         5.43 o
  -4   0   1       7309.69       7166.72        44.99 o
  -3   0   1       7311.41       7028.46        42.95 o
  -2   0   1       1026.34        987.28         7.44 o
   1   0   1        453.18        498.06         4.63 o
   2   0   1      52864.68      51236.63       437.56 o
   3   0   1       5944.21       6036.18        42.03 o
   4   0   1        137.19        178.21         6.05 o
   5   0   1       4511.11       4476.62        33.33 o
   6   0   1        817.89        881.06        16.84 o
   7   0   1       1368.61       1302.45        22.01 o
   8   0   1        348.38        382.35        25.22 o
   9   0   1        107.51        141.10        35.72 o
  10   0   1        477.38        301.15       166.11 o
 -11   1   1        319.76        241.62       147.46 o
 -10   1   1        166.58        186.72        42.22 o
  -9   1   1          1.17          1.86        22.92 o
  -8   1   1        155.36        180.47        15.03 o
  -7   1   1        208.84        207.48        11.85 o
  -6   1   1       1553.66       1493.88        17.73 o
  -5   1   1      18293.31      18598.66       110.84 o
  -4   1   1      19548.29      19480.96       112.00 o
  -3   1   1        299.44        291.52         4.93 o
  -2   1   1      14717.93      15322.96        85.26 o
   1   1   1      33763.94      35186.03       208.14 o
   2   1   1       7126.01       6837.74        46.57 o
   3   1   1        557.99        585.52         9.79 o
   4   1   1        627.15        619.89        10.93 o
   5   1   1       1534.20       1465.09        18.22 o
   6   1   1        174.57        195.96        11.03 o
   7   1   1       2461.72       2431.13        31.61 o
   8   1   1       1652.75       1641.54        41.18 o
   9   1   1        199.84        192.58        67.80 o
 -11   2   1         60.28         65.25        75.34 o
 -10   2   1         31.19         54.73        40.48 o
  -9   2   1       5855.64       5792.16        78.75 o
  -8   2   1       7978.29       7671.23        65.89 o
  -7   2   1         28.55         38.95         9.72 o
  -6   2   1       3017.26       2889.40        23.86 o
  -5   2   1      16628.41      16740.95        99.84 o
  -4   2   1        649.90        613.60         8.30 o
  -3   2   1      11769.42      11325.35        67.21 o
  -2   2   1       8461.88       8733.35        48.45 o
  -1   2   1        306.10        284.74         3.88 o
   0   2   1      11038.93      11338.04        62.06 o
   1   2   1         41.12          0.48         2.80 o
   2   2   1         13.14         34.82         7.02 o
   3   2   1        980.34        949.07        13.49 o
   4   2   1         40.52         67.13         6.83 o
   5   2   1       2786.11       2728.06        26.42 o
   6   2   1       4389.13       4377.70        42.10 o
   7   2   1       9679.92       9732.09        85.14 o
   8   2   1       1491.82       1484.08        45.50 o
   9   2   1         97.08        118.08        53.98 o
 -11   3   1          1.93        128.33       136.36 o
 -10   3   1       2947.94       2830.23        74.28 o
  -9   3   1       8744.60       8935.70        97.85 o
  -8   3   1       1180.88       1192.57        22.62 o
  -7   3   1       1211.07       1212.00        18.60 o
  -6   3   1       1419.81       1366.55        16.24 o
  -5   3   1       1319.94       1251.35        12.61 o
  -4   3   1        737.89        687.58         9.09 o
  -3   3   1        991.35        887.41         8.57 o
  -2   3   1        182.08        171.70         3.55 o
  -1   3   1       7807.48       8115.74        47.08 o
   0   3   1       8658.44       9048.17        51.39 o
   1   3   1       4599.23       4474.43        29.64 o
   2   3   1       3740.40       3867.44        29.41 o
   3   3   1      14549.63      14976.62        97.71 o
   4   3   1        123.21        168.13         8.31 o
   5   3   1        380.04        414.84        12.97 o
   6   3   1       6989.60       7066.10        61.98 o
   7   3   1       4819.48       4759.37        54.65 o
   8   3   1         55.66         92.09        33.19 o
   9   3   1         45.91         81.76        55.84 o
 -11   4   1          0.45        -36.66        96.37 o
 -10   4   1       3069.14       3078.34        77.40 o
  -9   4   1       1178.14       1180.81        33.65 o
  -8   4   1       2950.05       2811.76        31.19 o
  -7   4   1       1242.18       1217.12        17.60 o
  -6   4   1        715.45        688.64        12.52 o
  -5   4   1        592.78        661.24        10.36 o
  -4   4   1       3004.42       2873.52        21.40 o
  -3   4   1       3783.63       3688.84        24.16 o
  -2   4   1       1595.27       1671.83        12.23 o
  -1   4   1       1923.15       1837.89        12.93 o
   0   4   1      12437.40      12810.12        75.81 o
   1   4   1       1025.22       1094.48        10.49 o
   2   4   1      31631.56      32008.71       196.36 o
   3   4   1      17204.58      17654.03       114.82 o
   4   4   1        249.33        263.65        10.17 o
   5   4   1       1371.71       1389.63        23.77 o
   6   4   1       1282.10       1221.52        27.67 o
   7   4   1         11.11         21.95        23.17 o
   8   4   1          1.88          3.18        42.44 o
 -11   5   1          2.89         38.15        54.05 o
 -10   5   1        674.27        741.15        43.36 o
  -9   5   1        417.84        428.52        25.02 o
  -8   5   1        464.71        451.31        13.98 o
  -7   5   1        861.88        878.67        17.58 o
  -6   5   1        435.90        431.22        10.03 o
  -5   5   1       5399.93       5407.46        36.69 o
  -4   5   1      12411.21      12234.20        73.53 o
  -3   5   1         23.87         31.61         3.63 o
  -2   5   1       9615.36       9538.20        58.86 o
  -1   5   1        240.84        208.79         5.68 o
   0   5   1       1080.53       1116.73        10.87 o
   1   5   1       8735.23       8767.27        52.97 o
   2   5   1      14760.21      15157.42        96.51 o
   3   5   1       1584.73       1528.95        17.91 o
   4   5   1        173.36        185.46        10.49 o
   5   5   1         61.94         68.75        13.34 o
   6   5   1          2.78         29.69        17.96 o
   7   5   1        886.59        877.16        32.92 o
   8   5   1       1812.90       1695.72        64.12 o
 -11   6   1         19.97        195.21        69.20 o
 -10   6   1        817.62        818.02        44.69 o
  -9   6   1       2390.30       2426.99        47.42 o
  -8   6   1       4854.52       4906.19        47.16 o
  -7   6   1        371.03        374.60        12.07 o
  -6   6   1        432.39        444.07        10.04 o
  -5   6   1       5258.96       5233.79        35.93 o
  -4   6   1        999.57        972.98        11.28 o
  -3   6   1      16703.15      16983.98       112.46 o
  -2   6   1      14721.01      14709.87        92.08 o
  -1   6   1        364.65        384.90         9.48 o
   0   6   1          0.13          8.21         4.66 o
   1   6   1         50.86         37.55         6.47 o
   2   6   1          5.21         12.64         5.93 o
   3   6   1       1314.03       1310.86        18.59 o
   4   6   1        466.75        449.68        13.99 o
   5   6   1         36.91         30.08        16.86 o
   6   6   1        159.00        158.41        25.35 o
   7   6   1       6082.39       6133.47        95.99 o
 -11   7   1        231.37        185.38        64.10 o
 -10   7   1       1189.00       1196.04        49.95 o
  -9   7   1       4939.95       4893.55        67.86 o
  -8   7   1        329.38        348.37        18.06 o
  -7   7   1       3629.21       3520.61        31.80 o
  -6   7   1       1799.24       1810.83        20.83 o
  -5   7   1       1341.46       1353.01        16.28 o
  -4   7   1       1030.13       1024.95        13.85 o
  -3   7   1      14110.40      14378.51        99.53 o
  -2   7   1        418.06        407.72         9.14 o
  -1   7   1        547.80        548.57        10.94 o
   0   7   1        459.25        460.26        10.26 o
   1   7   1       1341.59       1369.19        16.82 o
   2   7   1       1374.21       1409.77        17.61 o
   3   7   1      13340.13      13577.64        89.93 o
   4   7   1       1762.90       1677.18        27.72 o
   5   7   1        203.78        161.77        22.91 o
   6   7   1       2026.28       1985.97        53.81 o
   7   7   1       2235.06       2132.23        83.72 o
 -10   8   1        616.07        597.24        50.21 o
  -9   8   1       1813.93       1892.06        44.82 o
  -8   8   1        427.11        409.88        21.17 o
  -7   8   1       1471.89       1498.70        26.23 o
  -6   8   1         66.57         53.16         9.99 o
  -5   8   1        114.83        104.11        10.20 o
  -4   8   1        272.44        280.91         8.84 o
  -3   8   1        930.71        874.81        16.12 o
  -2   8   1        107.76        124.85        10.60 o
  -1   8   1       2857.91       2799.82        28.24 o
   0   8   1         55.11         61.24        11.98 o
   1   8   1        276.70        284.36        10.13 o
   2   8   1      14161.32      14396.48       102.62 o
   3   8   1       6212.74       6198.60        54.79 o
   4   8   1        191.40        201.96        22.66 o
   5   8   1          6.10        -29.28        29.28 o
   6   8   1        631.21        562.70        42.14 o
 -10   9   1        310.05        289.73        51.11 o
  -9   9   1         22.56          0.45        39.46 o
  -8   9   1         66.02        103.10        22.93 o
  -7   9   1        352.61        377.31        17.82 o
  -6   9   1        266.96        259.13        11.24 o
  -5   9   1        391.71        380.48        10.39 o
  -4   9   1       1255.19       1217.66        31.45 o
  -3   9   1          1.73         18.16        12.99 o
  -2   9   1      16875.51      17163.79       133.85 o
  -1   9   1       5839.82       5851.98        55.66 o
   0   9   1          0.00         36.32        12.56 o
   1   9   1       1452.80       1467.06        21.88 o
   2   9   1       2661.53       2645.52        37.54 o
   3   9   1          1.67          2.70        20.32 o
   4   9   1        676.21        658.59        33.40 o
   5   9   1        308.01        355.65        43.21 o
   6   9   1        150.74         78.83        69.05 o
 -10  10   1        340.11        334.71        50.89 o
  -9  10   1        255.83        310.25        40.10 o
  -8  10   1       1881.56       1880.09        45.47 o
  -7  10   1         67.28         83.77        21.39 o
  -6  10   1       3077.42       3037.65        36.62 o
  -5  10   1         27.03         39.64        10.26 o
  -4  10   1        166.90        193.30        11.76 o
  -3  10   1       8589.28       8524.49        73.75 o
  -2  10   1       9437.49       9758.86        83.42 o
  -1  10   1       1066.43        969.04        24.42 o
   0  10   1        310.07        300.13        17.20 o
   1  10   1        383.14        409.72        21.45 o
   2  10   1        278.13        267.73        25.45 o
   3  10   1          5.03          6.62        32.15 o
   4  10   1       1142.13       1152.02        50.31 o
   5  10   1          5.40         97.95        62.50 o
  -9  11   1       1275.69       1318.64       126.77 o
  -8  11   1       1109.10       1063.46        39.18 o
  -7  11   1       3124.37       3140.18        57.36 o
  -6  11   1       3832.69       3769.08        54.27 o
  -5  11   1          1.42         -5.75        18.15 o
  -4  11   1          1.08         15.21        15.69 o
  -3  11   1        672.07        599.05        22.64 o
  -2  11   1        442.10        401.89        23.50 o
  -1  11   1         95.03        145.44        32.70 o
   0  11   1         74.68         79.27        41.31 o
   1  11   1         41.11         34.13        32.86 o
   2  11   1        197.62        177.96        44.54 o
   3  11   1       3189.17       3152.37        86.94 o
   4  11   1       1243.72       1262.75        76.33 o
  -8  12   1        595.10        584.37        40.07 o
  -7  12   1       3089.75       2952.96        71.80 o
  -6  12   1         53.96         71.34        29.70 o
  -5  12   1        277.27        303.61        29.87 o
  -4  12   1        198.64        131.21        27.18 o
  -3  12   1       1735.29       1670.05        51.60 o
  -2  12   1        317.51        294.09        51.67 o
  -1  12   1       2656.71       2803.90        82.84 o
   0  12   1        258.27        266.41        48.24 o
   1  12   1          2.75          9.72        49.61 o
   2  12   1       2487.19       2618.82       104.40 o
   3  12   1       2875.48       2483.56       212.31 o
  -8  13   1         22.12         85.94        84.82 o
  -7  13   1         87.85        101.98        41.87 o
  -6  13   1         12.37         37.80        32.46 o
  -5  13   1        162.67        185.86        32.92 o
  -4  13   1        332.89        305.31        33.61 o
  -3  13   1         32.86        122.74        46.65 o
  -2  13   1       5577.72       5412.56       122.75 o
  -1  13   1       6488.12       6248.15       194.14 o
   0  13   1         47.90        122.94        79.85 o
   1  13   1         11.70        -59.96        82.28 o
  -6  14   1       2091.91       2140.79       180.89 o
  -5  14   1       1539.95       1497.32       139.32 o
  -4  14   1        104.38        142.73        62.25 o
  -3  14   1       1320.77       1213.14        68.95 o
  -2  14   1       2419.40       2315.68        97.08 o
  -1  14   1         34.49         16.21        60.09 o
   0 -15   2        965.31        913.43        65.40 o
   1 -15   2        520.43        475.63        51.99 o
   2 -15   2         47.40         -5.55       113.32 o
   3 -15   2         58.46        -28.32        73.13 o
   4 -15   2        122.14        238.48        75.64 o
   5 -15   2          7.75         63.30        66.32 o
   6 -15   2        129.20        -68.40       128.80 o
  -2 -14   2        274.60        288.38        53.17 o
  -1 -14   2       1034.22       1103.44        66.33 o
   0 -14   2        244.82        272.69        48.04 o
   1 -14   2         40.57         31.60        44.22 o
   2 -14   2          9.75        -23.84        27.10 o
   3 -14   2        835.54        718.85        69.73 o
   4 -14   2       2770.35       2693.93       119.26 o
   5 -14   2        138.51        137.13        53.33 o
   6 -14   2       2415.82       2526.48        88.01 o
   7 -14   2         11.56         70.18       134.13 o
  -4 -13   2        128.30         87.94       123.47 o
  -3 -13   2         57.66        117.23        51.54 o
  -2 -13   2          2.41         41.36        48.62 o
  -1 -13   2        880.82        952.71        63.55 o
   0 -13   2       1797.26       2001.54       106.78 o
   1 -13   2         17.89         31.91        24.70 o
   2 -13   2         17.13         32.79        19.23 o
   3 -13   2       2029.86       2056.90        82.94 o
   4 -13   2         10.12        -30.73        33.59 o
   5 -13   2       3368.75       3366.93        67.70 o
   6 -13   2       2274.29       2275.66        56.09 o
   7 -13   2        209.97        180.87        38.25 o
   8 -13   2        193.50         85.55        75.59 o
  -5 -12   2        248.11        130.68        65.56 o
  -4 -12   2        335.67        362.35        45.83 o
  -3 -12   2        217.06        142.96        39.62 o
  -2 -12   2       1343.28       1363.64        55.33 o
  -1 -12   2       7077.42       7091.97        97.50 o
   0 -12   2        605.59        613.63        28.04 o
   1 -12   2       3721.55       3676.20        45.48 o
   2 -12   2        567.65        586.21        17.13 o
   3 -12   2        176.61        183.87        19.87 o
   4 -12   2       1666.04       1732.18        41.61 o
   5 -12   2       1681.25       1637.87        43.07 o
   6 -12   2        177.83        163.24        25.26 o
   7 -12   2        220.81        206.23        41.25 o
   8 -12   2          5.84         14.20        67.89 o
  -6 -11   2       1062.36       1036.27        75.15 o
  -5 -11   2       2997.78       3142.80        93.94 o
  -4 -11   2        338.43        312.48        40.41 o
  -3 -11   2          4.10         -1.40        25.84 o
  -2 -11   2       2370.68       2350.50        41.27 o
  -1 -11   2        942.03        922.74        23.37 o
   0 -11   2       1936.92       1947.11        27.99 o
   1 -11   2       7082.95       6959.39        61.00 o
   2 -11   2        421.85        415.70        10.81 o
   3 -11   2        110.17         98.00        17.05 o
   4 -11   2          0.05         17.10        10.37 o
   5 -11   2        239.00        253.52        19.56 o
   6 -11   2       1223.50       1237.43        39.19 o
   7 -11   2        255.05        288.60        36.12 o
   8 -11   2        482.56        473.94        54.88 o
   9 -11   2         75.61         91.94        72.23 o
  -6 -10   2       5657.34       5706.97       123.68 o
  -5 -10   2       1870.41       1926.00        52.75 o
  -4 -10   2       1091.78       1116.18        44.06 o
  -3 -10   2       1111.15       1132.15        29.23 o
  -2 -10   2        753.56        701.08        16.62 o
  -1 -10   2         47.60         55.78        11.22 o
   0 -10   2        684.18        669.33        16.51 o
   1 -10   2          0.60         13.21         7.82 o
   2 -10   2        135.79        136.01         6.55 o
   3 -10   2         57.50         55.00         9.27 o
   4 -10   2       1377.80       1374.66        21.95 o
   5 -10   2         13.42         44.58        15.01 o
   6 -10   2       8879.44       8995.72        78.23 o
   7 -10   2       2437.99       2466.73        36.11 o
   8 -10   2        214.22        192.74        23.74 o
   9 -10   2       2432.95       2382.25        74.40 o
  -7  -9   2        636.91        722.90        48.26 o
  -6  -9   2       1064.45       1028.35        46.80 o
  -5  -9   2        184.02        211.77        23.60 o
  -4  -9   2       1062.39       1036.27        27.01 o
  -3  -9   2         47.95         56.79        11.09 o
  -2  -9   2        195.42        201.97        10.81 o
  -1  -9   2       2999.04       2971.41        27.83 o
   0  -9   2       2724.59       2718.41        28.65 o
   1  -9   2          0.27         11.23         5.57 o
   2  -9   2       3010.12       3024.08        25.20 o
   3  -9   2        418.44        403.17        10.59 o
   4  -9   2         55.55         40.79         9.71 o
   5  -9   2       8799.75       8927.96        56.44 o
   6  -9   2       7974.37       8093.50        57.88 o
   7  -9   2        655.20        643.10        18.96 o
   8  -9   2        111.85        126.94        23.14 o
   9  -9   2          9.49          4.85        40.19 o
  10  -9   2          8.95         72.91        65.47 o
  -8  -8   2        631.17        677.52        55.04 o
  -7  -8   2        454.19        492.37        38.69 o
  -6  -8   2        330.28        356.93        26.81 o
  -5  -8   2        114.66        122.29        14.59 o
  -4  -8   2        832.82        834.36        15.88 o
  -3  -8   2         20.99         18.79         9.43 o
  -2  -8   2         27.43         34.90         9.19 o
  -1  -8   2       7723.07       7592.91        55.91 o
   0  -8   2        536.89        512.07        11.26 o
   1  -8   2      17102.50      17368.55       120.65 o
   2  -8   2      12856.52      13157.73        82.00 o
   3  -8   2         80.96         89.96         8.82 o
   4  -8   2       1568.04       1557.82        12.72 o
   5  -8   2       7648.60       7658.06        49.77 o
   6  -8   2       1235.83       1225.44        17.62 o
   7  -8   2         76.88         67.58        14.66 o
   8  -8   2         93.43         79.33        22.53 o
   9  -8   2        484.09        504.23        46.16 o
  10  -8   2          1.25         38.03        78.06 o
  -8  -7   2        415.02        393.23        47.55 o
  -7  -7   2        292.12        333.71        26.11 o
  -6  -7   2       2940.17       2964.42        42.07 o
  -5  -7   2       6335.74       6220.37        54.27 o
  -4  -7   2       2531.84       2584.20        25.63 o
  -3  -7   2       4426.70       4376.18        33.79 o
  -2  -7   2        486.76        477.75        12.75 o
  -1  -7   2       2686.54       2739.12        22.05 o
   0  -7   2       7512.62       7417.79        54.15 o
   1  -7   2      22173.96      22918.49       151.77 o
   2  -7   2        709.93        659.95        11.93 o
   3  -7   2        427.12        454.49        13.53 o
   4  -7   2        277.25        264.54         6.39 o
   5  -7   2        197.21        225.47         8.43 o
   6  -7   2        242.96        271.66         9.93 o
   7  -7   2       2893.41       2854.99        31.98 o
   8  -7   2          2.30        -10.06        21.20 o
   9  -7   2         40.65         77.76        55.58 o
  10  -7   2       3127.80       3166.66       111.81 o
  -9  -6   2       1575.85       1507.18        74.67 o
  -8  -6   2        350.37        285.53        37.12 o
  -7  -6   2         41.14         36.45        18.28 o
  -6  -6   2       3675.76       3714.16        42.65 o
  -5  -6   2       4095.63       4053.31        39.06 o
  -4  -6   2       3769.93       3800.48        32.83 o
  -3  -6   2       9199.09       9287.98        63.29 o
  -2  -6   2        152.23        158.05         5.43 o
  -1  -6   2        323.64        333.57         7.09 o
   0  -6   2       3383.70       3323.17        24.93 o
   1  -6   2         69.67         92.32         3.36 o
   2  -6   2        679.24        706.30        12.17 o
   3  -6   2        156.43        122.10         5.68 o
   4  -6   2       2784.31       2611.07        19.76 o
   5  -6   2         24.25         22.17         6.61 o
   6  -6   2       9785.66       9659.68        72.96 o
   7  -6   2       6150.56       5986.48        50.00 o
   8  -6   2         39.31         56.68        19.72 o
   9  -6   2         95.22         94.05        50.55 o
  10  -6   2       2113.19       2115.87       105.09 o
  -9  -5   2       2176.92       2202.13        98.47 o
  -8  -5   2       1337.49       1255.79        35.48 o
  -7  -5   2        170.39        185.75        22.37 o
  -6  -5   2       2700.96       2807.54        37.74 o
  -5  -5   2        137.29        163.91        10.94 o
  -4  -5   2      14244.08      14450.75       100.99 o
  -3  -5   2        872.89        870.48        12.21 o
  -2  -5   2        145.99        148.88         5.28 o
  -1  -5   2         11.50         17.75         3.28 o
   0  -5   2       2747.85       2620.12        19.87 o
   1  -5   2        114.34        112.90         3.65 o
   2  -5   2      44155.45      47656.68       456.22 o
   3  -5   2       6324.52       6419.09        41.41 o
   4  -5   2         35.15         37.89         5.26 o
   5  -5   2      11998.66      11876.96        76.07 o
   6  -5   2      16343.83      16519.81       111.83 o
   7  -5   2        211.52        210.44        14.83 o
   8  -5   2        228.74        248.42        23.11 o
   9  -5   2         32.39         49.22        34.33 o
  10  -5   2        152.31         67.35        60.82 o
 -10  -4   2       2352.67       2133.04       109.03 o
  -9  -4   2        281.54        340.79        34.24 o
  -8  -4   2       1613.07       1622.59        51.65 o
  -7  -4   2         46.97         33.62        16.22 o
  -6  -4   2        861.56        836.14        22.47 o
  -5  -4   2        799.94        818.10        15.60 o
  -4  -4   2       1951.26       1981.40        20.65 o
  -3  -4   2        255.30        242.99         6.65 o
  -2  -4   2        590.44        558.43         7.99 o
  -1  -4   2       2761.09       2777.19        20.10 o
   0  -4   2       2257.48       2348.29        16.30 o
   1  -4   2      37910.73      38815.03       346.00 o
   2  -4   2      47112.79      48417.41       300.65 o
   3  -4   2       1792.77       1799.63        14.75 o
   4  -4   2        701.44        690.65         8.68 o
   5  -4   2       8922.32       8848.17        58.45 o
   6  -4   2        366.26        378.69        10.54 o
   7  -4   2        172.35        185.59        11.87 o
   8  -4   2        211.15        256.22        22.56 o
   9  -4   2        596.08        612.62        55.65 o
  10  -4   2         98.04          1.06        62.54 o
 -10  -3   2        392.21        416.62        68.72 o
  -9  -3   2        805.66        834.60        38.02 o
  -8  -3   2        166.76        147.46        23.34 o
  -7  -3   2        161.49        135.93        14.84 o
  -6  -3   2         10.13         11.91         9.64 o
  -5  -3   2       9933.71      10043.30        69.02 o
  -4  -3   2       2364.56       2300.11        20.32 o
  -3  -3   2      26118.06      26910.67       241.32 o
  -2  -3   2       7598.19       7349.32        48.37 o
  -1  -3   2          9.20         -2.48         2.48 o
   0  -3   2      16716.14      17467.89       119.43 o
   1  -3   2      42982.04      43608.56       288.56 o
   2  -3   2       3965.55       3825.23        26.18 o
   3  -3   2        358.80        364.51         5.61 o
   4  -3   2          2.23         -2.59         4.14 o
   5  -3   2         19.70         27.72         5.63 o
   6  -3   2         56.31         61.21         8.20 o
   7  -3   2       3106.10       3003.04        32.92 o
   8  -3   2         45.64         79.30        22.56 o
   9  -3   2       1617.75       1706.56        83.93 o
  10  -3   2        637.63        484.18        71.33 o
 -10  -2   2        608.56        621.96        69.01 o
  -9  -2   2       1877.44       1807.72        59.59 o
  -8  -2   2        763.23        841.46        23.40 o
  -7  -2   2         15.11         24.74        12.51 o
  -6  -2   2        502.95        571.23        13.45 o
  -5  -2   2       3183.16       3011.50        25.11 o
  -4  -2   2      27852.45      28916.76       173.60 o
  -3  -2   2      58157.55      57254.56       559.94 o
  -2  -2   2       6614.64       6598.40        43.46 o
  -1  -2   2         39.49         45.19         3.71 o
   0  -2   2       6442.44       6544.53        45.67 o
   1  -2   2        330.08        334.72         4.67 o
   2  -2   2       6608.23       6877.66        45.16 o
   3  -2   2       1951.80       1978.33        17.09 o
   4  -2   2        200.80        199.27         6.38 o
   5  -2   2        128.05        112.99         8.51 o
   6  -2   2      11292.51      11331.09        95.15 o
   7  -2   2       7033.45       7052.29        66.30 o
   8  -2   2        357.61        368.85        25.13 o
   9  -2   2        742.57        768.65        77.53 o
  10  -2   2        249.66        293.63        95.15 o
 -10  -1   2       2478.52       2520.18        78.97 o
  -9  -1   2       3424.42       3300.80        73.04 o
  -8  -1   2       1538.05       1588.60        30.84 o
  -7  -1   2       5802.52       5931.15        52.96 o
  -6  -1   2        348.24        387.83        10.72 o
  -5  -1   2        165.25        177.18         7.29 o
  -4  -1   2      18786.78      19129.41       116.20 o
  -3  -1   2        201.30        124.48         3.77 o
  -2  -1   2        541.14        508.50         5.27 o
  -1  -1   2        542.74        509.47         5.00 o
   0  -1   2        311.90        284.25         2.81 o
   1  -1   2        576.22        566.49         5.03 o
   2  -1   2       5218.39       4557.05        30.89 o
   3  -1   2       9085.60       8613.33        56.85 o
   4  -1   2       1031.78       1006.02        10.97 o
   5  -1   2       1618.24       1596.54        17.86 o
   6  -1   2      15194.06      15387.50       116.86 o
   7  -1   2         58.54         62.86        13.22 o
   8  -1   2       3726.56       3787.20        63.18 o
   9  -1   2        711.14        707.77        77.73 o
 -11   0   2         44.69         37.11        84.90 o
 -10   0   2       1474.02       1466.40        56.32 o
  -9   0   2        559.21        552.86        27.69 o
  -8   0   2       4868.72       4905.87        50.80 o
  -7   0   2       1571.04       1528.39        23.85 o
  -6   0   2          2.06         -6.92         6.92 o
  -5   0   2        232.89        263.98         6.91 o
  -4   0   2       3485.08       3712.69        23.88 o
  -3   0   2        477.87        556.28         7.11 o
  -2   0   2      17307.28      17801.51       120.53 o
  -1   0   2        870.33        919.65         6.70 o
   0   0   2       1137.61       1092.18         7.81 o
   1   0   2      49584.62      47556.43       274.11 o
   2   0   2       5470.52       4494.02        30.34 o
   3   0   2        116.23         76.76         4.11 o
   4   0   2        567.13        536.67         9.33 o
   5   0   2         32.38         26.85         8.09 o
   6   0   2         19.09         23.93         8.34 o
   7   0   2        502.16        505.94        16.59 o
   8   0   2        732.99        707.85        31.15 o
   9   0   2        508.21        604.54        57.48 o
 -11   1   2          2.02         70.94        62.49 o
 -10   1   2        240.15        250.60        43.90 o
  -9   1   2        531.27        539.73        26.01 o
  -8   1   2         31.72         40.22        13.32 o
  -7   1   2       1343.97       1320.50        21.43 o
  -6   1   2        235.37        245.19         8.14 o
  -5   1   2       1114.71       1085.41        11.84 o
  -4   1   2        269.94        251.08         5.52 o
  -3   1   2      15233.23      14819.57        92.15 o
  -2   1   2      59473.46      60184.04       578.48 o
  -1   1   2        505.95        458.59         5.19 o
   0   1   2          2.04         -0.76         1.88 o
   1   1   2      36803.06      37229.32       210.72 o
   2   1   2       3793.56       3703.89        26.03 o
   3   1   2       3192.29       3273.69        25.49 o
   4   1   2        233.68        230.59         7.49 o
   5   1   2        814.78        833.01        15.83 o
   6   1   2        233.03        236.15        11.02 o
   7   1   2       1995.88       1941.47        32.24 o
   8   1   2       1076.99       1114.56        36.60 o
   9   1   2        104.08        217.51        96.80 o
 -11   2   2        231.86        170.22        54.30 o
 -10   2   2        359.34        428.90        41.28 o
  -9   2   2       3046.88       3014.69        48.57 o
  -8   2   2        600.61        658.10        16.21 o
  -7   2   2       2654.14       2649.55        27.91 o
  -6   2   2       3496.63       3378.00        26.14 o
  -5   2   2       1599.46       1558.29        14.61 o
  -4   2   2       2155.02       1892.63        14.18 o
  -3   2   2      11303.73       9850.18        58.16 o
  -2   2   2       6848.49       6500.19        37.99 o
  -1   2   2         26.17         36.02         2.34 o
   0   2   2          0.79         -2.29         2.29 o
   1   2   2        767.81        754.38         8.02 o
   2   2   2        696.52        708.61        10.00 o
   3   2   2          7.42          4.23         5.66 o
   4   2   2        176.92        181.15         8.21 o
   5   2   2        400.79        403.76        12.52 o
   6   2   2       2576.43       2550.84        31.32 o
   7   2   2       4544.53       4452.18        52.08 o
   8   2   2          0.19         25.24        32.77 o
   9   2   2       1626.42       1617.74        80.14 o
 -11   3   2          0.03         62.67        54.34 o
 -10   3   2        908.66        999.76        55.03 o
  -9   3   2       2796.09       2710.92        44.39 o
  -8   3   2       3207.41       3230.44        32.63 o
  -7   3   2      15827.63      16092.56       107.42 o
  -6   3   2       1436.00       1398.88        15.02 o
  -5   3   2        122.80        133.51         5.43 o
  -4   3   2         44.48         21.00         5.24 o
  -3   3   2       1220.43       1089.06         9.57 o
  -2   3   2         33.98          8.36         2.88 o
  -1   3   2        364.63        391.88         5.40 o
   0   3   2        130.10        131.74         3.81 o
   1   3   2        201.48        189.91         5.21 o
   2   3   2      10767.89      10832.41        71.92 o
   3   3   2      17150.45      17270.76       112.67 o
   4   3   2         39.81         44.36         8.74 o
   5   3   2        103.42        106.52        11.92 o
   6   3   2       2073.93       2030.74        30.59 o
   7   3   2         44.62         23.32        21.81 o
   8   3   2       2167.63       2079.98        64.33 o
 -11   4   2       1397.23       1318.59        64.39 o
 -10   4   2        507.03        531.81        56.20 o
  -9   4   2        179.61        160.02        21.13 o
  -8   4   2       8047.10       7994.12        59.48 o
  -7   4   2       3902.18       3864.85        32.60 o
  -6   4   2       2275.66       2289.64        20.49 o
  -5   4   2        352.77        350.56         7.64 o
  -4   4   2         12.56         18.81         4.37 o
  -3   4   2        213.13        206.35         5.05 o
  -2   4   2       6496.32       6499.33        39.49 o
  -1   4   2       5263.44       5286.85        32.69 o
   0   4   2        287.71        304.53         5.92 o
   1   4   2       5328.54       5359.64        35.24 o
   2   4   2      39268.11      41344.50       253.05 o
   3   4   2       8137.39       8191.27        58.09 o
   4   4   2       3270.04       3367.52        32.20 o
   5   4   2        796.63        803.34        19.62 o
   6   4   2        213.32        184.21        16.47 o
   7   4   2        518.01        560.38        32.87 o
   8   4   2        109.33         83.90        49.04 o
 -11   5   2        163.48        105.59        53.88 o
 -10   5   2        816.49        778.50        39.31 o
  -9   5   2        605.73        561.72        22.94 o
  -8   5   2        220.66        232.07        13.71 o
  -7   5   2          2.05          4.65         9.17 o
  -6   5   2        921.53        877.46        13.74 o
  -5   5   2        197.46        201.74         6.72 o
  -4   5   2         12.91          7.28         4.63 o
  -3   5   2      11020.70      10995.94        66.46 o
  -2   5   2      26162.44      26758.81       148.61 o
  -1   5   2       6481.98       6532.69        39.31 o
   0   5   2        136.19        146.23         4.90 o
   1   5   2       2543.76       2533.87        20.22 o
   2   5   2       6955.51       7040.68        47.57 o
   3   5   2       2047.26       2071.50        22.61 o
   4   5   2       3398.88       3401.00        36.18 o
   5   5   2        177.45        202.72        16.98 o
   6   5   2         72.67         96.73        22.21 o
   7   5   2         53.03         77.17        40.06 o
 -11   6   2        782.16        768.04        87.32 o
 -10   6   2        583.38        635.34        44.92 o
  -9   6   2        621.33        649.10        25.11 o
  -8   6   2        437.97        442.80        16.45 o
  -7   6   2       3299.54       3274.63        30.57 o
  -6   6   2      10310.46      10430.49        66.25 o
  -5   6   2        509.70        564.73        10.82 o
  -4   6   2        875.24        833.43        11.25 o
  -3   6   2      40939.93      42420.02       245.41 o
  -2   6   2       9173.01       9368.43        57.69 o
  -1   6   2       3999.28       4032.25        28.69 o
   0   6   2        511.68        476.04         9.08 o
   1   6   2         46.28         39.83         5.82 o
   2   6   2          1.04         22.61         9.30 o
   3   6   2        361.46        372.43        12.13 o
   4   6   2         92.41        106.92        13.42 o
   5   6   2        453.76        454.11        20.43 o
   6   6   2        168.04        145.67        28.70 o
   7   6   2       1319.10       1346.10        58.99 o
 -11   7   2          1.40        -26.15        52.57 o
 -10   7   2          7.46         36.45        34.76 o
  -9   7   2          0.90        -20.83        20.83 o
  -8   7   2       1475.32       1424.38        29.31 o
  -7   7   2      14218.01      14305.73       102.59 o
  -6   7   2       2431.86       2356.44        29.59 o
  -5   7   2        117.64        107.51         8.07 o
  -4   7   2       2993.62       2949.23        24.44 o
  -3   7   2      10943.39      11185.41        72.31 o
  -2   7   2        101.03        105.48         9.50 o
  -1   7   2       1717.26       1727.63        18.10 o
   0   7   2        177.60        184.61         7.55 o
   1   7   2          3.90         -2.79         9.35 o
   2   7   2       2912.81       2930.16        28.02 o
   3   7   2       7743.21       7743.00        59.54 o
   4   7   2        118.63        122.44        17.38 o
   5   7   2       2490.52       2434.33        49.97 o
   6   7   2          1.55         54.82        44.26 o
 -10   8   2         89.74         32.86        39.42 o
  -9   8   2          6.67        -11.42        28.27 o
  -8   8   2       3510.13       3489.50        48.93 o
  -7   8   2       4247.47       4274.83        39.25 o
  -6   8   2         77.51         88.42        10.91 o
  -5   8   2       1579.06       1532.93        19.79 o
  -4   8   2       1177.87       1168.17        16.48 o
  -3   8   2        121.87        102.92         9.16 o
  -2   8   2        468.40        500.63        13.88 o
  -1   8   2       8669.92       8716.79        73.24 o
   0   8   2        139.47        156.65         8.49 o
   1   8   2          8.55         14.81        10.66 o
   2   8   2       5123.06       5213.39        46.64 o
   3   8   2         87.02         72.40        20.23 o
   4   8   2       5419.62       5331.63        67.21 o
   5   8   2       2872.76       2806.98        75.28 o
   6   8   2          1.40         30.61        45.30 o
 -10   9   2        148.21        143.47        68.60 o
  -9   9   2        176.72        192.92        43.59 o
  -8   9   2        331.84        383.43        26.33 o
  -7   9   2        150.22        126.99        17.47 o
  -6   9   2        382.31        373.41        17.25 o
  -5   9   2        713.06        690.42        17.10 o
  -4   9   2          0.47          3.34         8.91 o
  -3   9   2       4773.33       4666.75        42.45 o
  -2   9   2      11460.23      11699.74        95.48 o
  -1   9   2        495.46        541.07        16.97 o
   0   9   2       1330.75       1353.49        21.59 o
   1   9   2         62.43         71.17        17.14 o
   2   9   2        167.88        166.80        19.13 o
   3   9   2       2911.80       2784.64        50.41 o
   4   9   2       1467.83       1463.55        52.08 o
   5   9   2        539.68        495.25        73.10 o
 -10  10   2        143.91        130.24        57.66 o
  -9  10   2        304.99        326.30        38.00 o
  -8  10   2         83.96         89.75        26.50 o
  -7  10   2       1310.44       1262.08        40.52 o
  -6  10   2       5206.52       5190.28        60.95 o
  -5  10   2       1775.84       1711.64        33.03 o
  -4  10   2         64.14         65.85        12.84 o
  -3  10   2       3956.09       3812.71        43.71 o
  -2  10   2       5336.54       5234.13        54.22 o
  -1  10   2       3467.15       3428.18        51.71 o
   0  10   2       3417.94       3484.11        59.49 o
   1  10   2          4.48          1.90        25.77 o
   2  10   2        135.09        152.89        32.08 o
   3  10   2          5.04          8.33        40.85 o
   4  10   2        314.31        321.59        62.35 o
  -9  11   2          0.23        -12.50        45.42 o
  -8  11   2        325.02        349.30        38.57 o
  -7  11   2       7337.53       7251.47       150.98 o
  -6  11   2       2874.25       2875.42        53.80 o
  -5  11   2        822.05        815.03        34.43 o
  -4  11   2        344.95        412.03        25.05 o
  -3  11   2          0.81        -26.10        26.10 o
  -2  11   2        395.00        393.56        46.19 o
  -1  11   2         86.03         87.19        31.21 o
   0  11   2          1.91          3.36        36.24 o
   1  11   2          1.13        -42.49        42.49 o
   2  11   2         91.32         62.29        55.94 o
   3  11   2       1063.35       1078.07        90.32 o
  -8  12   2        630.25        536.38        49.54 o
  -7  12   2       1873.47       2005.61        81.15 o
  -6  12   2        180.68        228.57        40.81 o
  -5  12   2        451.36        428.68        36.49 o
  -4  12   2          2.98          4.35        28.58 o
  -3  12   2         34.62         32.07        71.59 o
  -2  12   2        539.97        521.59        45.41 o
  -1  12   2       1835.03       1821.34        77.03 o
   0  12   2         20.80        -43.18        43.18 o
   1  12   2        770.36        761.78       111.04 o
   2  12   2        447.57        363.43        90.35 o
  -7  13   2        251.64        283.51        70.38 o
  -6  13   2          1.15        -38.94        70.38 o
  -5  13   2        748.17        709.81        74.97 o
  -4  13   2        141.66        148.96        66.86 o
  -3  13   2         70.12         35.00        45.73 o
  -2  13   2       5300.90       5242.25       129.91 o
  -1  13   2        509.89        490.53        58.64 o
   0  13   2       1935.23       1948.83       101.40 o
  -5  14   2        415.72        443.28        57.41 o
  -4  14   2        281.68        227.65        51.05 o
  -3  14   2          4.49        -50.83        50.83 o
  -2  14   2        411.94        367.89        69.25 o
   2 -16   3        155.01        106.91       102.16 o
   3 -16   3         43.13         71.96       118.59 o
  -1 -15   3        519.07        739.66       112.81 o
   0 -15   3       4440.91       4360.99       145.17 o
   1 -15   3       1330.73       1298.53        52.53 o
   2 -15   3         70.37         78.58        71.60 o
   3 -15   3         36.34         18.23        70.02 o
   4 -15   3         12.11         45.94        57.82 o
   5 -15   3         59.93        126.25        61.79 o
   6 -15   3        245.71        172.46        85.28 o
  -3 -14   3        522.79        439.87        65.87 o
  -2 -14   3          0.00        -38.42        46.67 o
  -1 -14   3        996.65       1019.37        60.76 o
   0 -14   3        582.93        604.95        85.26 o
   1 -14   3        103.93        119.93        36.92 o
   2 -14   3        229.52        303.47        55.14 o
   3 -14   3        143.11        264.86        54.12 o
   4 -14   3        147.83        130.52        47.99 o
   5 -14   3       2916.07       2914.87        87.04 o
   6 -14   3       2525.13       2502.63       109.36 o
   7 -14   3        111.63         69.66        70.43 o
  -4 -13   3       1227.75       1158.68        72.12 o
  -3 -13   3         49.91        -62.80       118.44 o
  -2 -13   3        205.61        195.93        50.16 o
  -1 -13   3         55.14         62.42        33.59 o
   0 -13   3         63.47         89.27        41.04 o
   1 -13   3       1352.77       1297.49        47.85 o
   2 -13   3       1673.23       1649.32       142.44 o
   3 -13   3         22.23         29.45        25.58 o
   4 -13   3        371.35        354.61        27.75 o
   5 -13   3       6913.28       7078.15       114.41 o
   6 -13   3       2029.11       2042.47        53.41 o
   7 -13   3       1582.21       1632.27        77.79 o
   8 -13   3        491.44        513.82        75.37 o
  -5 -12   3          5.69         95.67        47.86 o
  -4 -12   3         12.04         19.78        41.06 o
  -3 -12   3         92.84         47.92        34.59 o
  -2 -12   3         25.41         38.32        25.51 o
  -1 -12   3        439.43        445.84        24.50 o
   0 -12   3       3139.17       3237.08        39.97 o
   1 -12   3       9824.26       9923.47        85.28 o
   2 -12   3       2378.72       2289.96        42.89 o
   3 -12   3        191.52        179.80        23.25 o
   4 -12   3       1773.57       1842.07        34.82 o
   5 -12   3       1050.78       1085.72        32.23 o
   6 -12   3        125.97        140.45        23.42 o
   7 -12   3        878.75        985.61        48.52 o
   8 -12   3       1167.14       1068.31        86.37 o
  -6 -11   3        243.10        340.67        53.27 o
  -5 -11   3        499.18        485.21        45.77 o
  -4 -11   3       1367.72       1428.10        48.83 o
  -3 -11   3       3967.51       3948.10        52.07 o
  -2 -11   3         76.54         98.93        13.83 o
  -1 -11   3        143.98        157.53        13.10 o
   0 -11   3      11358.53      11144.98        88.16 o
   1 -11   3       5564.80       5643.96        45.69 o
   2 -11   3        428.73        426.05        16.44 o
   3 -11   3        125.96        117.55         9.25 o
   4 -11   3         53.56         66.25        10.87 o
   5 -11   3         12.35         14.00        16.71 o
   6 -11   3        122.26        129.69        21.96 o
   7 -11   3        625.25        624.26        41.69 o
   8 -11   3        797.53        877.23        88.26 o
   9 -11   3          0.01        -74.38        74.38 o
  -7 -10   3         34.11         15.43        69.51 o
  -6 -10   3        204.11        199.34        43.23 o
  -5 -10   3        581.29        587.23        34.71 o
  -4 -10   3       7136.08       7224.09        77.75 o
  -3 -10   3       4589.15       4618.61        44.10 o
  -2 -10   3        100.73         97.82        10.77 o
  -1 -10   3        137.87        166.96        11.28 o
   0 -10   3       3201.06       3176.70        29.04 o
   1 -10   3         18.62         26.33         6.02 o
   2 -10   3       3227.51       3156.55        43.59 o
   3 -10   3         45.08         47.69         9.15 o
   4 -10   3        454.57        490.45        14.49 o
   5 -10   3        755.79        759.86        19.38 o
   6 -10   3       7957.24       8073.39        99.16 o
   7 -10   3         40.15         65.99        14.05 o
   8 -10   3       1654.05       1641.30        53.63 o
   9 -10   3          0.60         41.69        49.25 o
  -7  -9   3        462.10        436.09        69.99 o
  -6  -9   3        174.01        206.40        31.81 o
  -5  -9   3       3372.55       3307.72        49.07 o
  -4  -9   3       2710.02       2708.75        33.37 o
  -3  -9   3        101.55        109.26        10.46 o
  -2  -9   3        547.95        541.53        12.87 o
  -1  -9   3        218.69        217.64         7.42 o
   0  -9   3        149.82        141.57         6.21 o
   1  -9   3        989.47       1033.52        11.83 o
   2  -9   3       3948.91       3998.87        43.69 o
   3  -9   3         20.90         21.74         8.87 o
   4  -9   3         51.46         47.00        10.50 o
   5  -9   3       4746.85       4846.97        52.76 o
   6  -9   3       2766.00       2702.22        27.33 o
   7  -9   3       2537.29       2530.05        35.94 o
   8  -9   3       1616.10       1622.17        50.00 o
   9  -9   3         31.47         47.58        47.39 o
  -8  -8   3       1652.13       1551.17        61.95 o
  -7  -8   3        237.95        234.83        32.09 o
  -6  -8   3          3.25         29.88        20.11 o
  -5  -8   3        108.32        123.65        15.71 o
  -4  -8   3         89.34         83.93        10.26 o
  -3  -8   3          0.86         25.57         7.29 o
  -2  -8   3       2951.50       2956.45        25.44 o
  -1  -8   3        166.61        164.59         5.76 o
   0  -8   3        969.45        891.36        10.58 o
   1  -8   3      29585.90      30681.82       215.84 o
   2  -8   3       7897.55       7964.85        77.70 o
   3  -8   3       2293.24       2365.80        27.38 o
   4  -8   3         84.12         98.98        10.34 o
   5  -8   3        778.81        779.73        12.04 o
   6  -8   3       1679.82       1589.04        24.38 o
   7  -8   3        677.39        679.50        24.25 o
   8  -8   3          9.34         53.76        27.92 o
   9  -8   3        374.20        338.27        91.46 o
  -9  -7   3        300.42        398.10        60.45 o
  -8  -7   3          0.03         27.29        33.04 o
  -7  -7   3        306.24        306.78        24.08 o
  -6  -7   3         25.11         41.13        16.83 o
  -5  -7   3        757.98        741.25        19.06 o
  -4  -7   3        164.64        197.35        11.13 o
  -3  -7   3      13443.25      13606.94        92.40 o
  -2  -7   3       2621.76       2591.37        21.31 o
  -1  -7   3        480.00        500.84         7.62 o
   0  -7   3       6417.25       6234.51        42.95 o
   1  -7   3      17163.95      17454.83       142.44 o
   2  -7   3        945.42        937.78        23.98 o
   3  -7   3       3546.67       3389.68        35.93 o
   4  -7   3        925.82        897.47        10.30 o
   5  -7   3        390.32        416.09         9.86 o
   6  -7   3          2.71         11.17         8.25 o
   7  -7   3       1362.15       1342.35        26.19 o
   8  -7   3         27.89         -4.83        27.20 o
   9  -7   3        802.10        835.19        56.33 o
  10  -7   3        625.78        599.33        95.05 o
  -9  -6   3        955.67        979.14        55.01 o
  -8  -6   3        475.97        428.84        33.41 o
  -7  -6   3       3617.35       3556.53        51.51 o
  -6  -6   3        250.19        266.88        16.63 o
  -5  -6   3         95.78        110.15        11.26 o
  -4  -6   3      16282.84      16621.08       115.57 o
  -3  -6   3      17121.44      17200.04       117.72 o
  -2  -6   3        281.09        304.68         6.63 o
  -1  -6   3          1.15          5.59         3.45 o
   0  -6   3       1885.15       1846.91        14.47 o
   1  -6   3        945.88        981.90        15.17 o
   2  -6   3        753.91        869.99        15.40 o
   3  -6   3       1933.15       2037.84        15.65 o
   4  -6   3        381.67        408.26         7.93 o
   5  -6   3          0.56         -1.63         6.00 o
   6  -6   3       4967.32       4782.10        47.42 o
   7  -6   3        515.77        537.40        17.41 o
   8  -6   3       2860.91       2896.22        58.44 o
   9  -6   3       1234.10       1233.17        75.33 o
  10  -6   3          6.41        136.80       137.69 o
  -9  -5   3         30.05        -18.96        50.51 o
  -8  -5   3       6945.35       6885.46        90.08 o
  -7  -5   3       3052.01       3089.99        42.26 o
  -6  -5   3         16.36         13.60        14.67 o
  -5  -5   3       1190.24       1203.32        18.87 o
  -4  -5   3      15608.60      15740.16       105.87 o
  -3  -5   3        338.62        321.55         7.79 o
  -2  -5   3       2962.84       2909.78        35.09 o
  -1  -5   3        469.07        479.46         6.89 o
   0  -5   3         60.23         50.69         2.67 o
   1  -5   3       9331.05       9391.29       115.28 o
   2  -5   3      56015.40      59714.74       382.14 o
   3  -5   3       1974.68       1964.28        15.96 o
   4  -5   3       4602.26       4687.91        35.72 o
   5  -5   3       1810.49       1801.39        21.65 o
   6  -5   3        910.01        881.93        16.85 o
   7  -5   3       4015.73       3835.69        45.00 o
   8  -5   3       3934.25       3729.14        67.18 o
   9  -5   3       1710.06       1711.92       107.10 o
  10  -5   3        441.93        502.78       121.70 o
 -10  -4   3        475.03        540.87        59.57 o
  -9  -4   3       2788.57       2721.09        79.22 o
  -8  -4   3       6031.46       5999.15        67.09 o
  -7  -4   3         41.37         62.87        14.68 o
  -6  -4   3        205.79        214.19        12.82 o
  -5  -4   3        191.54        193.22         8.65 o
  -4  -4   3        446.19        490.49        11.20 o
  -3  -4   3       4218.83       4440.25        35.82 o
  -2  -4   3       1708.81       1516.58        13.55 o
  -1  -4   3       3328.44       3348.73        23.79 o
   0  -4   3         12.04          9.38         2.05 o
   1  -4   3      42103.81      43018.09       412.94 o
   2  -4   3      22462.56      23442.50       146.62 o
   3  -4   3       6351.76       6234.61        46.36 o
   4  -4   3       9581.93       9714.85        66.68 o
   5  -4   3         28.03         25.06         9.33 o
   6  -4   3        629.15        633.36        14.92 o
   7  -4   3       4154.47       4203.91        43.54 o
   8  -4   3       1461.57       1364.56        51.57 o
   9  -4   3        973.59        901.56        54.86 o
 -10  -3   3          0.98         -8.83        47.82 o
  -9  -3   3       1318.85       1360.48        49.67 o
  -8  -3   3         58.73         93.64        21.87 o
  -7  -3   3        125.48        111.25        13.78 o
  -6  -3   3         63.89         76.76         9.58 o
  -5  -3   3         61.46         52.67         6.91 o
  -4  -3   3       7185.37       7348.41        47.09 o
  -3  -3   3      62460.17      62100.99       851.86 o
  -2  -3   3      13017.90      12506.80        82.38 o
  -1  -3   3       2891.79       2849.10        20.40 o
   0  -3   3        264.82        210.06         6.02 o
   1  -3   3       6149.05       5780.61        41.95 o
   2  -3   3       3310.45       3249.02        26.32 o
   3  -3   3      11463.02      11304.75        75.76 o
   4  -3   3       3743.21       3665.69        28.33 o
   5  -3   3       1176.35       1167.93        18.64 o
   6  -3   3         49.59         46.13         9.91 o
   7  -3   3        103.81        115.34        17.02 o
   8  -3   3        802.27        847.88        36.99 o
   9  -3   3       1599.78       1609.48        79.77 o
 -10  -2   3         11.68         -6.54        44.89 o
  -9  -2   3          0.86        -24.20        24.20 o
  -8  -2   3        368.64        398.47        17.90 o
  -7  -2   3       5556.19       5518.71        50.92 o
  -6  -2   3       3404.48       3380.89        30.53 o
  -5  -2   3       1719.39       1764.32        16.74 o
  -4  -2   3      51070.71      52997.34       421.46 o
  -3  -2   3      40559.81      40337.48       444.81 o
  -2  -2   3       2879.34       2931.67        23.03 o
  -1  -2   3      19289.27      19919.84       118.55 o
   0  -2   3        214.88        243.85         3.64 o
   1  -2   3         85.99         86.39         2.68 o
   2  -2   3        878.60        786.35        10.23 o
   3  -2   3          3.01         16.42         4.27 o
   4  -2   3       1334.74       1373.08        15.50 o
   5  -2   3       1448.41       1408.59        22.80 o
   6  -2   3       4263.56       4175.94        46.75 o
   7  -2   3        266.91        287.44        18.63 o
   8  -2   3       5352.16       5222.29        78.52 o
   9  -2   3       3322.88       3490.91       112.01 o
 -11  -1   3         82.48        101.45        60.28 o
 -10  -1   3         18.72        -17.68        45.54 o
  -9  -1   3        685.03        703.07        35.30 o
  -8  -1   3       8910.47       8997.58        88.47 o
  -7  -1   3       7882.10       7909.77        64.07 o
  -6  -1   3          3.40         -6.13         7.71 o
  -5  -1   3         64.82         88.60         5.58 o
  -4  -1   3       8933.31       8893.51        52.86 o
  -3  -1   3        864.83        780.02         8.15 o
  -2  -1   3      11125.26      11285.33        67.35 o
  -1  -1   3       2216.61       2259.63        14.87 o
   0  -1   3        685.54        756.74         6.48 o
   1  -1   3       1548.09       1598.52        11.04 o
   2  -1   3        630.56        465.67         6.54 o
   3  -1   3        170.30        245.24         6.23 o
   4  -1   3       1952.03       1939.09        18.30 o
   5  -1   3       1896.27       1925.62        24.29 o
   6  -1   3        936.62        939.88        21.20 o
   7  -1   3       1805.64       1774.42        33.98 o
   8  -1   3      10400.08      10232.59       166.40 o
   9  -1   3        991.86        940.38        74.54 o
 -11   0   3       1716.75       1619.61        81.16 o
 -10   0   3         30.63         54.59        36.17 o
  -9   0   3       3724.45       3732.60        55.51 o
  -8   0   3       8442.62       8584.72        72.86 o
  -7   0   3        554.61        540.20        14.07 o
  -6   0   3       3457.07       3438.29        27.50 o
  -5   0   3         14.71         22.22         5.07 o
  -4   0   3        318.76        350.12         6.87 o
  -3   0   3        497.94        452.16         6.39 o
  -2   0   3      11777.15      11841.79        69.08 o
  -1   0   3       3845.10       4012.54        25.40 o
   0   0   3       4007.13       4258.77        27.33 o
   1   0   3       5870.83       5518.00        33.62 o
   2   0   3       1088.47        988.02        10.72 o
   3   0   3      12885.44      13447.07        85.39 o
   4   0   3      11640.07      11532.08        73.23 o
   5   0   3       1447.44       1371.69        19.20 o
   6   0   3       1374.63       1370.51        21.20 o
   7   0   3       2419.70       2480.48        40.86 o
   8   0   3       1570.62       1547.23        55.28 o
   9   0   3          0.78         76.30        59.84 o
 -11   1   3        107.58        102.06        62.42 o
 -10   1   3         47.40         72.04        33.86 o
  -9   1   3        646.01        697.20        25.23 o
  -8   1   3        691.56        670.11        17.96 o
  -7   1   3        604.36        625.27        15.16 o
  -6   1   3         84.62        106.79         9.19 o
  -5   1   3       2498.01       2532.64        19.48 o
  -4   1   3        271.47        244.12         5.55 o
  -3   1   3      20178.23      19782.04       111.52 o
  -2   1   3      23884.50      23737.74       135.67 o
  -1   1   3       6393.81       6159.40        40.38 o
   0   1   3       1758.89       1479.18        14.50 o
   1   1   3       2279.13       2206.02        15.94 o
   2   1   3        378.70        384.67         7.86 o
   3   1   3      14622.16      14746.02        96.58 o
   4   1   3       4452.38       4531.62        36.57 o
   5   1   3        162.17        148.70         9.56 o
   6   1   3         75.52         98.76        10.88 o
   7   1   3        179.47        146.00        21.95 o
   8   1   3        104.63         84.77        40.29 o
   9   1   3       1094.62       1020.66       128.80 o
 -11   2   3        324.04        298.74        62.26 o
 -10   2   3         19.64        -21.85        32.25 o
  -9   2   3          0.36         17.57        17.64 o
  -8   2   3       2009.47       1917.98        26.73 o
  -7   2   3       5439.03       5496.78        44.19 o
  -6   2   3       2778.56       2640.21        22.38 o
  -5   2   3         55.83         77.47         5.07 o
  -4   2   3          1.96         13.67         5.47 o
  -3   2   3       4923.97       4424.12        28.52 o
  -2   2   3        157.28        196.56         4.72 o
  -1   2   3      28873.70      30108.57       174.64 o
   0   2   3       4981.89       4990.76        30.54 o
   1   2   3        921.61        955.06        10.58 o
   2   2   3       2063.69       2088.53        17.86 o
   3   2   3        422.11        402.42        11.01 o
   4   2   3         18.16         21.75        11.17 o
   5   2   3        733.87        753.07        16.72 o
   6   2   3         88.15         80.80        15.28 o
   7   2   3        151.60        145.58        27.11 o
   8   2   3       2171.55       2072.31        84.39 o
 -11   3   3        776.37        840.34        58.70 o
 -10   3   3        549.11        607.13        32.49 o
  -9   3   3         32.15         24.42        21.39 o
  -8   3   3       7332.11       7360.98        57.54 o
  -7   3   3      23908.08      24717.22       160.93 o
  -6   3   3          5.64         14.34         7.04 o
  -5   3   3       4797.60       4810.07        30.98 o
  -4   3   3        264.81        238.98         6.02 o
  -3   3   3        206.47        167.38         4.90 o
  -2   3   3       5162.13       5232.13        32.85 o
  -1   3   3        380.16        302.49         5.78 o
   0   3   3         35.76         24.65         4.10 o
   1   3   3        288.20        260.76         7.13 o
   2   3   3       1287.23       1279.95        15.21 o
   3   3   3       2277.22       2263.16        21.92 o
   4   3   3       4020.74       4191.21        40.29 o
   5   3   3       5077.19       5143.68        49.14 o
   6   3   3        116.53        113.03        17.58 o
   7   3   3        570.63        570.62        34.12 o
   8   3   3       4977.74       5044.71       133.08 o
 -11   4   3       2490.90       2565.51        93.54 o
 -10   4   3          5.82         22.27        30.23 o
  -9   4   3          0.48         33.22        18.14 o
  -8   4   3       4793.08       4847.58        44.01 o
  -7   4   3       1253.07       1253.94        20.47 o
  -6   4   3       4838.54       4759.09        34.21 o
  -5   4   3        623.36        674.99        11.29 o
  -4   4   3         58.80         53.70         4.41 o
  -3   4   3       1038.79       1221.87        12.27 o
  -2   4   3       2951.96       2887.26        21.16 o
  -1   4   3        865.80        847.52         9.64 o
   0   4   3       1054.38        951.27        10.75 o
   1   4   3        105.81         99.38         6.14 o
   2   4   3       3620.96       3643.99        29.45 o
   3   4   3       1779.12       1756.56        21.81 o
   4   4   3      19110.46      19569.26       143.01 o
   5   4   3       1454.33       1459.67        29.01 o
   6   4   3         11.37          8.24        22.07 o
   7   4   3        419.15        473.48        45.75 o
 -11   5   3         81.76        114.28        49.02 o
 -10   5   3       1892.72       1884.67        54.30 o
  -9   5   3          2.85          7.69        18.91 o
  -8   5   3       1713.59       1669.51        26.83 o
  -7   5   3         64.87         70.20        10.78 o
  -6   5   3         16.28         21.14         7.97 o
  -5   5   3        558.62        564.23        10.98 o
  -4   5   3         32.18         34.52         5.01 o
  -3   5   3       3374.27       3409.52        25.18 o
  -2   5   3      13121.53      13607.84        78.31 o
  -1   5   3       5970.76       5968.82        38.14 o
   0   5   3      18519.18      18917.01       113.01 o
   1   5   3       2605.34       2515.10        21.46 o
   2   5   3        324.19        349.13        10.58 o
   3   5   3       8937.99       9162.69        74.96 o
   4   5   3       4756.12       4717.95        46.33 o
   5   5   3          1.34         18.62        17.89 o
   6   5   3        103.60         93.50        31.03 o
   7   5   3         90.88        118.65        42.88 o
 -11   6   3        240.72        257.80        42.73 o
 -10   6   3        273.74        350.79        31.34 o
  -9   6   3        502.67        545.57        23.27 o
  -8   6   3        344.84        321.27        16.10 o
  -7   6   3       6258.15       6302.23        51.18 o
  -6   6   3      10548.22      10483.05        74.24 o
  -5   6   3        523.06        516.80        10.60 o
  -4   6   3         76.19         82.77         5.96 o
  -3   6   3       3582.89       3586.38        33.08 o
  -2   6   3        380.09        375.89         7.88 o
  -1   6   3      14356.30      14546.93        88.65 o
   0   6   3       6044.37       6294.26        44.20 o
   1   6   3          0.12          4.32         8.15 o
   2   6   3        223.99        238.83        10.46 o
   3   6   3        280.20        271.89        13.47 o
   4   6   3          9.06         30.16        16.60 o
   5   6   3        424.07        450.02        27.51 o
   6   6   3         90.78         87.90        40.89 o
 -11   7   3        801.60        626.00        59.44 o
 -10   7   3        646.86        695.67        39.46 o
  -9   7   3        227.72        243.01        23.89 o
  -8   7   3       1108.96       1107.05        27.75 o
  -7   7   3       7051.29       6911.67        58.09 o
  -6   7   3         11.26         12.99         9.37 o
  -5   7   3      11397.57      11424.69        82.62 o
  -4   7   3        753.43        737.42        13.81 o
  -3   7   3        830.09        834.87        13.64 o
  -2   7   3       5940.54       5893.48        42.31 o
  -1   7   3       1034.13       1032.01        15.90 o
   0   7   3        118.17        115.29         8.24 o
   1   7   3         54.84         54.27         7.55 o
   2   7   3        641.03        593.56        15.24 o
   3   7   3        925.13        920.84        22.44 o
   4   7   3       3079.77       3010.25        51.74 o
   5   7   3       4390.98       4340.02        73.81 o
   6   7   3         55.45        137.17        47.88 o
 -10   8   3         27.28         -0.67        41.00 o
  -9   8   3        355.78        390.27        31.58 o
  -8   8   3       1731.16       1742.88        38.81 o
  -7   8   3        306.31        316.86        14.39 o
  -6   8   3       4418.12       4438.05        41.17 o
  -5   8   3       3926.37       4020.23        35.72 o
  -4   8   3          0.66         -2.22         8.49 o
  -3   8   3        116.42        123.44         7.77 o
  -2   8   3        798.57        746.60        16.26 o
  -1   8   3        259.57        278.77        12.92 o
   0   8   3        887.84        885.52        18.34 o
   1   8   3       2175.78       2199.28        29.84 o
   2   8   3         27.34         37.38        18.54 o
   3   8   3        794.11        788.30        29.51 o
   4   8   3       8102.91       8057.70       102.03 o
   5   8   3       2129.77       2116.78        84.42 o
 -10   9   3       1403.39       1429.58        72.31 o
  -9   9   3        483.34        510.59        37.28 o
  -8   9   3        369.28        378.73        27.91 o
  -7   9   3          7.16        -17.28        20.08 o
  -6   9   3        476.43        433.87        15.61 o
  -5   9   3        646.81        628.48        15.25 o
  -4   9   3         16.19         27.36        11.78 o
  -3   9   3          2.49         -1.23        11.01 o
  -2   9   3       2153.18       2108.44        33.27 o
  -1   9   3        992.51       1006.59        27.49 o
   0   9   3      10644.30      10626.84       113.80 o
   1   9   3        573.34        605.14        26.26 o
   2   9   3         14.13         17.56        24.34 o
   3   9   3       2107.33       2015.83        74.39 o
   4   9   3       1338.58       1367.02        58.36 o
 -10  10   3        188.65        129.75        75.76 o
  -9  10   3        346.14        345.15        47.76 o
  -8  10   3        184.20        142.18        38.65 o
  -7  10   3       1833.46       1795.16        57.69 o
  -6  10   3       2281.24       2226.14        46.45 o
  -5  10   3        419.61        397.16        25.59 o
  -4  10   3       3108.28       3132.48        47.28 o
  -3  10   3          8.25          6.42        17.39 o
  -2  10   3        220.72        191.85        23.50 o
  -1  10   3       7333.87       7349.08        95.37 o
   0  10   3       5555.35       5505.87        86.59 o
   1  10   3         20.52         -6.36        29.55 o
   2  10   3         40.23        -29.74        42.99 o
   3  10   3         26.62        -20.85        71.09 o
  -9  11   3         40.38        112.60        80.24 o
  -8  11   3        173.71        131.60        62.95 o
  -7  11   3       2232.10       2264.10        82.31 o
  -6  11   3        112.91        141.32        36.73 o
  -5  11   3       6178.99       5945.35       106.11 o
  -4  11   3       2353.61       2372.64       103.21 o
  -3  11   3          3.91        -24.46        31.97 o
  -2  11   3        174.17         80.71        37.96 o
  -1  11   3       1445.11       1438.40        73.23 o
   0  11   3        328.53        245.52        49.30 o
   1  11   3         26.65        -61.62        68.16 o
   2  11   3          5.78        -60.56        62.98 o
  -8  12   3         40.42         61.01        57.12 o
  -7  12   3        210.69        261.13        49.24 o
  -6  12   3        893.44        952.28        60.39 o
  -5  12   3       2036.38       1928.81        73.87 o
  -4  12   3         92.87         82.21        42.76 o
  -3  12   3         10.85        -42.15        42.15 o
  -2  12   3          0.55        -13.21        48.50 o
  -1  12   3         56.23        -15.00        42.08 o
   0  12   3        822.70        634.77        63.97 o
   1  12   3       1432.93       1247.56       195.43 o
  -7  13   3         13.45        -87.50       100.82 o
  -6  13   3         51.85         89.39        52.08 o
  -5  13   3          5.39         26.53        69.33 o
  -4  13   3         79.60         89.45        46.74 o
  -3  13   3          1.67        103.48        48.57 o
  -2  13   3         62.28         95.89        53.93 o
  -1  13   3        723.83        446.25        91.60 o
   1 -16   4       2302.43       2383.31       136.81 o
   2 -16   4          6.00          4.48        95.49 o
   3 -16   4        561.49        570.46        84.73 o
   4 -16   4        101.98         77.00        68.03 o
  -2 -15   4          0.09         42.57        67.51 o
  -1 -15   4        200.91        181.86        67.83 o
   0 -15   4       3077.51       3352.71       119.92 o
   1 -15   4        242.14        293.92        48.97 o
   2 -15   4       1482.11       1338.18       120.81 o
   3 -15   4        475.82        552.42        71.57 o
   4 -15   4        157.34        100.69        59.19 o
   5 -15   4        148.26        236.74        60.51 o
   6 -15   4          0.55          1.06       159.45 o
  -3 -14   4        157.07        196.82        55.03 o
  -2 -14   4        749.52        736.17        56.13 o
  -1 -14   4         87.96        143.53        41.13 o
   0 -14   4        134.00        141.79        53.21 o
   1 -14   4          1.69        -20.30        44.93 o
   2 -14   4          0.86         34.84        52.41 o
   3 -14   4        102.04         98.73        54.33 o
   4 -14   4        182.62        199.91        41.57 o
   5 -14   4        755.17        742.17        46.57 o
   6 -14   4        992.24        999.84        51.66 o
   7 -14   4        642.11        621.50        65.99 o
  -5 -13   4       1456.44       1464.89        97.27 o
  -4 -13   4       1326.79       1228.52        72.57 o
  -3 -13   4       1233.61       1302.48        61.50 o
  -2 -13   4        713.17        684.66        39.81 o
  -1 -13   4         24.51          3.77        23.40 o
   0 -13   4          0.38         73.22        50.67 o
   1 -13   4        916.36        919.17        31.79 o
   2 -13   4        980.63        968.73        46.50 o
   3 -13   4        627.43        629.38        37.71 o
   4 -13   4        137.47        133.65        27.93 o
   5 -13   4       1831.54       1814.17        48.66 o
   6 -13   4        392.74        412.59        35.57 o
   7 -13   4       7133.04       7261.76       165.40 o
  -6 -12   4         49.59        202.53       112.81 o
  -5 -12   4        412.20        362.80        48.29 o
  -4 -12   4        167.38        177.40        39.69 o
  -3 -12   4        464.13        416.27        36.85 o
  -2 -12   4        307.52        318.63        23.44 o
  -1 -12   4         58.76         74.62        17.65 o
   0 -12   4       1789.53       1726.04        22.65 o
   1 -12   4       4858.03       4770.74        39.56 o
   2 -12   4        986.19        964.60        26.65 o
   3 -12   4       4092.51       4132.63        54.95 o
   4 -12   4        282.71        312.29        19.02 o
   5 -12   4        196.56        231.35        21.38 o
   6 -12   4       2029.90       2131.74        50.55 o
   7 -12   4       4175.31       4257.28       100.35 o
   8 -12   4        409.21        477.82        58.90 o
  -6 -11   4         32.26        -56.68        56.68 o
  -5 -11   4        697.71        744.90        40.58 o
  -4 -11   4       2703.87       2833.57        53.53 o
  -3 -11   4       6049.28       5901.90        68.20 o
  -2 -11   4          6.09         18.86        11.51 o
  -1 -11   4       1184.62       1137.81        20.01 o
   0 -11   4       2645.72       2657.66        25.15 o
   1 -11   4        488.52        468.35         8.73 o
   2 -11   4      11833.63      11898.60       121.87 o
   3 -11   4       4721.31       4750.61        48.97 o
   4 -11   4          2.13         15.03        13.06 o
   5 -11   4        614.20        664.66        22.08 o
   6 -11   4         19.83         23.97        22.07 o
   7 -11   4        154.32        163.91        39.00 o
   8 -11   4        695.94        736.14       196.32 o
  -7 -10   4       1353.80       1420.63        87.83 o
  -6 -10   4         21.66         10.73        35.34 o
  -5 -10   4        833.92        864.43        33.14 o
  -4 -10   4       7485.66       7509.24        78.65 o
  -3 -10   4         56.95         83.39        13.38 o
  -2 -10   4       5154.61       5118.04        41.73 o
  -1 -10   4        493.35        528.55        16.88 o
   0 -10   4        247.48        234.87         6.91 o
   1 -10   4       3854.46       3745.12        30.66 o
   2 -10   4       4352.59       4395.82        49.11 o
   3 -10   4        362.28        350.23        13.34 o
   4 -10   4        393.32        422.88        14.37 o
   5 -10   4        550.21        523.37        16.80 o
   6 -10   4       1146.81       1131.77        34.95 o
   7 -10   4       1851.31       1831.56        31.41 o
   8 -10   4       5921.47       5983.98        95.19 o
   9 -10   4         22.34         40.29        40.20 o
  -8  -9   4       5618.54       5481.73       114.45 o
  -7  -9   4         79.13         94.46        35.52 o
  -6  -9   4        214.97        250.85        26.85 o
  -5  -9   4        591.26        642.23        23.21 o
  -4  -9   4        998.18        996.62        19.75 o
  -3  -9   4       1511.32       1525.55        19.24 o
  -2  -9   4       2112.50       2102.61        21.54 o
  -1  -9   4         79.21         86.37         6.20 o
   0  -9   4         84.83         93.02         6.79 o
   1  -9   4         93.78        110.89        15.98 o
   2  -9   4       1476.87       1519.16        24.23 o
   3  -9   4        807.32        843.89        18.34 o
   4  -9   4       2328.17       2368.02        29.72 o
   5  -9   4         26.67         28.79        14.55 o
   6  -9   4         19.37         17.39         8.95 o
   7  -9   4      10445.64      10334.42       163.82 o
   8  -9   4       3262.24       3315.28        94.25 o
   9  -9   4          2.56         -7.18        57.83 o
  -8  -8   4       1756.59       1731.22        64.56 o
  -7  -8   4       2130.51       2179.47        53.19 o
  -6  -8   4       1151.44       1117.03        29.92 o
  -5  -8   4        396.22        428.75        16.72 o
  -4  -8   4       1485.88       1438.53        21.54 o
  -3  -8   4        252.63        255.02         8.69 o
  -2  -8   4       2297.09       2269.81        19.13 o
  -1  -8   4        529.83        521.00         9.57 o
   0  -8   4        868.90        864.82        10.59 o
   1  -8   4       6929.89       6904.33        68.36 o
   2  -8   4         56.77         58.82        11.43 o
   3  -8   4      21095.73      21945.36       174.96 o
   4  -8   4       3512.95       3485.32        37.76 o
   5  -8   4         34.11         32.85         6.65 o
   6  -8   4       2509.10       2464.85        27.54 o
   7  -8   4       1107.34       1168.55        32.43 o
   8  -8   4         37.46        -35.90        35.90 o
   9  -8   4         12.53        -15.06        55.42 o
  -9  -7   4        581.73        639.62        52.38 o
  -8  -7   4         68.62        130.14        34.00 o
  -7  -7   4          5.38         -4.78        24.41 o
  -6  -7   4         19.14         30.20        15.58 o
  -5  -7   4         25.25         30.30        11.01 o
  -4  -7   4       1353.15       1442.72        20.52 o
  -3  -7   4       9881.37       9831.23        68.02 o
  -2  -7   4        369.37        402.36         8.74 o
  -1  -7   4       5442.37       5305.12        40.22 o
   0  -7   4        160.28        165.62         6.13 o
   1  -7   4        608.59        642.32        15.22 o
   2  -7   4      17199.76      17113.11       173.13 o
   3  -7   4      11462.45      11579.57        99.73 o
   4  -7   4       1790.80       1810.33        16.11 o
   5  -7   4         12.55         16.61         7.79 o
   6  -7   4        228.65        213.30        11.82 o
   7  -7   4        107.29        137.64        20.64 o
   8  -7   4        713.02        635.91        46.23 o
   9  -7   4       1150.28       1165.49        85.21 o
  -9  -6   4        215.76        157.69        40.92 o
  -8  -6   4       1636.65       1571.47        44.69 o
  -7  -6   4       3987.37       3884.25        52.93 o
  -6  -6   4        588.14        576.12        17.43 o
  -5  -6   4         79.75         97.35        10.15 o
  -4  -6   4       6610.50       6487.09        48.25 o
  -3  -6   4       3481.12       3579.94        28.89 o
  -2  -6   4      16381.46      16674.95       106.58 o
  -1  -6   4      10017.03      10211.84        72.71 o
   0  -6   4         29.71         50.57         3.45 o
   1  -6   4        789.65        746.12        15.05 o
   2  -6   4       1680.80       1609.41        24.96 o
   3  -6   4          9.70         15.93         4.13 o
   4  -6   4        335.07        338.11         8.83 o
   5  -6   4        265.34        310.91        11.62 o
   6  -6   4       1479.08       1413.49        23.07 o
   7  -6   4        882.07        839.89        30.02 o
   8  -6   4       6433.81       6501.81       137.82 o
   9  -6   4       1210.55       1196.13        68.68 o
 -10  -5   4          0.85         30.93        53.65 o
  -9  -5   4       1139.04       1054.55        56.23 o
  -8  -5   4       8996.06       9191.81       102.73 o
  -7  -5   4       1026.31        979.34        25.99 o
  -6  -5   4       3509.22       3557.48        39.07 o
  -5  -5   4          1.67         18.55         8.70 o
  -4  -5   4        202.42        169.36         7.64 o
  -3  -5   4       6932.33       7037.47        49.82 o
  -2  -5   4       6107.45       5786.20        40.77 o
  -1  -5   4       2791.17       2822.95        22.62 o
   0  -5   4         41.18         33.10         2.90 o
   1  -5   4        550.17        560.79         6.69 o
   2  -5   4       8056.01       8497.54        57.11 o
   3  -5   4       6137.50       6180.52        44.23 o
   4  -5   4       8791.12       8742.44        67.47 o
   5  -5   4        330.85        298.80         9.96 o
   6  -5   4         19.50         13.37        12.02 o
   7  -5   4       3778.02       3710.52        51.13 o
   8  -5   4       3608.17       3647.38       121.65 o
   9  -5   4          7.40          6.74       102.60 o
 -10  -4   4         84.10        171.02        52.95 o
  -9  -4   4       2500.28       2526.51        61.52 o
  -8  -4   4       1848.47       1785.75        40.65 o
  -7  -4   4       1412.02       1443.32        27.41 o
  -6  -4   4       4513.37       4617.57        42.29 o
  -5  -4   4         89.04         96.75         7.40 o
  -4  -4   4        649.84        677.28        12.94 o
  -3  -4   4         40.67         62.39         4.90 o
  -2  -4   4        338.75        301.83         6.90 o
  -1  -4   4       1123.65       1091.18        10.59 o
   0  -4   4       3814.07       3828.33        28.15 o
   1  -4   4        276.39        237.08         5.35 o
   2  -4   4        374.58        365.91         6.50 o
   3  -4   4      34794.12      35111.69       225.80 o
   4  -4   4      19513.37      20111.47       141.47 o
   5  -4   4        315.07        278.70        11.75 o
   6  -4   4        599.20        603.69        17.39 o
   7  -4   4       1061.32       1018.79        31.61 o
   8  -4   4         48.12         17.92        48.17 o
   9  -4   4         61.63        -30.65        63.62 o
 -10  -3   4        338.76        378.69        48.24 o
  -9  -3   4        767.18        786.73        36.60 o
  -8  -3   4         15.41         56.92        18.60 o
  -7  -3   4         17.53         43.47        12.68 o
  -6  -3   4        373.41        385.27        11.63 o
  -5  -3   4         63.83         56.66         6.74 o
  -4  -3   4       4948.78       5193.86        36.72 o
  -3  -3   4       9408.52       9479.02        59.71 o
  -2  -3   4       1222.29       1270.35        11.17 o
  -1  -3   4      13174.07      12518.43        77.64 o
   0  -3   4      11410.43      11501.11        68.43 o
   1  -3   4        171.12        159.46         4.03 o
   2  -3   4      12362.83      12737.96        76.16 o
   3  -3   4      16621.89      16267.85       118.78 o
   4  -3   4        545.86        532.61        11.62 o
   5  -3   4         84.61         95.57        10.66 o
   6  -3   4        736.99        688.57        16.45 o
   7  -3   4        704.42        702.14        28.41 o
   8  -3   4        238.21        220.59        50.16 o
   9  -3   4        461.03        555.61       112.81 o
 -11  -2   4        747.54        683.05        62.84 o
 -10  -2   4         41.67         48.11        65.90 o
  -9  -2   4        422.97        457.81        27.17 o
  -8  -2   4        769.72        780.25        22.03 o
  -7  -2   4       5062.51       4965.07        45.38 o
  -6  -2   4        136.24        162.85         8.76 o
  -5  -2   4       3481.16       3499.86        32.80 o
  -4  -2   4        591.33        539.89        12.15 o
  -3  -2   4         17.27         12.58         4.23 o
  -2  -2   4      22252.29      21992.44       132.53 o
  -1  -2   4      55087.33      53079.20       545.75 o
   0  -2   4        508.22        495.45         5.41 o
   1  -2   4         21.23         35.32         2.89 o
   2  -2   4        977.85        893.88         9.86 o
   3  -2   4       2312.96       2455.75        23.13 o
   4  -2   4        248.28        238.73         9.07 o
   5  -2   4       1110.82       1060.53        20.53 o
   6  -2   4         67.53         70.69        13.81 o
   7  -2   4        306.56        300.18        22.95 o
   8  -2   4       4040.29       4114.48       263.38 o
   9  -2   4       1498.18       1253.09        99.39 o
 -11  -1   4       1120.59       1200.02        68.75 o
 -10  -1   4        572.66        599.35        67.23 o
  -9  -1   4        615.38        620.67        27.05 o
  -8  -1   4       4406.07       4531.16        48.11 o
  -7  -1   4        644.21        647.35        16.15 o
  -6  -1   4       9631.25       9893.71        60.85 o
  -5  -1   4       7655.91       7498.79        47.78 o
  -4  -1   4        642.13        642.74         9.29 o
  -3  -1   4       3687.78       3510.35        23.65 o
  -2  -1   4      11882.09      11558.20        68.07 o
  -1  -1   4       5209.47       5261.32        36.00 o
   0  -1   4        104.76        115.92         3.30 o
   1  -1   4         11.26         -2.74         2.74 o
   2  -1   4       2757.55       2811.75        20.07 o
   3  -1   4       1556.99       1548.02        16.13 o
   4  -1   4      20072.41      20545.69       144.93 o
   5  -1   4       1789.30       1826.06        25.80 o
   6  -1   4         38.52         28.85        13.98 o
   7  -1   4       1758.58       1606.90        37.46 o
   8  -1   4       2230.14       2327.28        79.72 o
   9  -1   4         34.50       -122.59       122.59 o
 -11   0   4        797.39        801.95        57.97 o
 -10   0   4        333.91        342.60        33.71 o
  -9   0   4          0.05          2.56        20.15 o
  -8   0   4       1897.57       1817.68        30.55 o
  -7   0   4        949.91        976.70        22.46 o
  -6   0   4      14257.56      14035.96        83.27 o
  -5   0   4        801.59        811.32        11.03 o
  -4   0   4        541.61        565.92        10.01 o
  -3   0   4         39.68         54.61         3.60 o
  -2   0   4         75.47        103.47         3.49 o
  -1   0   4         76.52         73.38         3.97 o
   0   0   4       5180.83       4945.46        30.79 o
   1   0   4         35.46         24.65         3.47 o
   2   0   4        214.89        269.65         6.10 o
   3   0   4       8760.62       8494.72        59.90 o
   4   0   4      24404.32      25118.55       183.08 o
   5   0   4        253.19        248.30        11.67 o
   6   0   4       1477.49       1430.22        29.98 o
   7   0   4        380.19        376.25        28.44 o
   8   0   4          4.30         39.50        47.58 o
 -11   1   4       1233.08       1182.27        73.78 o
 -10   1   4       2450.98       2317.13        62.19 o
  -9   1   4        265.83        289.49        20.22 o
  -8   1   4        282.57        275.03        14.40 o
  -7   1   4        243.29        269.48        10.99 o
  -6   1   4        248.01        227.71         7.80 o
  -5   1   4        302.99        294.60         7.28 o
  -4   1   4         53.11         61.48         4.69 o
  -3   1   4        188.89        151.70         4.89 o
  -2   1   4        588.17        657.53         7.95 o
  -1   1   4      52928.91      55640.18       320.65 o
   0   1   4      30729.02      31224.87       190.89 o
   1   1   4         53.66         53.55         4.63 o
   2   1   4       2530.95       2604.65        20.89 o
   3   1   4       9952.28       9859.46        63.94 o
   4   1   4        249.69        241.84         9.95 o
   5   1   4        474.65        471.01        13.00 o
   6   1   4        525.53        559.40        20.95 o
   7   1   4        305.14        339.45        30.70 o
   8   1   4          3.53         28.51        47.85 o
 -11   2   4        907.03        968.90        71.92 o
 -10   2   4          0.80        -15.72        28.80 o
  -9   2   4        944.67        904.82        27.38 o
  -8   2   4        849.26        881.00        19.83 o
  -7   2   4        602.73        615.66        13.83 o
  -6   2   4         59.58         62.73         6.19 o
  -5   2   4       7339.07       7303.70        45.39 o
  -4   2   4        596.07        553.63         9.20 o
  -3   2   4         48.71         34.00         4.03 o
  -2   2   4      21968.56      22603.26       136.62 o
  -1   2   4      82668.53      86202.32       495.42 o
   0   2   4       4262.40       4214.27        27.28 o
   1   2   4        899.34        895.77        10.96 o
   2   2   4        118.79        121.58         6.37 o
   3   2   4         35.54         27.42         8.13 o
   4   2   4          0.47          2.36        10.12 o
   5   2   4        346.83        347.31        16.90 o
   6   2   4         18.46          8.76        18.24 o
   7   2   4        129.96        156.94        36.09 o
   8   2   4        957.56        850.50        67.12 o
 -11   3   4        421.60        513.69        52.34 o
 -10   3   4        403.71        405.32        30.67 o
  -9   3   4          8.35         10.14        17.06 o
  -8   3   4       1015.04       1025.76        19.99 o
  -7   3   4        592.58        608.23        15.14 o
  -6   3   4       7755.67       7627.58        48.38 o
  -5   3   4      21280.79      21723.36       123.98 o
  -4   3   4       2062.29       2019.97        17.40 o
  -3   3   4        127.65        159.18         5.49 o
  -2   3   4      18788.75      19292.98       124.72 o
  -1   3   4       5772.94       6064.39        38.23 o
   0   3   4        579.50        559.24         9.30 o
   1   3   4         97.12        101.23         6.36 o
   2   3   4        261.00        253.18         8.62 o
   3   3   4         59.09         62.64        10.06 o
   4   3   4       5710.60       5745.25        50.54 o
   5   3   4       2129.46       2105.10        31.53 o
   6   3   4       1446.78       1435.24        42.10 o
   7   3   4         65.63         98.93        38.88 o
 -11   4   4        668.35        730.51        72.83 o
 -10   4   4       2646.64       2620.72        56.64 o
  -9   4   4       1189.20       1186.34        29.78 o
  -8   4   4        286.03        289.95        13.77 o
  -7   4   4       2627.57       2585.20        26.74 o
  -6   4   4      17860.94      17970.12       109.30 o
  -5   4   4       1804.12       1704.35        16.87 o
  -4   4   4        477.64        430.56         9.38 o
  -3   4   4          4.19          2.12         5.27 o
  -2   4   4         21.69         32.05         5.21 o
  -1   4   4        103.63        125.94         5.81 o
   0   4   4      10918.65      11218.93        68.99 o
   1   4   4       2031.23       1982.74        19.08 o
   2   4   4         27.84         22.95        10.00 o
   3   4   4       3652.68       3823.64        38.81 o
   4   4   4       5029.74       5030.29        49.60 o
   5   4   4        524.27        530.29        21.14 o
   6   4   4       3884.88       3879.47        81.65 o
   7   4   4        447.91        558.87        64.38 o
 -11   5   4        304.47        274.43        46.38 o
 -10   5   4       5558.19       5562.74        83.68 o
  -9   5   4        209.56        269.34        19.97 o
  -8   5   4        335.01        348.33        15.28 o
  -7   5   4       5321.41       5279.25        44.78 o
  -6   5   4       1204.18       1194.26        18.04 o
  -5   5   4         79.75         81.57         7.43 o
  -4   5   4        134.75        129.56         6.81 o
  -3   5   4        265.75        256.69         7.17 o
  -2   5   4         67.82         86.02         7.42 o
  -1   5   4      16342.74      16946.03       100.23 o
   0   5   4      20463.52      20829.84       124.88 o
   1   5   4         30.84         43.23         7.98 o
   2   5   4       1074.31       1067.25        20.23 o
   3   5   4       2602.05       2616.23        34.22 o
   4   5   4          1.10         13.70        17.36 o
   5   5   4       3889.40       3769.12        63.40 o
   6   5   4        959.08       1002.01        57.92 o
 -11   6   4        637.95        666.19        47.34 o
 -10   6   4        190.40        292.93        32.14 o
  -9   6   4         28.36         58.81        23.04 o
  -8   6   4        327.75        345.66        17.27 o
  -7   6   4        147.25        175.92        11.79 o
  -6   6   4         27.30         39.45         8.70 o
  -5   6   4       7683.07       7696.07        54.54 o
  -4   6   4       9301.90       9342.83        68.30 o
  -3   6   4          3.16          0.88         6.64 o
  -2   6   4       3059.10       3097.97        26.46 o
  -1   6   4       6654.83       6939.93        50.16 o
   0   6   4          5.89         11.79         7.65 o
   1   6   4       2187.88       2121.79        26.85 o
   2   6   4        488.81        490.69        15.12 o
   3   6   4         42.78         59.81        15.95 o
   4   6   4        171.54        134.46        22.26 o
   5   6   4         14.95        -17.74        36.81 o
   6   6   4         10.09        -45.20        52.56 o
 -11   7   4         50.29         19.95        64.18 o
 -10   7   4        211.49        184.33        40.59 o
  -9   7   4        680.35        662.94        29.55 o
  -8   7   4        664.08        669.51        22.39 o
  -7   7   4        436.70        442.23        15.02 o
  -6   7   4       6100.37       6182.90        53.15 o
  -5   7   4      20304.33      20780.90       138.50 o
  -4   7   4       1777.15       1749.75        20.53 o
  -3   7   4       1289.06       1243.68        16.39 o
  -2   7   4        528.34        530.77        11.63 o
  -1   7   4         75.03         93.83         8.50 o
   0   7   4       1452.11       1412.06        20.01 o
   1   7   4        249.04        263.09        11.26 o
   2   7   4          4.21         31.80        14.35 o
   3   7   4        119.52        112.08        24.17 o
   4   7   4        833.64        830.86        39.84 o
   5   7   4       1344.91       1326.34        60.37 o
 -10   8   4       1371.00       1437.62        97.84 o
  -9   8   4       3618.18       3608.06        70.71 o
  -8   8   4         99.10        132.14        22.74 o
  -7   8   4         99.31         69.10        17.62 o
  -6   8   4       6597.96       6448.99        56.79 o
  -5   8   4       2243.68       2259.03        26.87 o
  -4   8   4       1147.59       1100.26        18.17 o
  -3   8   4         69.88         76.42         9.80 o
  -2   8   4        119.79        126.43         9.19 o
  -1   8   4         16.96         13.28        11.15 o
   0   8   4       3828.35       3741.97        38.96 o
   1   8   4       1548.72       1560.35        35.69 o
   2   8   4        509.07        487.39        28.06 o
   3   8   4        250.16        285.33        36.03 o
   4   8   4       2093.09       1961.18        76.42 o
 -10   9   4       4305.65       4328.31        94.69 o
  -9   9   4       1102.81       1155.79        47.17 o
  -8   9   4        885.53        868.33        37.42 o
  -7   9   4        695.31        677.45        32.77 o
  -6   9   4         22.27         24.48        19.83 o
  -5   9   4         29.96         17.89        15.66 o
  -4   9   4        328.30        364.33        16.68 o
  -3   9   4        570.94        568.06        16.67 o
  -2   9   4          8.20        -13.63        13.63 o
  -1   9   4       1317.49       1295.60        32.82 o
   0   9   4       5596.68       5555.17        75.14 o
   1   9   4        172.84        124.02        27.75 o
   2   9   4       1982.57       1971.65        64.50 o
   3   9   4         19.83        -42.22        42.22 o
  -9  10   4        159.73        213.33        52.31 o
  -8  10   4         23.35        123.12        48.16 o
  -7  10   4        226.53        262.52        42.95 o
  -6  10   4          5.10         32.17        27.15 o
  -5  10   4       4705.33       4554.09        75.14 o
  -4  10   4       6596.34       6602.65        93.67 o
  -3  10   4          6.61          2.88        29.83 o
  -2  10   4         62.91         68.02        29.82 o
  -1  10   4       2860.34       2908.61        87.38 o
   0  10   4        642.72        561.91        42.72 o
   1  10   4       1908.15       1995.44       190.54 o
   2  10   4       1607.36       1564.76        98.93 o
  -9  11   4        325.64        278.80       133.55 o
  -8  11   4        654.53        634.27        55.73 o
  -7  11   4          7.64        -40.46        55.39 o
  -6  11   4       1809.46       1840.48        77.81 o
  -5  11   4       7270.28       7361.89       151.04 o
  -4  11   4       1138.10       1156.48        59.78 o
  -3  11   4       1664.48       1627.80        74.18 o
  -2  11   4         64.29         54.32        40.50 o
  -1  11   4        734.26        699.90        75.77 o
   0  11   4         17.19         13.03        52.29 o
   1  11   4        251.34        233.88        62.26 o
  -7  12   4        154.61        175.75        52.92 o
  -6  12   4        709.07        733.84        79.38 o
  -5  12   4        912.38        809.94        57.76 o
  -4  12   4        289.60        294.76        52.25 o
  -3  12   4        890.93        818.58        61.50 o
  -2  12   4        168.39        148.44        76.19 o
  -1  12   4        139.67        133.17        54.67 o
   0  12   4        268.48        130.58       101.27 o
  -5  13   4          6.13         71.64        54.36 o
  -4  13   4        115.33        176.13        57.70 o
   0 -16   5        546.65        578.38        84.72 o
   1 -16   5        340.69        344.74        86.17 o
   2 -16   5       2414.91       2609.54       319.35 o
   3 -16   5       3572.18       3613.70       125.29 o
   4 -16   5          4.49         55.79        82.87 o
  -2 -15   5        672.78        610.62        55.03 o
  -1 -15   5        228.31        232.03        64.86 o
   0 -15   5         51.84         16.44        44.75 o
   1 -15   5        768.22        598.03        96.38 o
   2 -15   5       4503.60       4577.37       309.13 o
   3 -15   5        924.83        977.20        64.93 o
   4 -15   5        204.36        223.69        50.78 o
   5 -15   5         26.23         71.49        63.82 o
  -4 -14   5        692.76        731.93        80.37 o
  -3 -14   5       1374.90       1484.37        95.68 o
  -2 -14   5       6149.30       6240.89       134.75 o
  -1 -14   5        241.82        259.55        47.95 o
   0 -14   5          0.04         12.53        22.19 o
   1 -14   5        932.08        871.63        69.93 o
   2 -14   5        642.91        639.38        54.18 o
   3 -14   5          0.36         38.42        36.67 o
   4 -14   5         46.92         91.85        32.21 o
   5 -14   5        170.64        206.32        35.01 o
   6 -14   5        241.17        252.28        46.49 o
  -5 -13   5        530.24        481.08        59.81 o
  -4 -13   5         78.24         -3.21        44.88 o
  -3 -13   5       4490.83       4424.30       119.24 o
  -2 -13   5       1001.49        967.75        41.66 o
  -1 -13   5          0.10         -3.60        21.71 o
   0 -13   5         72.11         71.71        22.64 o
   1 -13   5        243.63        233.27        19.30 o
   2 -13   5         62.51         67.83        30.35 o
   3 -13   5       3105.69       3208.53        62.49 o
   4 -13   5        764.25        801.39        30.76 o
   5 -13   5         64.30        105.30        28.93 o
   6 -13   5        989.41        950.10        47.46 o
   7 -13   5       3988.69       4165.88       129.52 o
  -6 -12   5        239.62        296.44        79.86 o
  -5 -12   5         64.70         58.55        71.41 o
  -4 -12   5          1.36        -19.75        46.74 o
  -3 -12   5        127.12        127.32        34.85 o
  -2 -12   5        137.48        142.22        18.95 o
  -1 -12   5        436.32        406.94        14.18 o
   0 -12   5         12.78         -9.12         9.49 o
   1 -12   5        165.74        158.81        13.99 o
   2 -12   5       4127.28       4192.31        53.00 o
   3 -12   5      11576.66      11823.98       113.76 o
   4 -12   5         21.22         36.92        18.50 o
   5 -12   5        119.88        113.27        21.17 o
   6 -12   5       1198.07       1219.79        49.26 o
   7 -12   5        197.23        295.01        48.48 o
   8 -12   5        592.07        566.05        61.34 o
  -7 -11   5        163.04        127.53        81.40 o
  -6 -11   5        111.71        168.10        43.77 o
  -5 -11   5         35.00         11.29        47.95 o
  -4 -11   5        636.02        612.93        28.71 o
  -3 -11   5        707.37        677.77        20.24 o
  -2 -11   5       4092.42       4097.06        37.05 o
  -1 -11   5       6081.81       5971.87        46.76 o
   0 -11   5          7.43          0.61         6.63 o
   1 -11   5        646.83        657.20        19.87 o
   2 -11   5      10802.84      11074.68       108.53 o
   3 -11   5       2305.64       2291.83        35.87 o
   4 -11   5        178.35        195.69        15.03 o
   5 -11   5        250.59        273.23        21.74 o
   6 -11   5        286.00        312.55        27.46 o
   7 -11   5        185.63        235.63        42.20 o
   8 -11   5        148.13         84.27        64.86 o
  -7 -10   5        235.62        245.57        60.79 o
  -6 -10   5        976.52        999.78        41.46 o
  -5 -10   5          4.72          6.19        22.23 o
  -4 -10   5        497.11        472.32        16.23 o
  -3 -10   5       1945.65       2024.79        23.74 o
  -2 -10   5      19998.27      20213.64       127.53 o
  -1 -10   5       3556.31       3486.90        28.15 o
   0 -10   5        266.09        245.73         7.70 o
   1 -10   5       2075.59       2061.50        31.61 o
   2 -10   5        243.26        219.05        13.19 o
   3 -10   5        212.21        199.84        13.05 o
   4 -10   5        737.00        710.10        19.47 o
   5 -10   5          2.87         16.68        15.83 o
   6 -10   5        270.71        293.81        27.47 o
   7 -10   5       1410.42       1404.55        31.58 o
   8 -10   5       2628.14       2453.78        85.78 o
  -8  -9   5       1301.81       1239.43        57.48 o
  -7  -9   5        949.03        936.86        37.71 o
  -6  -9   5       5190.12       5210.74        71.61 o
  -5  -9   5        261.46        276.35        20.40 o
  -4  -9   5         12.36         13.93        11.08 o
  -3  -9   5       7019.59       7033.77        50.96 o
  -2  -9   5       3039.63       3031.61        25.49 o
  -1  -9   5          2.94         -1.56         5.80 o
   0  -9   5       1157.63       1130.72        13.03 o
   1  -9   5         54.25         38.73         9.76 o
   2  -9   5        101.87         86.62        10.06 o
   3  -9   5       3368.75       3397.59        36.67 o
   4  -9   5       6309.02       6445.99        61.84 o
   5  -9   5        284.45        289.79        17.44 o
   6  -9   5         37.83         40.55         9.51 o
   7  -9   5       4618.85       4533.73        68.51 o
   8  -9   5         88.55        148.22        37.06 o
   9  -9   5       2395.10       2269.94        91.98 o
  -9  -8   5        764.18        704.12        54.08 o
  -8  -8   5         79.93        115.56        39.66 o
  -7  -8   5       7153.30       7058.92        97.67 o
  -6  -8   5       2517.31       2528.76        50.88 o
  -5  -8   5          0.44        -11.95        11.95 o
  -4  -8   5         12.82         17.24         9.61 o
  -3  -8   5          6.20         18.02         6.76 o
  -2  -8   5         67.15         83.70         6.28 o
  -1  -8   5       4956.00       5018.19        38.05 o
   0  -8   5        412.98        371.20         7.31 o
   1  -8   5        503.58        516.95        16.19 o
   2  -8   5       7180.99       7426.07        67.63 o
   3  -8   5      12354.85      12533.79       108.59 o
   4  -8   5       1218.52       1163.53        12.25 o
   5  -8   5       1453.94       1476.82        17.52 o
   6  -8   5        338.86        352.21        13.19 o
   7  -8   5         80.87         93.04        31.78 o
   8  -8   5       1097.05       1040.51        55.14 o
   9  -8   5       1237.09       1295.96        72.02 o
  -9  -7   5        499.14        508.16        51.58 o
  -8  -7   5       1171.64       1208.08        44.23 o
  -7  -7   5       1490.55       1446.80        38.52 o
  -6  -7   5         44.74         37.29        14.57 o
  -5  -7   5        144.62        137.26        11.94 o
  -4  -7   5        108.01        108.49         9.11 o
  -3  -7   5        290.70        289.10         8.40 o
  -2  -7   5      15773.79      15999.08       103.12 o
  -1  -7   5      38768.70      40164.45       285.37 o
   0  -7   5       1876.72       1838.58        15.50 o
   1  -7   5        155.83        158.56         9.36 o
   2  -7   5      12086.45      11920.77       107.98 o
   3  -7   5       3617.04       3655.00        25.91 o
   4  -7   5       3355.89       3294.06        26.06 o
   5  -7   5       2960.80       2967.12        30.27 o
   6  -7   5        257.36        271.53        13.93 o
   7  -7   5        717.37        713.56        36.93 o
   8  -7   5        123.70        139.28        46.65 o
   9  -7   5          7.41         29.77        54.39 o
 -10  -6   5          2.92        -31.68        61.35 o
  -9  -6   5        537.67        534.75        49.49 o
  -8  -6   5        313.53        290.57        32.08 o
  -7  -6   5         17.20         29.69        18.52 o
  -6  -6   5        713.82        761.10        18.60 o
  -5  -6   5       2817.82       2781.00        26.95 o
  -4  -6   5         25.07          9.73         6.96 o
  -3  -6   5       6637.32       6819.27        49.06 o
  -2  -6   5      27861.80      27713.05       179.77 o
  -1  -6   5       7446.86       7112.18        54.15 o
   0  -6   5       1444.85       1330.22        11.85 o
   1  -6   5         16.12         22.42         3.17 o
   2  -6   5        176.55        161.36         4.54 o
   3  -6   5        205.87        195.66         5.86 o
   4  -6   5       1356.99       1257.26        15.24 o
   5  -6   5       2393.62       2279.63        28.39 o
   6  -6   5        466.85        466.35        15.83 o
   7  -6   5        203.89        221.47        35.17 o
   8  -6   5       2778.09       2834.84       110.38 o
   9  -6   5         14.13         65.29        61.87 o
 -10  -5   5          1.46        -15.21        89.49 o
  -9  -5   5          0.08         13.63        34.31 o
  -8  -5   5        459.44        491.00        24.53 o
  -7  -5   5       4374.95       4391.96        47.70 o
  -6  -5   5      16714.51      16872.54       119.93 o
  -5  -5   5       6776.26       6707.59        48.00 o
  -4  -5   5        293.52        291.56         9.20 o
  -3  -5   5       6854.57       6730.87        48.07 o
  -2  -5   5       6611.01       6487.67        45.34 o
  -1  -5   5        802.24        829.60         9.67 o
   0  -5   5        425.41        394.77         7.30 o
   1  -5   5        430.92        466.34         9.20 o
   2  -5   5         53.66         39.09         4.19 o
   3  -5   5        872.84        894.26        10.16 o
   4  -5   5        978.23        963.30        15.57 o
   5  -5   5        575.75        543.09        14.98 o
   6  -5   5       2605.10       2524.79        36.18 o
   7  -5   5        315.35        306.64        40.79 o
   8  -5   5         12.88         -7.99        70.18 o
   9  -5   5       2624.58       2914.98       124.59 o
 -10  -4   5       1796.25       1640.44        71.70 o
  -9  -4   5        205.82        226.88        30.14 o
  -8  -4   5        548.80        589.54        22.56 o
  -7  -4   5       9906.64      10278.05        84.55 o
  -6  -4   5      10649.44      10743.20        79.51 o
  -5  -4   5        644.25        680.60        12.73 o
  -4  -4   5        636.84        643.52        10.61 o
  -3  -4   5       1109.78       1108.54        11.66 o
  -2  -4   5        180.91        174.29         5.28 o
  -1  -4   5         25.69         20.47         3.35 o
   0  -4   5       9929.06      10173.81        66.74 o
   1  -4   5         57.88         61.22         3.82 o
   2  -4   5        567.26        511.54         7.91 o
   3  -4   5      16437.66      16715.85       110.79 o
   4  -4   5        352.30        352.16        10.63 o
   5  -4   5       7814.59       8008.44        76.67 o
   6  -4   5       1897.77       1928.26        33.38 o
   7  -4   5        249.32        319.65        35.52 o
   8  -4   5        865.12        797.70        92.38 o
 -11  -3   5       2425.87       2410.25       106.14 o
 -10  -3   5       2342.50       2168.43        72.92 o
  -9  -3   5         48.92         22.83        24.82 o
  -8  -3   5        172.40        237.23        17.70 o
  -7  -3   5        798.69        809.86        19.77 o
  -6  -3   5         25.82         26.35         8.73 o
  -5  -3   5         18.38         18.67         7.09 o
  -4  -3   5         83.08         77.57         5.24 o
  -3  -3   5         93.73        103.83         5.33 o
  -2  -3   5        858.25        733.37         9.54 o
  -1  -3   5       4326.68       3518.67        24.20 o
   0  -3   5       1469.80       1247.79         9.92 o
   1  -3   5       1563.71       1442.10        12.90 o
   2  -3   5        446.57        425.88         8.04 o
   3  -3   5       2777.54       2727.35        25.79 o
   4  -3   5       4229.58       4339.52        43.14 o
   5  -3   5      14380.46      14242.91       134.94 o
   6  -3   5        344.26        387.79        18.49 o
   7  -3   5        402.35        421.01        35.84 o
   8  -3   5         37.79          8.88        83.50 o
 -11  -2   5       2670.15       2923.50       109.20 o
 -10  -2   5         95.12         92.00        37.79 o
  -9  -2   5         87.23         60.05        22.24 o
  -8  -2   5        117.20        117.29        15.69 o
  -7  -2   5          5.12          7.57        10.13 o
  -6  -2   5       2950.41       3037.89        27.53 o
  -5  -2   5      20966.43      21283.27       134.66 o
  -4  -2   5       1938.62       1933.90        16.94 o
  -3  -2   5         58.94         52.99         5.88 o
  -2  -2   5       7361.33       6575.73        39.58 o
  -1  -2   5       7363.65       7026.42        41.06 o
   0  -2   5       2100.46       1946.48        14.29 o
   1  -2   5      10318.08      10179.17        65.11 o
   2  -2   5        202.52        196.82         5.19 o
   3  -2   5       1125.78       1137.09        14.72 o
   4  -2   5        855.73        872.88        16.90 o
   5  -2   5         71.34         87.65        12.42 o
   6  -2   5        793.97        824.73        26.02 o
   7  -2   5          0.23        -10.86        44.42 o
   8  -2   5        119.21        295.81        95.94 o
 -11  -1   5         19.73         53.80        60.31 o
 -10  -1   5        142.03        159.65        35.72 o
  -9  -1   5        678.39        683.70        28.07 o
  -8  -1   5          1.65         13.09        14.25 o
  -7  -1   5         11.41         15.07         9.50 o
  -6  -1   5      25829.01      26563.99       166.96 o
  -5  -1   5      11882.63      11573.16        70.82 o
  -4  -1   5       2411.68       2381.70        17.81 o
  -3  -1   5        277.80        302.35         6.38 o
  -2  -1   5       7713.56       7378.52        46.26 o
  -1  -1   5        578.63        616.81         7.84 o
   0  -1   5       4636.63       4567.18        28.73 o
   1  -1   5        526.85        525.92         7.74 o
   2  -1   5        199.58        188.78         5.59 o
   3  -1   5        379.74        407.35        10.00 o
   4  -1   5       8399.02       8395.97        66.76 o
   5  -1   5       1797.35       1725.31        26.41 o
   6  -1   5       5392.97       5406.26        78.90 o
   7  -1   5        127.46        157.83        41.10 o
   8  -1   5        196.95        173.93        62.02 o
 -11   0   5        346.68        315.73        51.31 o
 -10   0   5       6319.17       6269.53        94.35 o
  -9   0   5        767.85        728.20        24.37 o
  -8   0   5        258.40        241.76        14.42 o
  -7   0   5       1145.92       1160.42        19.20 o
  -6   0   5       9687.30       9595.58        63.52 o
  -5   0   5          0.57         10.78         5.62 o
  -4   0   5       4807.93       4988.24        32.38 o
  -3   0   5        112.19        117.80         5.40 o
  -2   0   5         79.24         91.07         4.31 o
  -1   0   5         69.07         87.08         4.56 o
   0   0   5       2821.47       2767.70        19.89 o
   1   0   5         18.56         24.20         5.06 o
   2   0   5        459.49        472.89         8.60 o
   3   0   5       1800.06       1861.77        20.45 o
   4   0   5       2665.10       2577.03        36.27 o
   5   0   5       7622.73       7726.49        65.32 o
   6   0   5       8478.22       8496.28       110.36 o
   7   0   5        444.00        411.37        38.89 o
   8   0   5         80.61         31.10        66.55 o
 -11   1   5       5381.69       5412.03       124.84 o
 -10   1   5       6044.11       6000.61        78.45 o
  -9   1   5        131.40        123.37        18.77 o
  -8   1   5       1635.91       1556.12        26.13 o
  -7   1   5       2623.45       2572.94        26.43 o
  -6   1   5        184.75        186.54         8.10 o
  -5   1   5        488.69        529.50        10.24 o
  -4   1   5       3144.87       3197.96        23.91 o
  -3   1   5         40.28         66.02         4.97 o
  -2   1   5       7454.32       7818.94        49.26 o
  -1   1   5      39838.40      42024.70       244.14 o
   0   1   5       8274.50       8504.22        53.06 o
   1   1   5       9387.28       9512.80        58.18 o
   2   1   5       3361.82       3218.89        26.39 o
   3   1   5          5.59         10.82         8.29 o
   4   1   5       2763.31       2784.72        31.38 o
   5   1   5       5090.15       5158.53        65.53 o
   6   1   5       2291.39       2260.67        52.55 o
   7   1   5        163.19        185.21        41.78 o
   8   1   5         40.31        -31.09       135.91 o
 -11   2   5       3495.84       3570.07        98.21 o
 -10   2   5          3.34        -27.07        27.07 o
  -9   2   5       1051.39       1014.79        26.32 o
  -8   2   5         46.73         47.58        13.62 o
  -7   2   5        491.04        501.91        12.72 o
  -6   2   5       1163.40       1188.49        15.75 o
  -5   2   5       8971.50       8938.82        57.37 o
  -4   2   5       5894.21       6023.96        40.35 o
  -3   2   5        944.24        996.59        11.65 o
  -2   2   5       8567.92       9054.19        59.51 o
  -1   2   5      32236.50      34398.49       200.91 o
   0   2   5       8536.62       8580.80        54.25 o
   1   2   5      23773.01      23971.00       139.20 o
   2   2   5       1449.55       1459.10        16.85 o
   3   2   5          5.13          8.94        10.10 o
   4   2   5       1126.32       1078.00        23.05 o
   5   2   5        112.34         57.58        30.73 o
   6   2   5        415.89        431.14        32.25 o
   7   2   5        744.56        715.49        53.73 o
 -11   3   5         25.54         17.01        43.69 o
 -10   3   5        878.39        833.52        37.11 o
  -9   3   5       1393.67       1308.97        31.83 o
  -8   3   5        521.94        524.89        15.83 o
  -7   3   5       2010.41       1984.01        23.07 o
  -6   3   5      16457.21      16699.23       104.93 o
  -5   3   5       7244.10       7146.03        46.64 o
  -4   3   5       2126.95       2051.76        18.38 o
  -3   3   5       4487.33       4420.01        31.06 o
  -2   3   5        566.69        606.17        10.62 o
  -1   3   5        336.49        336.23         7.59 o
   0   3   5       9377.15       9586.44        62.31 o
   1   3   5       1997.53       2034.31        19.76 o
   2   3   5        351.06        366.84        10.61 o
   3   3   5         40.44         47.31        12.18 o
   4   3   5       1460.02       1480.15        27.89 o
   5   3   5        457.72        476.10        28.19 o
   6   3   5       4872.84       4774.50        81.28 o
   7   3   5       1625.91       1599.65        74.25 o
 -11   4   5        189.03        156.94        39.01 o
 -10   4   5       7909.44       8066.90       104.79 o
  -9   4   5       6109.59       6006.98        86.50 o
  -8   4   5        269.15        287.31        14.78 o
  -7   4   5       3296.82       3260.49        31.08 o
  -6   4   5      10228.72      10312.75        69.96 o
  -5   4   5        749.63        737.49        15.35 o
  -4   4   5       6413.95       6582.12        43.19 o
  -3   4   5       1494.60       1506.79        16.14 o
  -2   4   5        348.58        372.83         8.98 o
  -1   4   5         39.19         33.51         7.03 o
   0   4   5       1767.59       1861.36        19.32 o
   1   4   5         31.70         37.71         8.75 o
   2   4   5       2636.00       2674.14        30.19 o
   3   4   5          0.73         11.49        13.86 o
   4   4   5        230.40        232.67        18.29 o
   5   4   5       4697.58       4535.83        65.13 o
   6   4   5       5741.13       5743.97       100.81 o
 -11   5   5       2476.31       2410.51        75.28 o
 -10   5   5       4124.06       4078.94        77.50 o
  -9   5   5          0.79         -0.94        19.32 o
  -8   5   5        958.37        965.08        24.43 o
  -7   5   5        572.21        556.81        14.60 o
  -6   5   5        390.78        394.14        11.97 o
  -5   5   5       1501.85       1487.73        19.71 o
  -4   5   5          3.13         25.13         7.79 o
  -3   5   5        306.33        281.96         8.82 o
  -2   5   5         10.83          3.56         7.42 o
  -1   5   5       4341.51       4435.22        34.24 o
   0   5   5        409.77        401.27        11.27 o
   1   5   5       7245.33       7283.32        54.33 o
   2   5   5       8719.00       8753.36        73.65 o
   3   5   5         36.70         50.94        20.75 o
   4   5   5        812.90        812.44        25.85 o
   5   5   5       3633.21       3543.51        71.19 o
   6   5   5        522.02        561.00        57.18 o
 -11   6   5       1289.10       1196.56        60.59 o
 -10   6   5         75.40         61.93        28.81 o
  -9   6   5        839.87        861.81        31.00 o
  -8   6   5        124.06        106.90        16.47 o
  -7   6   5        120.96        135.12        12.24 o
  -6   6   5        978.71        947.29        21.16 o
  -5   6   5       6437.08       6456.19        48.57 o
  -4   6   5       1020.57       1029.33        16.86 o
  -3   6   5       1344.85       1369.60        17.75 o
  -2   6   5        975.27        964.80        16.29 o
  -1   6   5        224.67        257.05        10.44 o
   0   6   5       4534.26       4433.65        36.40 o
   1   6   5      11973.42      12192.35        85.35 o
   2   6   5       2007.95       1924.19        31.99 o
   3   6   5         52.98         22.31        21.75 o
   4   6   5        186.65        167.67        32.58 o
   5   6   5         67.61         72.15        48.37 o
 -11   7   5        103.18        165.43        65.36 o
 -10   7   5        234.35        236.91        39.58 o
  -9   7   5       1306.54       1279.67        46.76 o
  -8   7   5       1212.39       1160.11        32.98 o
  -7   7   5          0.08        -13.93        15.10 o
  -6   7   5       2416.70       2385.12        27.95 o
  -5   7   5       5072.74       5160.52        41.32 o
  -4   7   5       1782.29       1760.50        20.77 o
  -3   7   5       7934.59       8165.13        56.78 o
  -2   7   5        342.72        367.93        10.81 o
  -1   7   5        866.35        793.90        16.38 o
   0   7   5       1031.78       1056.31        19.59 o
   1   7   5        827.63        828.89        21.44 o
   2   7   5        153.48        200.22        22.08 o
   3   7   5         10.79          0.56        29.95 o
   4   7   5        171.10        255.58        41.45 o
 -10   8   5       2880.22       2940.65        82.77 o
  -9   8   5       2477.99       2384.06        88.31 o
  -8   8   5         93.41         85.76        29.22 o
  -7   8   5       1155.03       1138.04        38.41 o
  -6   8   5        498.88        487.28        20.14 o
  -5   8   5          1.18        -12.78        12.78 o
  -4   8   5       6987.31       6902.43        57.63 o
  -3   8   5       1651.40       1679.82        22.61 o
  -2   8   5         77.63         60.68        15.12 o
  -1   8   5         27.17         17.92        19.58 o
   0   8   5        262.54        311.05        23.13 o
   1   8   5        216.60        247.60        30.11 o
   2   8   5       2677.19       2517.76        55.04 o
   3   8   5        625.86        731.64        48.94 o
 -10   9   5       2506.49       2623.47       110.89 o
  -9   9   5         38.64         67.51        62.18 o
  -8   9   5       3095.01       3078.50        78.83 o
  -7   9   5        585.10        619.98        36.89 o
  -6   9   5         33.00         35.77        22.98 o
  -5   9   5         14.98          2.62        23.87 o
  -4   9   5         40.28          8.81        18.08 o
  -3   9   5          8.04         -5.84        25.61 o
  -2   9   5        309.04        299.61        27.05 o
  -1   9   5        336.19        267.80        33.27 o
   0   9   5        168.50        178.06        34.69 o
   1   9   5       2004.30       1875.86        68.76 o
   2   9   5       5589.36       5513.57       121.78 o
   3   9   5       1039.67        952.26       143.91 o
  -9  10   5        155.60        205.77        51.41 o
  -8  10   5        232.37        204.29        51.19 o
  -7  10   5         10.83         25.58        45.12 o
  -6  10   5        224.29        179.03        39.78 o
  -5  10   5       1177.33       1128.33        56.13 o
  -4  10   5        839.60        760.42        72.24 o
  -3  10   5       1604.39       1479.17        71.58 o
  -2  10   5       2635.04       2629.13       128.29 o
  -1  10   5          1.76         43.38        46.09 o
   0  10   5        297.67        271.76        52.09 o
   1  10   5       5036.67       5066.27       137.67 o
  -8  11   5        713.51        611.79        58.47 o
  -7  11   5         19.70         54.94        48.67 o
  -6  11   5          8.71          6.11        48.68 o
  -5  11   5        801.52        775.51        55.28 o
  -4  11   5        689.82        592.32        54.17 o
  -3  11   5       8086.26       8413.26       175.53 o
  -2  11   5       2000.92       2164.03        91.04 o
  -1  11   5         59.27        104.89        52.61 o
   0  11   5        223.75        275.75        71.92 o
  -6  12   5         11.70         58.13        57.88 o
  -5  12   5          7.29         44.62        55.74 o
  -4  12   5       2332.65       2244.89       122.66 o
  -3  12   5       1685.73       1675.40       107.49 o
  -2  12   5         93.10         35.53       103.93 o
  -1 -16   6        231.87          5.33       103.04 o
   0 -16   6          9.56        119.13        76.25 o
   1 -16   6         11.73         84.15        80.00 o
   2 -16   6       2659.95       2540.84       214.97 o
   3 -16   6       2330.80       2342.05        98.24 o
   4 -16   6       1035.97        913.28        78.87 o
  -3 -15   6        249.51        121.12       119.03 o
  -2 -15   6       2117.10       2231.43        87.26 o
  -1 -15   6        747.70        686.52        78.27 o
   0 -15   6        122.68        199.50        62.54 o
   1 -15   6        602.93        653.96        75.09 o
   2 -15   6       1898.51       1911.93       130.58 o
   3 -15   6        899.26        990.98        58.87 o
   4 -15   6       4387.92       4398.29       146.70 o
   5 -15   6        586.86        524.41        69.59 o
  -4 -14   6         31.73        107.35        56.67 o
  -3 -14   6       3532.83       3478.29        91.47 o
  -2 -14   6       3854.69       3842.90        87.79 o
  -1 -14   6        229.97        203.26        30.76 o
   0 -14   6        339.13        325.46        21.09 o
   1 -14   6         65.47         71.99        46.29 o
   2 -14   6          0.14        -31.27        31.27 o
   3 -14   6       1574.68       1653.78        56.74 o
   4 -14   6        880.76        925.12        37.75 o
   5 -14   6        374.21        429.75        38.56 o
   6 -14   6         48.15         58.11        69.60 o
  -5 -13   6        101.87        165.15        53.49 o
  -4 -13   6         84.38         85.96        43.51 o
  -3 -13   6       3243.15       3283.97        87.19 o
  -2 -13   6         24.05         57.52        26.40 o
  -1 -13   6       1858.13       1831.24        39.65 o
   0 -13   6        266.18        264.11        17.00 o
   1 -13   6        231.05        235.50        24.70 o
   2 -13   6          2.40         17.58        24.99 o
   3 -13   6       2057.70       2043.90        49.13 o
   4 -13   6        259.21        296.83        22.57 o
   5 -13   6       1322.05       1282.76        45.41 o
   6 -13   6          0.30         -7.63        54.65 o
   7 -13   6        405.66        444.70        64.20 o
  -6 -12   6         51.06         92.05        68.75 o
  -5 -12   6        368.97        405.81        52.73 o
  -4 -12   6          0.55         66.86        31.02 o
  -3 -12   6         11.43         -3.92        19.77 o
  -2 -12   6       1092.14       1053.39        29.23 o
  -1 -12   6         44.05         51.08        11.31 o
   0 -12   6         89.14         91.21         7.41 o
   1 -12   6         18.54         14.29        15.35 o
   2 -12   6       1502.55       1573.67        33.64 o
   3 -12   6       2215.38       2228.38        37.79 o
   4 -12   6       1926.70       1968.82        38.65 o
   5 -12   6       4946.36       5067.64        66.87 o
   6 -12   6         52.50         90.06        40.74 o
   7 -12   6        121.73        182.24        52.95 o
  -7 -11   6         97.54         85.30        49.19 o
  -6 -11   6         31.36         17.92        37.31 o
  -5 -11   6         68.57         44.32        31.09 o
  -4 -11   6          2.82         -0.96        19.13 o
  -3 -11   6          3.91         35.14        12.29 o
  -2 -11   6       5551.30       5441.91        43.08 o
  -1 -11   6       3241.43       3182.99        28.88 o
   0 -11   6        697.71        684.31        11.58 o
   1 -11   6         25.33         22.05        13.87 o
   2 -11   6       2075.02       2061.93        30.97 o
   3 -11   6       1055.42       1020.18        26.00 o
   4 -11   6       3545.74       3665.47        45.99 o
   5 -11   6       1519.66       1537.78        38.62 o
   6 -11   6        563.91        574.55        45.55 o
   7 -11   6        110.45         77.56        54.32 o
   8 -11   6          6.97        137.39        67.55 o
  -8 -10   6          8.73        -58.01        58.01 o
  -7 -10   6          8.43        -39.98        41.87 o
  -6 -10   6       1997.61       2005.19        79.54 o
  -5 -10   6        686.70        662.96        26.44 o
  -4 -10   6          1.40         -4.79        12.90 o
  -3 -10   6       2663.30       2661.47        25.81 o
  -2 -10   6       9673.14       9786.95        67.49 o
  -1 -10   6         11.00         11.40         7.34 o
   0 -10   6       9848.40       9949.04        74.26 o
   1 -10   6       2586.15       2587.97        35.71 o
   2 -10   6         23.61         10.29        11.43 o
   3 -10   6       1196.57       1216.41        23.77 o
   4 -10   6         99.12         62.32        16.02 o
   5 -10   6          0.32          1.04        23.55 o
   6 -10   6       1080.25        935.76        47.60 o
   7 -10   6        272.05        251.64        29.11 o
   8 -10   6        239.59        238.44        33.10 o
  -8  -9   6          5.59        -28.04        43.09 o
  -7  -9   6       3898.45       3842.67        95.95 o
  -6  -9   6       6639.44       6678.11        77.19 o
  -5  -9   6        121.03        125.30        18.63 o
  -4  -9   6        588.06        576.82        13.92 o
  -3  -9   6       1766.09       1713.09        20.53 o
  -2  -9   6        229.97        216.05         8.27 o
  -1  -9   6       4384.46       4277.17        33.01 o
   0  -9   6       3056.39       2950.92        26.31 o
   1  -9   6        256.72        246.33        12.21 o
   2  -9   6        189.07        186.40        11.43 o
   3  -9   6        969.56        998.63        21.41 o
   4  -9   6        242.17        228.44        16.84 o
   5  -9   6       2526.66       2514.25        24.46 o
   6  -9   6       2229.50       2247.12        41.75 o
   7  -9   6        345.69        383.89        26.45 o
   8  -9   6        619.30        631.54        40.06 o
  -9  -8   6         82.45        141.83        57.83 o
  -8  -8   6        818.61        776.09        48.83 o
  -7  -8   6       7404.22       7497.43        99.82 o
  -6  -8   6         64.49         85.37        16.01 o
  -5  -8   6       1440.97       1441.89        23.14 o
  -4  -8   6        311.91        331.52        11.05 o
  -3  -8   6          0.18          7.82         7.64 o
  -2  -8   6       1854.86       1788.68        18.36 o
  -1  -8   6       2033.30       2057.81        19.38 o
   0  -8   6          3.71         10.51         4.40 o
   1  -8   6        980.62       1061.31        20.96 o
   2  -8   6        133.44        148.55        10.70 o
   3  -8   6       2565.29       2627.13        26.78 o
   4  -8   6       2943.74       2865.20        25.29 o
   5  -8   6      11803.58      11906.53        93.85 o
   6  -8   6       1601.52       1617.55        31.09 o
   7  -8   6         85.10         93.84        26.95 o
   8  -8   6        803.07        806.44        46.25 o
  -9  -7   6        591.29        578.82        52.69 o
  -8  -7   6        252.82        178.81        33.40 o
  -7  -7   6       1990.40       1998.30        38.65 o
  -6  -7   6        556.68        552.81        16.37 o
  -5  -7   6       1885.52       1816.94        23.17 o
  -4  -7   6        617.24        598.58        13.38 o
  -3  -7   6        685.94        661.30        11.90 o
  -2  -7   6      10984.13      11036.74        77.56 o
  -1  -7   6       7732.85       7650.21        58.73 o
   0  -7   6       3236.87       3131.59        23.49 o
   1  -7   6      17691.94      18170.36       123.24 o
   2  -7   6         46.95         45.40         4.98 o
   3  -7   6        218.66        234.23         6.67 o
   4  -7   6      10126.64      10216.66        71.96 o
   5  -7   6       7501.21       7537.65        58.27 o
   6  -7   6        262.57        239.96        17.07 o
   7  -7   6         24.01         -8.73        42.71 o
   8  -7   6         32.67         57.88        46.06 o
 -10  -6   6        339.82        253.30        58.54 o
  -9  -6   6          0.88        -38.62        38.62 o
  -8  -6   6        246.42        282.75        30.65 o
  -7  -6   6        600.54        634.87        21.09 o
  -6  -6   6       3611.44       3725.12        36.42 o
  -5  -6   6       2143.88       2173.91        24.01 o
  -4  -6   6        144.53        186.73         8.62 o
  -3  -6   6        167.84        192.05         7.10 o
  -2  -6   6       6888.65       6693.40        49.05 o
  -1  -6   6       1943.03       2024.66        18.22 o
   0  -6   6      25848.89      26129.62       161.11 o
   1  -6   6       6931.34       6659.11        46.25 o
   2  -6   6        556.61        555.06         8.50 o
   3  -6   6       2005.14       1955.55        16.93 o
   4  -6   6       5211.66       5028.85        41.91 o
   5  -6   6        653.87        637.10        15.91 o
   6  -6   6        216.13        234.93        23.49 o
   7  -6   6         55.40         66.71        35.88 o
   8  -6   6        473.33        493.25        49.56 o
 -10  -5   6        189.74        225.13        55.52 o
  -9  -5   6        851.80        801.94        41.91 o
  -8  -5   6       1241.99       1255.28        38.14 o
  -7  -5   6       4931.85       5016.63        47.28 o
  -6  -5   6       6984.29       7123.45        57.07 o
  -5  -5   6         73.92         70.75         8.15 o
  -4  -5   6      12003.60      12009.04        78.45 o
  -3  -5   6        919.03        953.44        13.19 o
  -2  -5   6        356.17        379.15         7.85 o
  -1  -5   6      10468.73      10522.89        65.48 o
   0  -5   6      13836.91      14085.47        88.78 o
   1  -5   6          3.54          8.55         4.29 o
   2  -5   6        404.36        391.02         8.00 o
   3  -5   6        360.08        342.49         8.04 o
   4  -5   6          8.89          3.18         9.93 o
   5  -5   6       2589.73       2524.60        33.61 o
   6  -5   6       3081.19       3098.84        53.08 o
   7  -5   6         23.42         37.41        37.07 o
   8  -5   6          5.17         -0.45        50.19 o
 -10  -4   6       3496.72       3455.54       102.72 o
  -9  -4   6        336.58        322.84        30.44 o
  -8  -4   6         15.55          8.07        18.29 o
  -7  -4   6       3862.72       3908.32        39.76 o
  -6  -4   6        800.73        759.61        16.64 o
  -5  -4   6      14343.83      14337.95        93.26 o
  -4  -4   6       8707.08       8446.57        57.18 o
  -3  -4   6         75.23         74.05         5.65 o
  -2  -4   6        427.36        458.27         8.49 o
  -1  -4   6        646.50        628.18         8.60 o
   0  -4   6        345.64        298.78         6.07 o
   1  -4   6       4173.40       4304.64        30.44 o
   2  -4   6        798.71        743.24        11.42 o
   3  -4   6        950.30        919.24        14.59 o
   4  -4   6       1529.74       1543.72        24.72 o
   5  -4   6      13980.83      13991.34       168.18 o
   6  -4   6       2980.17       2931.37        53.75 o
   7  -4   6         75.09         66.37        63.71 o
   8  -4   6        218.92        328.25        57.95 o
 -11  -3   6       4209.64       4220.95       127.96 o
 -10  -3   6        268.50        319.17        45.11 o
  -9  -3   6       1827.53       1652.11        48.15 o
  -8  -3   6        158.51        170.13        16.23 o
  -7  -3   6        114.49        140.29        13.13 o
  -6  -3   6          8.81         27.36         9.46 o
  -5  -3   6       3592.17       3522.87        29.35 o
  -4  -3   6        112.06        106.03         6.58 o
  -3  -3   6         59.64         77.64         5.08 o
  -2  -3   6       1497.13       1726.03        15.17 o
  -1  -3   6        688.13        550.11         7.81 o
   0  -3   6        292.87        206.13         5.33 o
   1  -3   6      23836.58      23835.68       164.27 o
   2  -3   6       3496.25       3549.09        27.54 o
   3  -3   6          1.19         -4.06         7.58 o
   4  -3   6      11052.92      11073.42        96.89 o
   5  -3   6       6863.30       6931.86        71.65 o
   6  -3   6        102.37         90.26        26.40 o
   7  -3   6        934.90        925.68        53.91 o
   8  -3   6        115.71         70.03        58.50 o
 -11  -2   6       1266.87       1351.28        66.97 o
 -10  -2   6        637.24        679.21        43.08 o
  -9  -2   6       1702.07       1786.07        43.60 o
  -8  -2   6        359.75        366.52        16.79 o
  -7  -2   6         55.16         70.51        11.73 o
  -6  -2   6       1476.79       1446.40        19.61 o
  -5  -2   6       9444.84       9813.86        61.50 o
  -4  -2   6       2142.77       2216.25        18.24 o
  -3  -2   6       3725.12       3719.68        25.90 o
  -2  -2   6        223.22        203.45         5.46 o
  -1  -2   6        526.43        533.64         8.30 o
   0  -2   6      35469.66      36323.17       210.86 o
   1  -2   6      12445.41      12249.99        72.99 o
   2  -2   6        609.72        558.72        10.28 o
   3  -2   6        229.46        245.69         8.83 o
   4  -2   6        703.58        723.57        18.94 o
   5  -2   6        280.21        303.39        19.63 o
   6  -2   6         49.47         86.77        26.13 o
   7  -2   6         83.25         79.20        49.80 o
   8  -2   6        885.10        771.94       141.24 o
 -11  -1   6         55.75         28.22        67.40 o
 -10  -1   6        108.00        115.78        35.13 o
  -9  -1   6        671.39        693.25        26.88 o
  -8  -1   6          0.73          9.86        14.49 o
  -7  -1   6        275.40        320.73        12.47 o
  -6  -1   6       5867.42       5743.17        42.71 o
  -5  -1   6        430.51        462.30         9.10 o
  -4  -1   6      22341.93      22280.79       130.43 o
  -3  -1   6      11103.77      11426.70        70.70 o
  -2  -1   6        120.23        152.80         5.40 o
  -1  -1   6       4313.24       4160.27        28.60 o
   0  -1   6      11475.08      11208.44        65.82 o
   1  -1   6        701.89        742.73        10.17 o
   2  -1   6         48.04         60.78         5.17 o
   3  -1   6         15.64         33.74         7.59 o
   4  -1   6        426.66        420.37        17.68 o
   5  -1   6        219.10        263.99        19.24 o
   6  -1   6       4683.31       4657.23        81.55 o
   7  -1   6        288.93        285.21        53.17 o
   8  -1   6        567.09        691.10       120.81 o
 -11   0   6       1002.97        930.80        62.35 o
 -10   0   6       3166.07       3279.34        78.72 o
  -9   0   6        233.03        253.15        20.37 o
  -8   0   6       3702.11       3580.36        37.29 o
  -7   0   6        124.13        122.89        10.72 o
  -6   0   6       3078.78       3048.49        27.16 o
  -5   0   6      17577.78      17922.55       101.92 o
  -4   0   6      14960.36      14595.12        91.77 o
  -3   0   6        566.40        554.30         9.42 o
  -2   0   6        175.71        183.57         5.75 o
  -1   0   6        346.75        360.54         7.63 o
   0   0   6        610.17        631.64        10.49 o
   1   0   6       1174.01       1179.18        13.01 o
   2   0   6       5482.81       5471.84        37.89 o
   3   0   6         27.51         32.25         8.46 o
   4   0   6        170.87        178.69        12.79 o
   5   0   6      10977.67      10915.10       100.27 o
   6   0   6       2917.80       3003.51        70.32 o
   7   0   6       1097.10       1194.29        69.09 o
 -11   1   6       3541.65       3680.73       132.84 o
 -10   1   6       1294.05       1304.84        47.22 o
  -9   1   6       4537.06       4548.75        56.70 o
  -8   1   6       3048.45       3102.10        34.40 o
  -7   1   6        141.59        146.84        10.09 o
  -6   1   6        310.69        326.75        10.02 o
  -5   1   6       1087.28       1039.85        14.25 o
  -4   1   6        129.55        116.03         7.13 o
  -3   1   6         97.32         98.59         5.42 o
  -2   1   6        619.68        612.98        10.20 o
  -1   1   6       5021.04       5357.97        36.33 o
   0   1   6       4712.04       4782.19        32.54 o
   1   1   6      20105.98      20944.78       122.64 o
   2   1   6       4789.40       4883.64        38.30 o
   3   1   6         16.80         41.16         9.84 o
   4   1   6        543.37        577.22        16.57 o
   5   1   6       3438.39       3406.43        47.47 o
   6   1   6         52.30        109.47        33.51 o
   7   1   6       1152.55       1103.81        57.48 o
 -11   2   6        987.17       1018.59        57.68 o
 -10   2   6        169.39        182.19        28.03 o
  -9   2   6       2763.50       2719.02        38.85 o
  -8   2   6        301.41        294.74        13.26 o
  -7   2   6       1525.29       1530.60        21.52 o
  -6   2   6         45.23         47.46         9.19 o
  -5   2   6       2047.33       1990.50        19.45 o
  -4   2   6        699.05        668.64        12.04 o
  -3   2   6      14872.22      15142.89        90.47 o
  -2   2   6       2300.24       2325.30        20.08 o
  -1   2   6         91.95         88.09         6.73 o
   0   2   6      14766.04      15139.39        88.44 o
   1   2   6      13813.83      14093.07        85.29 o
   2   2   6        268.47        292.46        10.62 o
   3   2   6       1095.19       1072.07        22.08 o
   4   2   6         74.77         85.77        20.90 o
   5   2   6        272.52        252.11        25.80 o
   6   2   6          1.15        -35.04        36.91 o
 -11   3   6        120.03        154.53        38.98 o
 -10   3   6         18.16         21.99        26.15 o
  -9   3   6       1104.51       1129.30        30.16 o
  -8   3   6         19.51          8.33        11.96 o
  -7   3   6        758.18        752.80        16.15 o
  -6   3   6       2367.41       2418.40        26.65 o
  -5   3   6        868.46        898.96        15.02 o
  -4   3   6      25585.33      26082.53       152.33 o
  -3   3   6      18476.30      18461.61       114.28 o
  -2   3   6         31.11         42.00         6.77 o
  -1   3   6       1843.12       1848.29        18.54 o
   0   3   6       4763.97       4900.12        35.20 o
   1   3   6          0.35          5.40         9.28 o
   2   3   6        528.68        542.96        14.10 o
   3   3   6        138.84        178.43        15.12 o
   4   3   6        677.38        686.22        24.79 o
   5   3   6        265.18        278.41        35.58 o
   6   3   6       2630.89       2604.49        89.63 o
 -11   4   6        581.30        590.23        41.33 o
 -10   4   6       3113.55       3044.85        62.85 o
  -9   4   6         34.60         25.92        18.17 o
  -8   4   6       3592.28       3668.58        39.68 o
  -7   4   6       2092.13       2127.81        25.53 o
  -6   4   6         69.18         68.03        11.01 o
  -5   4   6       2263.49       2250.62        23.88 o
  -4   4   6      10180.13      10361.89        69.78 o
  -3   4   6        171.11        179.04        10.09 o
  -2   4   6        898.57        896.77        14.60 o
  -1   4   6         80.59         82.14         8.53 o
   0   4   6          7.22         15.40         9.43 o
   1   4   6        211.76        209.47        11.77 o
   2   4   6       1619.48       1683.08        27.85 o
   3   4   6        156.71        172.05        18.03 o
   4   4   6        523.61        541.26        27.03 o
   5   4   6       2339.39       2307.61        69.96 o
 -11   5   6        324.54        295.26        40.57 o
 -10   5   6        485.43        490.20        32.81 o
  -9   5   6       5164.60       5125.81        66.87 o
  -8   5   6       9359.71       9367.17        81.67 o
  -7   5   6         22.84         20.47        11.69 o
  -6   5   6        145.02        140.07        12.04 o
  -5   5   6          6.73         30.14        10.09 o
  -4   5   6          4.13         19.60         8.63 o
  -3   5   6        135.06        139.99         9.60 o
  -2   5   6        387.38        417.59        11.17 o
  -1   5   6         68.99         75.28         9.84 o
   0   5   6        196.56        208.29        11.31 o
   1   5   6      10832.02      10965.57        83.07 o
   2   5   6       4093.29       4197.80        47.14 o
   3   5   6        415.70        427.38        22.88 o
   4   5   6         56.36         58.03        33.08 o
   5   5   6         40.61         13.17        49.94 o
 -11   6   6        191.57        179.40        53.23 o
 -10   6   6         12.29          9.64        36.17 o
  -9   6   6       2677.49       2713.08        55.27 o
  -8   6   6        130.15        132.86        18.42 o
  -7   6   6        591.46        609.33        18.61 o
  -6   6   6         69.08         69.86        11.38 o
  -5   6   6        111.42        103.78        11.18 o
  -4   6   6        540.59        577.61        13.57 o
  -3   6   6       7932.66       7970.58        58.35 o
  -2   6   6       2658.13       2722.44        26.86 o
  -1   6   6        176.33        186.29        12.03 o
   0   6   6       2214.42       2149.98        28.50 o
   1   6   6       8894.75       8989.78        79.48 o
   2   6   6        620.69        600.42        22.92 o
   3   6   6       2961.69       2954.77        68.08 o
   4   6   6        259.06        229.91        41.75 o
 -10   7   6        508.05        550.29        43.03 o
  -9   7   6        160.01        146.40        37.68 o
  -8   7   6          4.46        -26.31        29.66 o
  -7   7   6       1219.07       1190.39        30.48 o
  -6   7   6         29.98         46.71        14.04 o
  -5   7   6          1.17         -5.36        12.81 o
  -4   7   6       7428.50       7407.93        55.31 o
  -3   7   6       9132.55       9304.96        67.57 o
  -2   7   6         27.85         27.52        12.27 o
  -1   7   6        308.45        318.94        16.00 o
   0   7   6        661.80        669.12        21.09 o
   1   7   6         45.83         61.10        26.26 o
   2   7   6        274.18        299.05        32.16 o
   3   7   6         34.72         16.93        40.31 o
 -10   8   6        207.23        233.68        50.74 o
  -9   8   6          4.82         10.99        41.91 o
  -8   8   6       6154.23       6093.17       112.56 o
  -7   8   6       4522.86       4434.10        93.85 o
  -6   8   6        139.11        155.39        20.02 o
  -5   8   6        817.07        854.93        24.62 o
  -4   8   6       6729.54       6779.54        68.68 o
  -3   8   6       1326.24       1327.38        29.93 o
  -2   8   6        833.18        878.11        24.92 o
  -1   8   6        655.19        648.43        28.79 o
   0   8   6         49.27          4.61        28.26 o
   1   8   6        338.30        330.50        36.15 o
   2   8   6        717.30        670.70        50.88 o
   3   8   6        438.97        449.54        75.53 o
  -9   9   6       1180.41       1217.51        65.80 o
  -8   9   6       5100.32       5276.96       128.63 o
  -7   9   6        479.09        511.56        46.21 o
  -6   9   6        716.67        771.85        45.99 o
  -5   9   6        616.35        664.84        39.62 o
  -4   9   6       1229.24       1234.40        54.31 o
  -3   9   6         10.54         75.85        34.40 o
  -2   9   6        185.04        152.87        36.70 o
  -1   9   6        157.54        105.83        40.64 o
   0   9   6          1.85        -32.63        40.32 o
   1   9   6       2817.52       2720.57       116.84 o
  -9  10   6        963.40       1041.98       143.91 o
  -8  10   6        193.28        133.53        56.80 o
  -7  10   6         54.31         76.19        51.19 o
  -6  10   6         27.14         19.65        44.41 o
  -5  10   6         25.36        -10.70        44.55 o
  -4  10   6        312.00        287.70        49.15 o
  -3  10   6       2864.46       2806.31        98.12 o
  -2  10   6       2475.34       2682.05       104.33 o
  -1  10   6         20.22         18.14        57.93 o
   0  10   6          4.09         30.50        60.51 o
  -7  11   6        808.77        801.27        70.59 o
  -6  11   6        844.07        787.62        65.92 o
  -5  11   6        226.28        201.03        55.76 o
  -4  11   6       1787.97       1673.73        96.49 o
  -3  11   6       5252.03       5105.09       136.72 o
  -2  11   6        115.15        103.33        68.96 o
  -1 -16   7         40.46         72.51        85.60 o
   0 -16   7        109.52        175.58        73.86 o
   1 -16   7         78.42          0.15        76.08 o
   2 -16   7        760.33        766.44        59.57 o
   3 -16   7          8.52         17.27        66.01 o
  -3 -15   7         20.72         87.78        52.36 o
  -2 -15   7        913.18        743.63        56.95 o
  -1 -15   7          1.00        -18.14        30.02 o
   0 -15   7       2733.78       2873.96       206.53 o
   1 -15   7        274.91        320.04        67.26 o
   2 -15   7          1.38         31.89        47.73 o
   3 -15   7       3173.77       3385.10       125.49 o
   4 -15   7       5800.94       5975.86       151.85 o
   5 -15   7         83.38        -63.83        63.83 o
  -4 -14   7        282.94        396.75        53.34 o
  -3 -14   7        398.62        417.35        47.35 o
  -2 -14   7         62.14         83.23        32.97 o
  -1 -14   7       4682.10       4664.93        76.27 o
   0 -14   7       3377.07       3484.04       120.23 o
   1 -14   7        105.44        105.82        36.43 o
   2 -14   7        211.40        185.46        46.28 o
   3 -14   7       2267.22       2308.97        57.80 o
   4 -14   7        202.19        234.92        32.97 o
   5 -14   7          7.69          2.44        44.94 o
   6 -14   7         46.74        127.98        64.61 o
  -5 -13   7       2010.96       2023.40        93.80 o
  -4 -13   7        694.91        795.33        65.39 o
  -3 -13   7         16.97         35.88        37.13 o
  -2 -13   7       1853.08       1879.96        47.28 o
  -1 -13   7       5968.38       5837.07        76.17 o
   0 -13   7        462.78        470.91        26.93 o
   1 -13   7          0.67         -3.13        20.21 o
   2 -13   7        141.98        103.72        21.13 o
   3 -13   7        567.74        569.39        24.23 o
   4 -13   7        166.01        149.50        26.05 o
   5 -13   7       1861.96       1638.37        65.68 o
   6 -13   7        319.13        350.30        53.12 o
  -6 -12   7        725.20        634.33        96.33 o
  -5 -12   7       5688.50       5781.13       110.76 o
  -4 -12   7        292.73        276.25        27.24 o
  -3 -12   7         68.75         42.61        17.58 o
  -2 -12   7       1368.62       1374.86        28.49 o
  -1 -12   7         40.72         74.62        11.05 o
   0 -12   7        162.36        178.00        19.12 o
   1 -12   7        493.82        518.80        20.35 o
   2 -12   7         14.21         16.99        15.81 o
   3 -12   7          7.77          3.34        18.35 o
   4 -12   7       5513.70       5552.36        70.11 o
   5 -12   7       3282.06       3457.87        72.64 o
   6 -12   7          0.22         -6.60        47.28 o
   7 -12   7        193.82        229.15        58.08 o
  -7 -11   7         61.32         84.56        48.77 o
  -6 -11   7        423.01        395.24        43.97 o
  -5 -11   7         21.11         29.03        31.39 o
  -4 -11   7          9.65        -12.52        26.84 o
  -3 -11   7          1.87         -7.31        12.04 o
  -2 -11   7        529.12        526.85        13.80 o
  -1 -11   7          0.03         22.91         9.47 o
   0 -11   7       5307.83       5385.90        42.46 o
   1 -11   7       3650.24       3656.01        42.60 o
   2 -11   7         53.05         31.94        14.27 o
   3 -11   7       2014.92       2049.87        33.92 o
   4 -11   7       6331.28       6479.39        75.08 o
   5 -11   7        112.48        169.29        32.74 o
   6 -11   7       1245.25       1291.67        73.73 o
   7 -11   7        243.84        200.92        62.26 o
  -8 -10   7         49.83         44.88        73.08 o
  -7 -10   7         32.86         57.62        43.87 o
  -6 -10   7        337.27        356.88        30.89 o
  -5 -10   7         74.44         63.43        17.04 o
  -4 -10   7        963.64        988.41        22.01 o
  -3 -10   7        151.61        162.95        10.98 o
  -2 -10   7        487.55        486.48        13.35 o
  -1 -10   7       9678.43       9704.00        70.22 o
   0 -10   7      15535.21      15695.31       107.56 o
   1 -10   7        964.63       1033.44        24.37 o
   2 -10   7        170.81        182.26        13.88 o
   3 -10   7          5.35          5.40        14.66 o
   4 -10   7         23.06         45.58        28.12 o
   5 -10   7         31.24         60.29        26.20 o
   6 -10   7         50.57         58.04        17.65 o
   7 -10   7        396.48        343.13        36.44 o
  -8  -9   7          0.24         45.82        46.37 o
  -7  -9   7       1247.14       1164.76        42.43 o
  -6  -9   7        354.65        344.74        21.59 o
  -5  -9   7       5764.82       5797.34        57.13 o
  -4  -9   7       6904.12       6963.68        55.03 o
  -3  -9   7        421.36        405.73        11.51 o
  -2  -9   7        868.64        875.10        16.70 o
  -1  -9   7       5890.26       5848.83        44.43 o
   0  -9   7       5190.50       5003.76        35.11 o
   1  -9   7        581.95        587.74        18.26 o
   2  -9   7         58.83         67.87        11.57 o
   3  -9   7        157.23        164.04        12.13 o
   4  -9   7          2.42          1.42         6.65 o
   5  -9   7       2955.67       2944.08        31.88 o
   6  -9   7        699.58        705.14        30.85 o
   7  -9   7        799.77        840.44        43.47 o
   8  -9   7         28.50         68.34        42.56 o
  -9  -8   7        316.54        391.81        61.03 o
  -8  -8   7        638.16        524.44        42.02 o
  -7  -8   7        316.21        281.03        25.24 o
  -6  -8   7        821.51        841.80        22.03 o
  -5  -8   7      10635.40      10662.00        82.33 o
  -4  -8   7       1546.36       1525.59        19.99 o
  -3  -8   7        928.37        898.04        15.82 o
  -2  -8   7        157.52        189.96         8.23 o
  -1  -8   7         78.23         83.46         6.31 o
   0  -8   7          4.46         12.20         5.19 o
   1  -8   7         81.10         87.33         5.74 o
   2  -8   7        348.35        364.32         8.54 o
   3  -8   7        124.79        131.67         6.64 o
   4  -8   7       2242.48       2283.46        22.04 o
   5  -8   7       9343.21       9319.50        73.60 o
   6  -8   7        109.50        114.91        22.60 o
   7  -8   7       2840.60       2875.68        90.76 o
   8  -8   7         30.22         54.68        44.73 o
  -9  -7   7       4457.56       4461.18        94.44 o
  -8  -7   7         45.20         -1.68        28.48 o
  -7  -7   7         67.51         45.37        19.21 o
  -6  -7   7       2521.04       2434.17        36.52 o
  -5  -7   7        910.86        888.27        17.85 o
  -4  -7   7         97.37        101.78         9.01 o
  -3  -7   7        215.30        218.78         8.53 o
  -2  -7   7       1258.71       1279.71        14.89 o
  -1  -7   7        634.26        614.64        10.72 o
   0  -7   7      11600.31      11908.72        72.19 o
   1  -7   7       9694.40       9792.26        69.05 o
   2  -7   7         74.73         91.16         5.44 o
   3  -7   7        147.88        141.66         7.69 o
   4  -7   7       2195.10       2263.08        25.63 o
   5  -7   7        451.93        451.80        20.69 o
   6  -7   7       2529.01       2549.49        79.11 o
   7  -7   7       1256.69       1264.24        57.42 o
   8  -7   7        712.51        629.98        56.38 o
 -10  -6   7       1621.98       1577.04       118.73 o
  -9  -6   7        920.92        961.70        45.15 o
  -8  -6   7        966.67        968.99        29.18 o
  -7  -6   7        173.65        177.44        18.29 o
  -6  -6   7         26.41         21.74        10.71 o
  -5  -6   7         13.17          2.89         9.93 o
  -4  -6   7       4783.55       4733.73        35.66 o
  -3  -6   7       6917.94       7001.99        48.19 o
  -2  -6   7          5.99         -0.87         5.41 o
  -1  -6   7       2323.38       2169.30        17.65 o
   0  -6   7      32417.77      32610.59       205.88 o
   1  -6   7       2732.18       2726.33        22.89 o
   2  -6   7       3569.84       3538.79        28.78 o
   3  -6   7        161.89        159.73         9.05 o
   4  -6   7         26.94         17.17        11.03 o
   5  -6   7        836.61        800.21        24.26 o
   6  -6   7         86.86        105.28        26.95 o
   7  -6   7          0.95         71.36        39.19 o
   8  -6   7        216.63        230.33        53.76 o
 -10  -5   7          0.36         23.67        55.10 o
  -9  -5   7        283.92        330.65        35.27 o
  -8  -5   7         77.87         81.45        20.79 o
  -7  -5   7         10.06         -3.09        13.21 o
  -6  -5   7        383.53        383.54        12.58 o
  -5  -5   7       3472.62       3604.60        34.42 o
  -4  -5   7      22044.29      22000.01       142.68 o
  -3  -5   7        420.67        392.71         9.39 o
  -2  -5   7          2.39          7.00         5.43 o
  -1  -5   7       4539.06       4448.71        31.14 o
   0  -5   7       3037.16       3036.22        21.31 o
   1  -5   7       3424.57       3430.32        25.66 o
   2  -5   7       3063.04       2998.32        25.87 o
   3  -5   7        661.78        654.96        16.28 o
   4  -5   7        271.41        266.64        13.73 o
   5  -5   7        958.17        966.99        26.72 o
   6  -5   7       1894.66       1954.63        67.75 o
   7  -5   7        557.69        586.55        49.49 o
   8  -5   7        720.67        629.77        99.15 o
 -11  -4   7        431.74        370.27        99.79 o
 -10  -4   7        402.17        442.28        48.66 o
  -9  -4   7       3539.27       3481.86        76.58 o
  -8  -4   7       3384.41       3428.67        43.52 o
  -7  -4   7         10.63         19.64        12.98 o
  -6  -4   7       1102.93       1078.17        20.71 o
  -5  -4   7      16639.08      16799.99       115.16 o
  -4  -4   7       9431.44       9205.44        64.04 o
  -3  -4   7       1275.12       1287.14        15.17 o
  -2  -4   7        650.78        630.74         9.45 o
  -1  -4   7        677.06        690.17        10.33 o
   0  -4   7        132.67        133.01         5.19 o
   1  -4   7       5754.73       6021.24        44.30 o
   2  -4   7       2072.67       2035.44        21.16 o
   3  -4   7       1157.68       1173.23        21.70 o
   4  -4   7        163.86        170.52        14.72 o
   5  -4   7       4536.62       4536.54        61.38 o
   6  -4   7         32.69        103.95        30.37 o
   7  -4   7       3405.35       3530.99       134.88 o
   8  -4   7       1284.09       1199.21       137.69 o
 -11  -3   7        283.80        344.15        62.14 o
 -10  -3   7        166.32        171.14        41.53 o
  -9  -3   7      10413.69      10421.31       120.01 o
  -8  -3   7       1572.85       1589.55        30.40 o
  -7  -3   7       1509.59       1465.34        25.62 o
  -6  -3   7        830.09        851.66        22.66 o
  -5  -3   7       4207.95       4070.17        32.17 o
  -4  -3   7         29.77         28.16         6.35 o
  -3  -3   7        196.09        202.67         6.38 o
  -2  -3   7         95.86         96.44         5.07 o
  -1  -3   7         25.09         28.76         4.74 o
   0  -3   7       8851.27       8817.66        54.18 o
   1  -3   7      36441.50      36268.27       281.24 o
   2  -3   7        395.64        400.07        12.63 o
   3  -3   7       2413.27       2493.90        29.17 o
   4  -3   7        569.58        530.29        18.32 o
   5  -3   7          4.29         -2.88        19.41 o
   6  -3   7       4088.40       4154.21        92.18 o
   7  -3   7       1987.56       2061.42        81.84 o
 -11  -2   7         73.66         92.65        72.31 o
 -10  -2   7       3117.78       3223.80        93.26 o
  -9  -2   7       1062.37       1095.50        34.51 o
  -8  -2   7          0.43         18.21        15.47 o
  -7  -2   7        115.97        139.95        12.58 o
  -6  -2   7          0.15          1.06         8.77 o
  -5  -2   7          2.50         10.07         7.16 o
  -4  -2   7       4986.95       4915.52        33.14 o
  -3  -2   7       7867.17       7609.51        49.42 o
  -2  -2   7        466.17        496.05         9.42 o
  -1  -2   7        290.15        303.16         8.05 o
   0  -2   7      22340.09      22651.23       126.14 o
   1  -2   7       2759.21       2762.39        21.97 o
   2  -2   7      10301.45      10330.42        74.66 o
   3  -2   7       4546.77       4612.96        40.60 o
   4  -2   7         16.62         11.95        13.71 o
   5  -2   7       1090.39       1114.67        37.26 o
   6  -2   7        889.33        876.93        40.75 o
   7  -2   7        363.88        319.36        47.12 o
 -11  -1   7         27.68         14.39        50.35 o
 -10  -1   7        581.89        652.54        40.02 o
  -9  -1   7         24.52         21.88        20.49 o
  -8  -1   7        741.19        731.21        19.37 o
  -7  -1   7       1482.09       1503.94        23.84 o
  -6  -1   7         29.59         33.05         8.50 o
  -5  -1   7      12935.82      13211.74        80.89 o
  -4  -1   7      46335.51      46641.53       288.53 o
  -3  -1   7       4470.64       4412.21        31.19 o
  -2  -1   7       2969.20       2923.84        22.15 o
  -1  -1   7         54.78         58.48         5.60 o
   0  -1   7       1754.62       1836.10        16.64 o
   1  -1   7       1124.44       1130.51        13.10 o
   2  -1   7       2141.50       2127.18        20.83 o
   3  -1   7        325.69        345.79        12.91 o
   4  -1   7        983.72        938.73        25.90 o
   5  -1   7        326.01        326.06        22.90 o
   6  -1   7        667.46        645.28        43.48 o
   7  -1   7       1502.64       1364.28        70.01 o
 -11   0   7          0.50        -53.21        53.21 o
 -10   0   7         34.77         54.24        32.00 o
  -9   0   7       2035.05       1927.03        37.71 o
  -8   0   7       7918.32       7967.83        62.63 o
  -7   0   7       1002.31        997.48        18.93 o
  -6   0   7        316.27        307.83         9.22 o
  -5   0   7      21472.80      21279.22       154.15 o
  -4   0   7      10067.58      10046.49        65.92 o
  -3   0   7       3982.02       4053.33        28.84 o
  -2   0   7       4739.64       4583.32        31.09 o
  -1   0   7         91.65        114.65         6.53 o
   0   0   7       1022.24       1050.53        14.57 o
   1   0   7       1257.61       1298.94        16.61 o
   2   0   7        307.16        316.08        10.39 o
   3   0   7        397.42        445.06        13.36 o
   4   0   7        367.20        382.56        17.27 o
   5   0   7       1181.40       1230.89        41.34 o
   6   0   7         45.97         69.22        41.90 o
   7   0   7       6238.33       6405.83       537.43 o
 -11   1   7          0.52        -18.60        41.08 o
 -10   1   7       1011.58       1041.55        31.96 o
  -9   1   7       8579.02       8746.80        80.80 o
  -8   1   7       5832.05       5795.13        49.55 o
  -7   1   7        258.08        250.28        11.99 o
  -6   1   7          0.07          4.69        10.26 o
  -5   1   7       2579.86       2443.43        24.25 o
  -4   1   7        115.89         95.22         7.07 o
  -3   1   7        572.40        591.59        10.74 o
  -2   1   7        605.78        620.76        11.48 o
  -1   1   7         55.61         59.14         7.26 o
   0   1   7        184.27        214.17         9.07 o
   1   1   7       2295.52       2369.98        24.67 o
   2   1   7        528.78        538.31        13.52 o
   3   1   7       8664.58       8679.93        70.24 o
   4   1   7        668.34        691.43        23.76 o
   5   1   7          5.81         56.66        28.64 o
   6   1   7       2251.66       2265.53        84.67 o
 -11   2   7          0.74         72.77        41.81 o
 -10   2   7       2394.06       2395.32        49.43 o
  -9   2   7       2521.24       2637.96        40.86 o
  -8   2   7         93.09         99.86        13.27 o
  -7   2   7        510.47        537.05        15.03 o
  -6   2   7         68.56         75.97        12.41 o
  -5   2   7         32.07         37.01         8.39 o
  -4   2   7       6504.32       6749.36        48.47 o
  -3   2   7      14079.20      14119.35        83.59 o
  -2   2   7          2.43         -0.53         7.62 o
  -1   2   7       1270.20       1238.48        17.27 o
   0   2   7       2389.85       2400.76        23.52 o
   1   2   7        335.75        359.55        12.15 o
   2   2   7       6875.21       6860.04        54.18 o
   3   2   7       4905.02       4852.60        47.17 o
   4   2   7       1199.91       1192.98        32.95 o
   5   2   7        382.18        419.91        33.03 o
   6   2   7         99.87        126.84        51.15 o
 -11   3   7         38.42         62.01        35.98 o
 -10   3   7        154.96        214.28        28.43 o
  -9   3   7        146.03        125.62        20.07 o
  -8   3   7        117.87        152.59        14.52 o
  -7   3   7       1282.78       1243.57        23.68 o
  -6   3   7        804.46        821.39        17.89 o
  -5   3   7        238.86        265.31        11.67 o
  -4   3   7       7962.09       7978.83        56.29 o
  -3   3   7       5111.85       5287.83        39.16 o
  -2   3   7       8019.71       8202.82        57.42 o
  -1   3   7       3387.53       3364.74        30.49 o
   0   3   7         29.77         33.14        10.72 o
   1   3   7       1665.61       1631.75        27.12 o
   2   3   7       4639.35       4616.21        43.31 o
   3   3   7        347.37        390.14        20.42 o
   4   3   7        117.08        120.33        26.39 o
   5   3   7          3.07         25.73        44.50 o
 -11   4   7         20.07         24.04        39.11 o
 -10   4   7          0.07         11.51        32.07 o
  -9   4   7       2349.94       2292.50        41.44 o
  -8   4   7       9023.05       9081.91        80.42 o
  -7   4   7       2204.46       2224.21        31.18 o
  -6   4   7        777.43        835.16        19.32 o
  -5   4   7          0.76         14.62        10.69 o
  -4   4   7        179.10        203.35        10.17 o
  -3   4   7       1093.01       1145.79        18.67 o
  -2   4   7       6010.60       6082.35        45.82 o
  -1   4   7        187.22        213.74        11.11 o
   0   4   7        124.59        140.33        12.59 o
   1   4   7         59.25         60.18        14.57 o
   2   4   7        401.59        441.74        19.02 o
   3   4   7        404.58        408.53        25.87 o
   4   4   7        575.11        613.69        37.76 o
   5   4   7         15.22         31.58        59.51 o
 -11   5   7        203.38        181.32        51.96 o
 -10   5   7         12.00         -1.63        32.44 o
  -9   5   7       6099.19       6040.11        78.61 o
  -8   5   7       5653.51       5611.71        57.34 o
  -7   5   7       1927.63       1901.25        28.85 o
  -6   5   7       2847.04       2861.04        36.16 o
  -5   5   7        132.80        120.22        10.45 o
  -4   5   7         95.54         72.66        11.60 o
  -3   5   7          0.35          4.77        10.65 o
  -2   5   7        133.24        148.25        12.29 o
  -1   5   7        402.04        401.13        14.25 o
   0   5   7        119.22        142.74        14.92 o
   1   5   7       1479.32       1536.13        30.13 o
   2   5   7        654.61        640.08        23.90 o
   3   5   7       4040.29       3950.68        79.89 o
   4   5   7       3300.38       3240.40        91.43 o
 -11   6   7        243.84        285.09        59.01 o
 -10   6   7         93.55        147.88        43.74 o
  -9   6   7       1298.80       1260.80        49.22 o
  -8   6   7        259.28        255.43        24.83 o
  -7   6   7       1650.08       1749.88        32.40 o
  -6   6   7        122.39        139.21        15.49 o
  -5   6   7        297.67        295.79        13.38 o
  -4   6   7        573.83        565.50        14.36 o
  -3   6   7       3465.61       3447.61        32.75 o
  -2   6   7        341.71        386.14        14.26 o
  -1   6   7       2689.58       2695.08        36.10 o
   0   6   7        156.44        158.79        17.54 o
   1   6   7        612.39        602.64        23.33 o
   2   6   7       2439.86       2487.61        63.19 o
   3   6   7       5323.98       5148.74        95.61 o
 -10   7   7         12.83         83.41        46.58 o
  -9   7   7        299.13        300.70        45.23 o
  -8   7   7        264.17        278.38        33.74 o
  -7   7   7       2819.70       2818.35        55.21 o
  -6   7   7         23.00         30.05        18.59 o
  -5   7   7         23.29         27.53        15.64 o
  -4   7   7       2339.66       2296.55        35.79 o
  -3   7   7       1151.42       1121.89        27.77 o
  -2   7   7       3791.30       3762.28        45.83 o
  -1   7   7       6110.58       6188.05        72.67 o
   0   7   7        486.70        463.95        32.30 o
   1   7   7          2.92         44.65        31.46 o
   2   7   7       1685.76       1597.65        59.95 o
 -10   8   7        160.45        179.13        89.47 o
  -9   8   7       1048.13       1046.49        59.24 o
  -8   8   7       4162.97       4067.63       107.83 o
  -7   8   7       2334.48       2335.16        63.00 o
  -6   8   7       1320.82       1286.40        43.02 o
  -5   8   7        409.02        403.44        23.91 o
  -4   8   7       1752.11       1780.42        40.10 o
  -3   8   7        928.16        904.01        34.89 o
  -2   8   7       5103.14       5114.93        76.30 o
  -1   8   7       1450.42       1418.66        59.19 o
   0   8   7          4.14         17.73        40.40 o
   1   8   7         20.69         92.42        50.60 o
  -9   9   7        492.76        473.71        84.59 o
  -8   9   7       2405.17       2178.26       101.42 o
  -7   9   7        697.75        798.00        60.62 o
  -6   9   7       3564.85       3473.26       108.15 o
  -5   9   7         31.01        -46.88        46.88 o
  -4   9   7        250.70        273.36        49.17 o
  -3   9   7        399.16        416.44        50.11 o
  -2   9   7          9.15        -63.81        63.81 o
  -1   9   7          9.36        -34.31        82.83 o
   0   9   7         81.96        145.73        66.45 o
  -8  10   7          9.55          2.07        90.00 o
  -7  10   7        821.70        839.05        70.03 o
  -6  10   7        456.12        406.18        61.57 o
  -5  10   7        275.08        276.58        54.26 o
  -4  10   7        102.38         50.33        53.79 o
  -3  10   7        350.06        328.21        59.52 o
  -2  10   7         53.33         37.57        80.76 o
  -1  10   7       1471.67       1467.51       242.51 o
  -1 -16   8        128.05        197.03        84.14 o
   0 -16   8         58.63        195.50        80.04 o
   1 -16   8         86.63        143.76        53.87 o
   2 -16   8        251.13        267.01        73.75 o
   3 -16   8        189.83        133.79        70.47 o
  -3 -15   8         81.02         49.33        54.79 o
  -2 -15   8         70.38        -29.05        44.93 o
  -1 -15   8        725.88        734.80        83.94 o
   0 -15   8       3151.85       3142.18       131.75 o
   1 -15   8        452.32        491.98        52.73 o
   2 -15   8        428.80        470.24        50.12 o
   3 -15   8        392.29        458.21        59.03 o
   4 -15   8        840.74        921.29        58.03 o
  -5 -14   8        390.15        442.38       107.49 o
  -4 -14   8        799.84        710.09        56.85 o
  -3 -14   8        127.75        131.34        43.89 o
  -2 -14   8         76.98         60.10        35.90 o
  -1 -14   8       3572.77       3484.35        84.26 o
   0 -14   8       2726.85       2831.96        84.56 o
   1 -14   8       1003.23       1004.92        41.23 o
   2 -14   8        878.13        922.01        47.87 o
   3 -14   8         17.69         45.13        30.92 o
   4 -14   8        548.34        601.42        37.56 o
   5 -14   8       1055.37       1115.26        75.67 o
  -6 -13   8        306.80        411.29       107.49 o
  -5 -13   8       5267.45       5328.90       153.88 o
  -4 -13   8       2335.85       2350.19        87.87 o
  -3 -13   8        212.52        226.74        28.29 o
  -2 -13   8       1229.71       1314.02        41.10 o
  -1 -13   8       1445.39       1390.51        29.25 o
   0 -13   8         14.47         26.62        22.67 o
   1 -13   8        936.95        903.86        28.84 o
   2 -13   8        813.61        815.13        26.53 o
   3 -13   8         63.41         69.96        34.77 o
   4 -13   8         77.11         83.30        27.30 o
   5 -13   8        409.43        435.11        54.32 o
   6 -13   8         64.87         42.62        69.37 o
  -7 -12   8          1.37        -88.83       111.93 o
  -6 -12   8       3636.38       3707.23       107.04 o
  -5 -12   8       4242.65       4222.25        89.33 o
  -4 -12   8         17.19        -24.73        32.94 o
  -3 -12   8       2097.67       2041.88        51.11 o
  -2 -12   8          0.39          2.56        20.31 o
  -1 -12   8         46.63         66.56        11.42 o
   0 -12   8         38.80         36.42        19.49 o
   1 -12   8       1089.19       1094.56        30.88 o
   2 -12   8        188.57        220.33        19.51 o
   3 -12   8        490.10        516.34        22.20 o
   4 -12   8       2265.27       2302.71        50.55 o
   5 -12   8        317.95        290.05        41.55 o
   6 -12   8       3177.45       2949.00       196.44 o
  -7 -11   8          0.04         -7.86        52.79 o
  -6 -11   8        896.20        869.12        43.63 o
  -5 -11   8        472.47        469.32        30.50 o
  -4 -11   8        742.83        691.41        23.64 o
  -3 -11   8          9.70          4.01        14.08 o
  -2 -11   8         13.03        -10.62        10.62 o
  -1 -11   8        311.28        323.76        11.32 o
   0 -11   8       4949.38       4935.54        40.31 o
   1 -11   8        414.04        444.66        17.13 o
   2 -11   8       1251.27       1263.15        29.06 o
   3 -11   8        124.99        136.21        16.79 o
   4 -11   8        140.85        140.69        26.17 o
   5 -11   8       1241.87       1191.79        64.44 o
   6 -11   8       8606.09       8909.48       187.85 o
   7 -11   8       2190.66       2237.10       116.01 o
  -8 -10   8        286.96        192.41        57.73 o
  -7 -10   8          8.57        -16.41        36.69 o
  -6 -10   8        157.95        146.73        26.94 o
  -5 -10   8        862.09        877.59        26.12 o
  -4 -10   8       2896.40       2941.49        37.06 o
  -3 -10   8        634.82        644.00        15.50 o
  -2 -10   8          1.62         17.85        10.55 o
  -1 -10   8       2494.90       2529.53        25.11 o
   0 -10   8       4165.65       4105.11        32.64 o
   1 -10   8       3077.93       3030.51        41.62 o
   2 -10   8       8734.97       8827.95        82.74 o
   3 -10   8         28.00         20.55        15.18 o
   4 -10   8        505.60        528.11        27.94 o
   5 -10   8       1060.87       1096.64        51.25 o
   6 -10   8       1305.51       1326.48        40.74 o
   7 -10   8        618.65        506.08        54.88 o
  -9  -9   8         66.03         70.53        69.34 o
  -8  -9   8        228.03        193.94        50.43 o
  -7  -9   8        214.62        219.16        31.99 o
  -6  -9   8       1608.36       1619.58        34.47 o
  -5  -9   8       8014.14       8234.82        82.35 o
  -4  -9   8       6918.95       6861.58        59.01 o
  -3  -9   8       2508.97       2382.44        26.61 o
  -2  -9   8       1657.60       1683.84        21.97 o
  -1  -9   8       1917.71       1883.92        19.72 o
   0  -9   8       1164.15       1122.72        14.84 o
   1  -9   8       7886.59       7891.88        54.24 o
   2  -9   8       2373.65       2342.65        20.54 o
   3  -9   8        646.71        637.16        11.45 o
   4  -9   8        113.92        136.88        11.04 o
   5  -9   8        444.15        438.55        27.80 o
   6  -9   8          1.29        -29.28        29.28 o
   7  -9   8       3154.15       2933.58        87.56 o
  -9  -8   8       2479.90       2384.02        91.11 o
  -8  -8   8       2252.22       2273.85        60.92 o
  -7  -8   8        111.19         85.85        20.97 o
  -6  -8   8        760.26        802.21        22.84 o
  -5  -8   8       4127.89       4190.78        38.73 o
  -4  -8   8          4.14         15.39        10.74 o
  -3  -8   8       4937.94       4906.79        39.44 o
  -2  -8   8       1257.84       1234.06        17.22 o
  -1  -8   8          0.26          7.60         5.95 o
   0  -8   8       2734.27       2662.45        22.10 o
   1  -8   8       2476.96       2388.60        22.50 o
   2  -8   8          2.66         10.47         6.21 o
   3  -8   8        272.11        277.56         8.93 o
   4  -8   8        101.69        104.57        10.06 o
   5  -8   8        429.75        433.01        22.93 o
   6  -8   8       3546.78       3537.79        65.41 o
   7  -8   8       7056.02       7121.94       127.40 o
 -10  -7   8       2519.10       2229.15       136.99 o
  -9  -7   8       6064.54       6156.95       116.57 o
  -8  -7   8         90.13        132.86        26.00 o
  -7  -7   8        902.74        940.51        27.03 o
  -6  -7   8       1033.99       1014.85        23.18 o
  -5  -7   8         68.76         63.25         9.20 o
  -4  -7   8       2137.65       2071.67        24.70 o
  -3  -7   8        263.99        246.22         8.86 o
  -2  -7   8         53.03         51.94         6.79 o
  -1  -7   8        286.75        276.29         7.55 o
   0  -7   8       1420.17       1460.67        16.00 o
   1  -7   8        618.39        629.12        13.01 o
   2  -7   8       7983.83       7995.25        56.89 o
   3  -7   8       3159.61       3148.55        37.96 o
   4  -7   8          9.62          0.99        14.20 o
   5  -7   8        773.76        773.21        28.64 o
   6  -7   8       6402.21       6676.49       116.46 o
   7  -7   8        659.85        674.98        52.02 o
 -10  -6   8       2012.10       2040.14        86.48 o
  -9  -6   8        361.60        411.72        53.90 o
  -8  -6   8       1884.02       1848.19        39.75 o
  -7  -6   8        615.42        634.63        20.64 o
  -6  -6   8        555.75        541.01        15.41 o
  -5  -6   8         91.86         94.80        10.43 o
  -4  -6   8       2484.08       2483.45        28.10 o
  -3  -6   8       2514.72       2523.26        24.55 o
  -2  -6   8       2566.49       2566.69        22.84 o
  -1  -6   8        138.40        135.38         6.67 o
   0  -6   8       2323.72       2309.33        18.84 o
   1  -6   8       1819.07       1809.99        19.30 o
   2  -6   8      19084.36      19309.79       133.56 o
   3  -6   8       4694.90       4625.20        40.80 o
   4  -6   8         20.67         20.48        13.18 o
   5  -6   8       1202.95       1187.10        39.98 o
   6  -6   8          0.39         21.70        38.46 o
   7  -6   8        106.26        112.92        47.39 o
 -10  -5   8        162.78        184.64        50.19 o
  -9  -5   8         39.13          6.99        33.08 o
  -8  -5   8        721.24        727.14        25.25 o
  -7  -5   8        223.68        265.82        16.23 o
  -6  -5   8        417.39        396.16        13.91 o
  -5  -5   8       1025.75       1058.28        19.98 o
  -4  -5   8       7300.05       7337.08        56.79 o
  -3  -5   8       1129.55       1127.19        16.14 o
  -2  -5   8       8337.84       8270.17        54.39 o
  -1  -5   8         83.03         91.34         6.46 o
   0  -5   8        903.32        956.62        12.00 o
   1  -5   8      12241.44      12290.17        86.87 o
   2  -5   8       2274.87       2242.80        23.75 o
   3  -5   8        133.11        141.76        11.11 o
   4  -5   8          0.78          3.70        14.69 o
   5  -5   8         88.60        130.01        25.68 o
   6  -5   8        283.95        304.54        51.88 o
   7  -5   8       1758.79       1895.63        94.50 o
 -11  -4   8        119.10         41.83        72.27 o
 -10  -4   8        170.94        180.21        54.46 o
  -9  -4   8       4774.80       4747.64        71.83 o
  -8  -4   8       6171.33       6250.43        65.42 o
  -7  -4   8        443.83        476.44        18.22 o
  -6  -4   8        754.47        767.70        19.51 o
  -5  -4   8       4958.66       5008.18        44.12 o
  -4  -4   8        157.78        179.33         8.59 o
  -3  -4   8      13624.34      13614.94        86.46 o
  -2  -4   8       4454.97       4343.29        30.16 o
  -1  -4   8          1.73         -3.31         5.36 o
   0  -4   8         18.94         14.67         5.72 o
   1  -4   8       1058.71       1015.50        16.17 o
   2  -4   8         11.08         16.47        13.24 o
   3  -4   8       2394.44       2347.97        30.97 o
   4  -4   8        677.13        651.65        21.64 o
   5  -4   8        395.03        414.52        26.89 o
   6  -4   8       1575.07       1555.21        66.41 o
   7  -4   8       4748.96       5071.17       118.14 o
 -11  -3   8          7.40         19.86        59.07 o
 -10  -3   8       1625.33       1584.71        68.82 o
  -9  -3   8       6022.07       6242.03        80.03 o
  -8  -3   8         21.30         28.53        16.35 o
  -7  -3   8       5694.35       5797.88        56.66 o
  -6  -3   8        112.28        122.55        11.49 o
  -5  -3   8       1305.39       1295.72        18.09 o
  -4  -3   8       3021.43       2988.64        24.23 o
  -3  -3   8        895.73        849.57        11.58 o
  -2  -3   8        113.86        139.32         6.49 o
  -1  -3   8        247.49        267.55         7.23 o
   0  -3   8       3318.28       3324.52        25.13 o
   1  -3   8       7984.25       8237.62        61.58 o
   2  -3   8       7717.29       7870.11        61.65 o
   3  -3   8      15404.21      15465.32       122.28 o
   4  -3   8        183.50        189.45        19.17 o
   5  -3   8        113.67        141.41        27.28 o
   6  -3   8       2793.98       2770.89        83.50 o
   7  -3   8        706.58        713.40        96.58 o
 -11  -2   8        774.72        828.57        56.69 o
 -10  -2   8       1879.33       1876.40        67.56 o
  -9  -2   8        520.82        551.52        27.43 o
  -8  -2   8       1585.31       1627.06        32.81 o
  -7  -2   8        589.17        570.68        15.45 o
  -6  -2   8         28.84         27.05         9.01 o
  -5  -2   8        623.59        609.05        12.22 o
  -4  -2   8       2904.11       2848.16        24.33 o
  -3  -2   8        128.79        125.10         6.27 o
  -2  -2   8       1312.57       1331.64        15.38 o
  -1  -2   8       5429.93       5306.86        35.23 o
   0  -2   8         85.74         69.50         6.93 o
   1  -2   8       2375.16       2448.45        23.68 o
   2  -2   8      21023.44      21132.20       146.10 o
   3  -2   8       6878.73       6981.75        58.00 o
   4  -2   8        292.64        320.66        19.37 o
   5  -2   8         48.39         61.84        30.96 o
   6  -2   8         26.18        113.27        45.13 o
   7  -2   8        118.79        -53.30       136.80 o
 -11  -1   8        103.04        114.48        50.84 o
 -10  -1   8        922.28        982.51        50.45 o
  -9  -1   8         54.22         84.91        19.15 o
  -8  -1   8        510.88        507.46        16.14 o
  -7  -1   8       2335.80       2325.25        26.66 o
  -6  -1   8         71.71         53.71         9.15 o
  -5  -1   8       3733.60       3713.05        31.80 o
  -4  -1   8       8193.52       8106.53        60.31 o
  -3  -1   8       6870.06       6993.40        48.31 o
  -2  -1   8      26644.70      27140.44       154.61 o
  -1  -1   8       3042.01       2925.66        23.13 o
   0  -1   8         17.05         17.63         6.76 o
   1  -1   8       4400.97       4502.74        34.81 o
   2  -1   8       4205.34       4342.91        39.66 o
   3  -1   8        206.23        219.95        18.76 o
   4  -1   8          5.29          5.63        19.04 o
   5  -1   8        273.62        361.39        32.19 o
   6  -1   8        327.16        529.06        57.59 o
 -11   0   8        471.94        527.09        57.30 o
 -10   0   8        191.80        176.74        30.33 o
  -9   0   8       2392.65       2344.28        36.34 o
  -8   0   8       3350.18       3385.95        34.52 o
  -7   0   8        876.55        858.33        20.04 o
  -6   0   8       2505.56       2567.89        27.86 o
  -5   0   8       1966.70       1885.41        23.43 o
  -4   0   8        756.05        756.82        14.01 o
  -3   0   8      18584.67      18676.27       111.67 o
  -2   0   8      15541.06      16040.19        94.34 o
  -1   0   8          4.48          4.73         7.68 o
   0   0   8         16.61         16.26         8.25 o
   1   0   8          0.45         14.09         8.90 o
   2   0   8          9.17         -1.00        10.43 o
   3   0   8       1905.41       1881.83        28.94 o
   4   0   8       1157.25       1181.33        35.45 o
   5   0   8        576.59        566.15        39.91 o
   6   0   8        259.96        196.80        55.44 o
 -11   1   8        323.13        275.24        66.67 o
 -10   1   8        283.99        292.69        25.30 o
  -9   1   8       1946.23       1921.27        35.66 o
  -8   1   8          2.46         13.78        14.38 o
  -7   1   8       8455.77       8587.75        69.24 o
  -6   1   8       4809.23       4782.04        42.92 o
  -5   1   8         13.66         28.09        10.39 o
  -4   1   8        911.20        944.44        16.02 o
  -3   1   8       2663.19       2585.13        23.39 o
  -2   1   8        150.89        166.67         8.93 o
  -1   1   8        192.69        190.22         9.51 o
   0   1   8         24.50         26.36         9.58 o
   1   1   8        447.51        438.76        12.60 o
   2   1   8       3279.17       3280.91        35.03 o
   3   1   8       8090.76       8279.53        82.43 o
   4   1   8        998.37        977.00        33.85 o
   5   1   8        134.51        136.56        43.34 o
 -11   2   8       1106.06       1102.62       147.14 o
 -10   2   8        168.84        189.49        25.84 o
  -9   2   8        217.50        224.47        18.15 o
  -8   2   8       3014.68       3089.94        40.72 o
  -7   2   8       2120.22       2123.50        29.66 o
  -6   2   8        328.25        328.40        13.84 o
  -5   2   8          8.50         24.26        10.61 o
  -4   2   8        371.17        353.53        10.63 o
  -3   2   8        740.77        744.23        14.74 o
  -2   2   8       2523.53       2503.30        32.07 o
  -1   2   8       7366.84       7557.49        61.81 o
   0   2   8         22.56         19.86        10.88 o
   1   2   8        623.65        641.42        16.46 o
   2   2   8       8018.79       8110.37        70.32 o
   3   2   8       3754.43       3750.17        52.37 o
   4   2   8        164.62        190.55        30.75 o
   5   2   8        394.69        471.73        50.96 o
 -11   3   8        748.25        786.71        50.44 o
 -10   3   8          1.67        -28.22        28.22 o
  -9   3   8        296.10        336.89        21.05 o
  -8   3   8         10.39         11.00        16.25 o
  -7   3   8         17.32         46.10        15.04 o
  -6   3   8         94.11        111.62        15.52 o
  -5   3   8        542.63        572.74        14.45 o
  -4   3   8         38.37         37.89        10.15 o
  -3   3   8        644.91        660.65        14.60 o
  -2   3   8      19377.84      20102.77       141.72 o
  -1   3   8       8121.96       8343.00        66.13 o
   0   3   8        104.80        101.28        13.16 o
   1   3   8        358.06        362.69        16.25 o
   2   3   8        843.58        854.02        24.49 o
   3   3   8         83.37        102.55        26.13 o
   4   3   8        102.39        166.20        37.72 o
 -11   4   8        395.87        297.89        51.02 o
 -10   4   8        129.89         83.66        33.13 o
  -9   4   8        648.26        703.20        26.49 o
  -8   4   8       1968.88       1900.26        35.10 o
  -7   4   8        548.66        575.29        20.94 o
  -6   4   8       8727.58       8664.96        69.20 o
  -5   4   8       1982.55       2024.69        27.11 o
  -4   4   8        216.26        221.84        12.38 o
  -3   4   8       6229.72       6294.10        51.66 o
  -2   4   8       7390.68       7506.95        61.13 o
  -1   4   8        160.00        175.40        13.57 o
   0   4   8        182.45        222.71        15.82 o
   1   4   8          1.33         -1.55        16.42 o
   2   4   8         23.20         32.77        26.27 o
   3   4   8         75.48        122.16        33.86 o
   4   4   8       1143.88       1174.34        66.18 o
 -11   5   8         33.59         56.41        65.61 o
 -10   5   8        291.69        326.69        40.93 o
  -9   5   8        232.05        237.13        28.89 o
  -8   5   8          6.15         30.42        20.06 o
  -7   5   8       5475.12       5589.61        60.36 o
  -6   5   8       7047.86       7115.01        64.84 o
  -5   5   8         37.26         26.36        12.38 o
  -4   5   8        344.12        322.34        15.57 o
  -3   5   8       1671.81       1664.21        25.71 o
  -2   5   8         16.67         53.67        13.13 o
  -1   5   8          0.42         30.09        17.03 o
   0   5   8        177.88        226.64        19.39 o
   1   5   8        137.08        148.50        23.56 o
   2   5   8        139.84        117.43        37.64 o
   3   5   8       3859.30       4010.01       127.19 o
 -10   6   8       1620.48       1662.57       119.24 o
  -9   6   8        393.23        347.37        38.70 o
  -8   6   8       1030.38       1034.04        63.36 o
  -7   6   8       3819.56       3748.27        52.55 o
  -6   6   8         92.88         63.30        18.63 o
  -5   6   8          1.53         13.89        16.76 o
  -4   6   8         63.61         48.90        23.64 o
  -3   6   8        131.83        105.24        18.66 o
  -2   6   8       1479.53       1446.48        31.74 o
  -1   6   8       7947.74       8005.22        75.98 o
   0   6   8       1595.50       1555.84        42.37 o
   1   6   8        121.84         80.51        36.56 o
   2   6   8       1300.93       1393.28        54.60 o
 -10   7   8          4.04        -58.97        58.97 o
  -9   7   8        318.80        309.21        49.49 o
  -8   7   8          0.14        -29.52        32.36 o
  -7   7   8          0.18         49.29        29.31 o
  -6   7   8         85.12         98.01        25.64 o
  -5   7   8       1188.59       1162.80        32.27 o
  -4   7   8         74.49         38.42        19.54 o
  -3   7   8        267.16        280.44        22.83 o
  -2   7   8       7555.46       7649.05        89.97 o
  -1   7   8       4682.88       4732.54        79.95 o
   0   7   8          1.30          2.53        36.27 o
   1   7   8        536.14        510.83        58.98 o
  -9   8   8         16.52        -32.87        94.16 o
  -8   8   8        112.95        190.69        53.92 o
  -7   8   8        124.81        156.87        46.17 o
  -6   8   8       7032.84       7164.75       128.85 o
  -5   8   8       3208.50       3251.80       127.44 o
  -4   8   8        165.15        133.87        42.26 o
  -3   8   8        850.92        814.18        49.43 o
  -2   8   8       2662.03       2679.92       105.49 o
  -1   8   8        174.82        148.06        50.93 o
   0   8   8       1433.13       1370.13        71.83 o
  -8   9   8          0.93        205.09        90.75 o
  -7   9   8       4491.32       4361.34       130.80 o
  -6   9   8       6240.94       6253.98       148.66 o
  -5   9   8         23.36         10.68        57.14 o
  -4   9   8        581.13        496.55        83.33 o
  -3   9   8          7.51        -81.45        81.45 o
  -2   9   8        121.07         47.60        56.82 o
  -1   9   8          2.47         -8.15        80.66 o
  -5  10   8        406.77        518.28       178.55 o
  -1 -16   9        295.50        280.07        84.73 o
   0 -16   9        219.07        416.28        80.14 o
   1 -16   9         10.76         13.21        61.01 o
   2 -16   9         16.07         61.28        64.69 o
  -3 -15   9         44.92        113.62        64.66 o
  -2 -15   9         27.01         91.31        65.07 o
  -1 -15   9        211.74        275.81        73.01 o
   0 -15   9        982.21        973.23        99.75 o
   1 -15   9        258.79        158.02        51.52 o
   2 -15   9       3705.35       3671.73       102.49 o
   3 -15   9         53.49         60.83        52.92 o
   4 -15   9         22.38        -25.38        59.22 o
  -5 -14   9         99.99        219.41       103.93 o
  -4 -14   9        403.13        408.59        54.33 o
  -3 -14   9         86.71         77.22        45.78 o
  -2 -14   9        234.50        225.42        36.05 o
  -1 -14   9        801.87        791.34        32.03 o
   0 -14   9        154.00        199.78        38.70 o
   1 -14   9       3884.98       3883.30       105.86 o
   2 -14   9       4538.01       4534.69        85.39 o
   3 -14   9         67.23         90.39        34.10 o
   4 -14   9        191.16        233.85        54.61 o
   5 -14   9        646.77        706.19        66.53 o
  -6 -13   9        216.51        137.69       107.49 o
  -5 -13   9       2323.54       2469.72       132.36 o
  -4 -13   9         15.42         71.29        32.60 o
  -3 -13   9       2209.09       2204.17        61.63 o
  -2 -13   9       1242.96       1259.86        39.11 o
  -1 -13   9         41.18         81.80        15.16 o
   0 -13   9        649.73        670.07        26.54 o
   1 -13   9       3646.17       3652.95        54.86 o
   2 -13   9        129.13        162.24        22.26 o
   3 -13   9          9.91          9.44        26.40 o
   4 -13   9          0.67          2.54        55.77 o
   5 -13   9         69.53         72.81        47.19 o
  -7 -12   9        269.92        387.19        68.10 o
  -6 -12   9        652.55        599.15        46.59 o
  -5 -12   9        351.67        396.32        37.06 o
  -4 -12   9       5545.57       5515.84        90.66 o
  -3 -12   9       7053.84       6963.52       102.65 o
  -2 -12   9          0.15         -0.12        16.57 o
  -1 -12   9          4.62         18.77        12.14 o
   0 -12   9         11.57         24.94        20.51 o
   1 -12   9          0.04          3.11        18.41 o
   2 -12   9        792.90        742.64        24.30 o
   3 -12   9        707.42        690.18        29.90 o
   4 -12   9        257.74        171.63        35.60 o
   5 -12   9         16.21          3.15        48.18 o
   6 -12   9       3281.68       3129.39       130.04 o
  -7 -11   9        914.94        920.65        59.39 o
  -6 -11   9        219.13        249.86        33.50 o
  -5 -11   9          8.85        -20.81        27.61 o
  -4 -11   9       2496.26       2496.62        44.88 o
  -3 -11   9        718.32        717.93        22.77 o
  -2 -11   9         32.18         36.81        11.93 o
  -1 -11   9         14.55         40.29         9.80 o
   0 -11   9         46.68         55.54         7.64 o
   1 -11   9        126.10        143.81        18.50 o
   2 -11   9       8651.65       8748.87        88.41 o
   3 -11   9       1744.13       1741.22        55.41 o
   4 -11   9         49.87        119.19        39.57 o
   5 -11   9       1864.46       1836.17        91.94 o
   6 -11   9       3171.89       3113.01       120.20 o
  -8 -10   9       1706.43       1660.16        76.53 o
  -7 -10   9         15.46          1.14        35.34 o
  -6 -10   9        262.99        289.67        33.76 o
  -5 -10   9        356.32        381.64        21.09 o
  -4 -10   9        197.43        211.09        17.30 o
  -3 -10   9         20.55         -0.27        11.03 o
  -2 -10   9       3712.14       3572.28        37.71 o
  -1 -10   9         17.97         48.79         9.14 o
   0 -10   9          0.40         11.95         7.61 o
   1 -10   9      10329.94      10443.42        72.26 o
   2 -10   9       7184.34       7327.24        90.77 o
   3 -10   9         13.88         29.50        20.10 o
   4 -10   9        365.74        363.51        16.16 o
   5 -10   9        348.18        397.10        24.97 o
   6 -10   9          0.02        -34.87        34.87 o
  -9  -9   9        325.12        298.82       146.57 o
  -8  -9   9         33.03         -0.61        39.61 o
  -7  -9   9        125.26        139.53        30.11 o
  -6  -9   9        103.21        122.43        20.58 o
  -5  -9   9        323.23        356.83        18.05 o
  -4  -9   9         60.82         46.56        12.37 o
  -3  -9   9      14289.44      14621.50       111.01 o
  -2  -9   9       9981.87       9808.92        84.06 o
  -1  -9   9          0.39         14.63         8.61 o
   0  -9   9        750.28        741.33        14.07 o
   1  -9   9      12088.15      12137.50        87.00 o
   2  -9   9        354.08        366.81        10.81 o
   3  -9   9        394.15        379.07        11.50 o
   4  -9   9        265.60        249.32        21.19 o
   5  -9   9        699.17        698.07        46.89 o
   6  -9   9          0.05         56.43        39.50 o
   7  -9   9        751.66        778.16       124.36 o
  -9  -8   9        987.32        912.42        54.85 o
  -8  -8   9         20.86         25.25        29.74 o
  -7  -8   9       2917.81       2834.63        52.09 o
  -6  -8   9         94.69        104.78        17.65 o
  -5  -8   9         76.12         78.84        14.58 o
  -4  -8   9       5789.99       5715.59        49.74 o
  -3  -8   9      12482.68      12765.75        98.85 o
  -2  -8   9       1370.66       1311.09        18.40 o
  -1  -8   9         61.36         57.80         8.28 o
   0  -8   9       1545.92       1463.74        17.59 o
   1  -8   9         12.79         16.15         7.87 o
   2  -8   9         12.43         19.14         8.04 o
   3  -8   9       1426.42       1383.84        21.89 o
   4  -8   9         17.08         12.30        19.88 o
   5  -8   9         23.22         10.23        32.31 o
   6  -8   9       3509.25       3567.80       117.17 o
   7  -8   9       1574.77       1722.28       184.32 o
 -10  -7   9        335.15        336.69        91.26 o
  -9  -7   9        631.46        651.03        41.96 o
  -8  -7   9       4093.17       3957.02        70.08 o
  -7  -7   9       6196.83       6202.80        67.09 o
  -6  -7   9        529.59        488.98        18.31 o
  -5  -7   9          0.64         -3.94        12.51 o
  -4  -7   9       4546.86       4499.73        42.91 o
  -3  -7   9         55.52         76.48         9.84 o
  -2  -7   9        244.64        259.59         9.90 o
  -1  -7   9         34.06         32.04         7.13 o
   0  -7   9         18.39         13.78         7.63 o
   1  -7   9        137.46        132.63         9.28 o
   2  -7   9       5020.47       5094.23        47.05 o
   3  -7   9       3427.84       3429.67        38.73 o
   4  -7   9        586.32        539.27        31.28 o
   5  -7   9          2.97        -25.13        65.80 o
   6  -7   9       1586.97       1567.80        63.72 o
   7  -7   9        268.57        249.98        57.53 o
 -10  -6   9        225.91        248.61        52.30 o
  -9  -6   9        604.44        619.06        34.66 o
  -8  -6   9       6350.54       6410.37        74.12 o
  -7  -6   9        591.60        653.96        22.48 o
  -6  -6   9         57.86         55.53        16.26 o
  -5  -6   9        482.99        456.83        13.98 o
  -4  -6   9        164.84        182.06        10.84 o
  -3  -6   9        531.56        522.21        15.01 o
  -2  -6   9       7915.93       7958.07        58.04 o
  -1  -6   9       2409.64       2361.18        23.33 o
   0  -6   9        380.69        406.89        10.30 o
   1  -6   9       8143.85       8077.12        62.53 o
   2  -6   9      10906.18      10772.53        87.41 o
   3  -6   9          0.78          7.30        12.96 o
   4  -6   9       1874.48       1914.51        52.80 o
   5  -6   9        286.31        237.08        41.00 o
   6  -6   9        156.71        170.49        43.16 o
 -10  -5   9        352.83        405.23        46.91 o
  -9  -5   9        124.18        171.20        29.49 o
  -8  -5   9          7.08         44.43        20.57 o
  -7  -5   9         38.25         33.64        16.29 o
  -6  -5   9        749.04        748.88        19.31 o
  -5  -5   9          0.35         -9.89         9.89 o
  -4  -5   9        289.66        266.42        10.61 o
  -3  -5   9      15770.69      15562.99       114.24 o
  -2  -5   9      19171.66      19474.49       131.68 o
  -1  -5   9        152.32        147.60         7.77 o
   0  -5   9         34.17         39.29         7.99 o
   1  -5   9       2639.84       2648.17        27.31 o
   2  -5   9          1.64          4.76        10.18 o
   3  -5   9       1775.27       1738.61        29.64 o
   4  -5   9        618.64        639.50        26.70 o
   5  -5   9        218.27        261.21        38.03 o
   6  -5   9         77.91        120.17        44.14 o
 -11  -4   9         30.60          1.78       110.15 o
 -10  -4   9        167.12        147.12        55.68 o
  -9  -4   9        730.40        835.49        31.72 o
  -8  -4   9          1.89         17.13        19.67 o
  -7  -4   9       3059.81       3073.56        51.53 o
  -6  -4   9       9631.77       9654.80        77.61 o
  -5  -4   9         10.53          7.09        10.23 o
  -4  -4   9       3496.29       3449.06        33.43 o
  -3  -4   9      16351.47      16593.00       113.88 o
  -2  -4   9        743.26        709.73        13.77 o
  -1  -4   9       1381.25       1349.97        17.93 o
   0  -4   9        233.12        217.37         8.66 o
   1  -4   9        252.29        264.06        10.30 o
   2  -4   9         20.53          6.23        10.50 o
   3  -4   9         75.81        105.89        15.90 o
   4  -4   9        139.59         96.85        25.47 o
   5  -4   9        664.05        655.15        44.56 o
   6  -4   9        161.22        161.98        45.63 o
 -11  -3   9        488.90        448.60        56.34 o
 -10  -3   9          0.08         -2.80        47.54 o
  -9  -3   9        540.92        497.20        34.25 o
  -8  -3   9       7109.53       7060.52        72.38 o
  -7  -3   9      12669.12      12939.21       104.68 o
  -6  -3   9        869.34        914.29        19.35 o
  -5  -3   9         44.45         50.61         9.80 o
  -4  -3   9       1576.75       1531.60        21.03 o
  -3  -3   9       2231.53       2246.82        20.50 o
  -2  -3   9        130.95        139.68         8.35 o
  -1  -3   9        463.66        442.96        10.59 o
   0  -3   9         18.02         20.50         8.52 o
   1  -3   9        220.15        202.59        11.00 o
   2  -3   9       6477.00       6379.03        55.77 o
   3  -3   9       3492.55       3515.75        47.74 o
   4  -3   9       1346.97       1265.20        70.51 o
   5  -3   9       2324.00       2353.98        75.69 o
   6  -3   9         16.12         74.13        45.32 o
 -11  -2   9       2619.26       2520.94        94.56 o
 -10  -2   9         17.96          1.23        31.88 o
  -9  -2   9         92.07        133.81        30.76 o
  -8  -2   9       4341.95       4332.50        50.11 o
  -7  -2   9       3842.26       3709.44        38.21 o
  -6  -2   9       1347.07       1294.59        20.28 o
  -5  -2   9         91.31         91.36         8.59 o
  -4  -2   9        138.00        142.94        10.06 o
  -3  -2   9        128.94        115.50         9.03 o
  -2  -2   9       7752.62       7886.45        57.07 o
  -1  -2   9       4516.91       4621.64        36.28 o
   0  -2   9         66.87         82.01         8.77 o
   1  -2   9        493.70        511.91        13.46 o
   2  -2   9       3856.11       3914.80        38.86 o
   3  -2   9        126.59        127.98        17.78 o
   4  -2   9       6493.66       6382.42        90.19 o
   5  -2   9       1899.57       1821.03        74.04 o
   6  -2   9        333.00        380.46       103.04 o
 -11  -1   9        617.33        651.34        57.07 o
 -10  -1   9         74.50          9.97        33.11 o
  -9  -1   9         35.94         50.34        17.27 o
  -8  -1   9         10.16         15.61        14.48 o
  -7  -1   9         34.56         32.15        11.35 o
  -6  -1   9       2438.84       2378.49        28.00 o
  -5  -1   9        364.95        403.45        14.23 o
  -4  -1   9        461.84        473.46        12.64 o
  -3  -1   9       5532.25       5618.91        44.95 o
  -2  -1   9       8680.13       8967.17        62.58 o
  -1  -1   9         55.79         67.64         8.85 o
   0  -1   9       3909.73       3898.16        31.81 o
   1  -1   9         75.01         84.04         8.85 o
   2  -1   9         69.87         82.27        11.69 o
   3  -1   9       3196.71       3284.76        49.33 o
   4  -1   9       2551.94       2558.66        65.31 o
   5  -1   9        942.01        903.73        57.28 o
 -11   0   9        261.87        254.79        54.13 o
 -10   0   9         45.83         81.09        32.23 o
  -9   0   9          6.15         11.82        17.21 o
  -8   0   9        101.66         90.38        16.99 o
  -7   0   9       5888.33       5998.14        52.84 o
  -6   0   9      12955.54      13169.26       101.71 o
  -5   0   9         67.43         59.39        12.41 o
  -4   0   9          0.17         10.74         8.90 o
  -3   0   9       6510.38       6783.66        49.91 o
  -2   0   9        859.57        856.04        20.07 o
  -1   0   9       4033.87       4002.67        35.78 o
   0   0   9       3895.94       3973.09        36.35 o
   1   0   9        494.55        507.64        14.81 o
   2   0   9         20.31         19.77        12.53 o
   3   0   9         21.05         32.49        26.31 o
   4   0   9        429.32        435.97        35.12 o
   5   0   9        714.22        696.94        64.75 o
 -11   1   9        663.13        620.71        53.56 o
 -10   1   9        968.21        965.45        41.66 o
  -9   1   9         12.43         -9.42        21.32 o
  -8   1   9       1713.93       1693.47        35.42 o
  -7   1   9      16515.60      16447.99       128.24 o
  -6   1   9       1061.39       1062.60        24.46 o
  -5   1   9       1648.63       1667.70        25.34 o
  -4   1   9         27.54         56.13        10.64 o
  -3   1   9          4.22         18.58        10.14 o
  -2   1   9        256.24        254.93        12.48 o
  -1   1   9        195.27        207.64        12.74 o
   0   1   9         56.35         63.37        13.73 o
   1   1   9        279.59        292.98        14.71 o
   2   1   9       1000.02       1007.74        26.08 o
   3   1   9       3177.50       3184.74        56.70 o
   4   1   9        185.73        220.34        39.02 o
   5   1   9       2809.94       2761.47       135.61 o
 -11   2   9       4778.87       4551.17       117.08 o
 -10   2   9        706.18        761.56        32.95 o
  -9   2   9        230.36        240.31        22.45 o
  -8   2   9        340.53        348.35        24.30 o
  -7   2   9       2174.65       2158.97        34.46 o
  -6   2   9        327.03        385.61        16.32 o
  -5   2   9        953.08        970.72        21.28 o
  -4   2   9        135.40        148.65        11.22 o
  -3   2   9        206.13        203.56        12.64 o
  -2   2   9        823.68        866.73        21.52 o
  -1   2   9       2446.66       2537.40        31.44 o
   0   2   9        113.98        110.01        14.68 o
   1   2   9        452.22        454.93        18.56 o
   2   2   9        768.90        752.16        26.21 o
   3   2   9        110.36         86.03        31.21 o
   4   2   9       4278.84       4470.15       113.24 o
 -11   3   9       1359.36       1445.12        74.82 o
 -10   3   9        968.01        958.37        37.42 o
  -9   3   9        325.02        397.42        28.52 o
  -8   3   9        417.28        438.94        21.63 o
  -7   3   9          5.16          2.90        17.81 o
  -6   3   9       1268.27       1253.57        26.25 o
  -5   3   9       1480.46       1462.32        25.29 o
  -4   3   9         34.16         22.74        12.86 o
  -3   3   9       2633.16       2658.86        33.42 o
  -2   3   9      11892.49      12314.12        99.60 o
  -1   3   9        137.90        155.20        16.19 o
   0   3   9       5785.34       5875.41        55.62 o
   1   3   9       2568.69       2523.17        40.70 o
   2   3   9          9.16         45.45        26.97 o
   3   3   9       1020.25        958.20        43.97 o
   4   3   9        799.32        731.09       147.46 o
 -11   4   9          8.31          9.92        87.50 o
 -10   4   9         34.10         74.44        34.15 o
  -9   4   9         43.49         29.64        27.53 o
  -8   4   9        293.59        316.38        26.43 o
  -7   4   9       3009.50       2886.90        51.92 o
  -6   4   9       6872.85       6887.27        66.10 o
  -5   4   9        877.97        853.19        23.83 o
  -4   4   9        936.84        893.96        24.69 o
  -3   4   9       1391.77       1442.96        29.07 o
  -2   4   9       3561.75       3524.15        42.03 o
  -1   4   9       4501.33       4479.65        48.86 o
   0   4   9       3901.44       3851.63        49.02 o
   1   4   9        281.02        278.77        26.32 o
   2   4   9        156.14        155.23        35.44 o
   3   4   9         25.02        -28.29        49.36 o
 -10   5   9       2540.21       2510.94        76.48 o
  -9   5   9        267.01        270.50        31.27 o
  -8   5   9        210.33        252.17        29.21 o
  -7   5   9       5320.76       5302.07        69.05 o
  -6   5   9       1054.83       1052.58        27.69 o
  -5   5   9       1735.72       1753.70        33.63 o
  -4   5   9       1571.22       1567.79        34.74 o
  -3   5   9         54.44         53.21        19.64 o
  -2   5   9         16.16         36.77        19.29 o
  -1   5   9        792.41        772.33        24.95 o
   0   5   9         32.24         29.31        29.77 o
   1   5   9          4.35         18.77        42.33 o
   2   5   9         11.15        -18.89        45.85 o
 -10   6   9        844.93        792.14        70.49 o
  -9   6   9        244.25        228.38        52.58 o
  -8   6   9       1005.40       1020.89        44.33 o
  -7   6   9       1840.45       1835.01        50.84 o
  -6   6   9        576.03        581.31        30.33 o
  -5   6   9       1611.14       1565.65        35.63 o
  -4   6   9         12.66         29.02        21.17 o
  -3   6   9         27.32         57.04        22.71 o
  -2   6   9        880.89        879.32        29.89 o
  -1   6   9       2075.09       2047.86        58.26 o
   0   6   9        162.83        180.46        34.91 o
   1   6   9       2667.02       2584.96        89.81 o
  -9   7   9        515.04        490.75        58.01 o
  -8   7   9        421.32        493.10        42.00 o
  -7   7   9         88.14         86.17        31.33 o
  -6   7   9        114.86        143.32        31.39 o
  -5   7   9        655.52        672.27        32.64 o
  -4   7   9         63.64         67.00        32.41 o
  -3   7   9         88.94         46.74        36.99 o
  -2   7   9       1295.08       1233.16        63.45 o
  -1   7   9          0.69         19.95        49.78 o
   0   7   9       5157.13       5137.14       125.75 o
  -8   8   9         45.08        158.65        88.25 o
  -7   8   9        616.21        619.04        67.54 o
  -6   8   9       3281.44       3241.01       109.17 o
  -5   8   9         84.96         20.14       105.04 o
  -4   8   9       2036.44       2086.89        98.17 o
  -3   8   9        587.70        547.79        67.49 o
  -2   8   9        266.01        213.20        60.39 o
  -1   8   9       2308.17       2531.28       147.21 o
  -5   9   9       2230.53       2266.12       136.17 o
  -4   9   9       3764.86       3592.68       159.91 o
   0 -16  10         44.44         22.34        70.14 o
   1 -16  10         22.79       -117.26       117.26 o
  -3 -15  10        108.53        173.66        53.49 o
  -2 -15  10         86.02         63.33        92.38 o
  -1 -15  10          0.59         73.05        66.21 o
   0 -15  10         45.16        -36.73        48.10 o
   1 -15  10       1154.90       1201.24        64.10 o
   2 -15  10       1929.15       1944.55        87.81 o
   3 -15  10         18.39         -0.72        61.42 o
  -5 -14  10          2.19          9.77        99.49 o
  -4 -14  10         13.39        -14.38        52.93 o
  -3 -14  10        439.63        340.22        65.73 o
  -2 -14  10        768.35        797.44        58.72 o
  -1 -14  10          9.92         41.81        41.97 o
   0 -14  10         92.19        119.80        38.81 o
   1 -14  10       3869.86       3776.10        75.89 o
   2 -14  10        775.95        789.99        39.79 o
   3 -14  10       2189.10       2229.71        89.24 o
   4 -14  10        762.73        843.89       128.14 o
  -6 -13  10         92.57        -74.62       100.38 o
  -5 -13  10          1.88         79.95        42.64 o
  -4 -13  10        877.82        854.22        44.16 o
  -3 -13  10       5924.54       5950.44        97.93 o
  -2 -13  10        675.83        684.38        29.23 o
  -1 -13  10        275.96        262.70        17.55 o
   0 -13  10        191.53        166.47        28.45 o
   1 -13  10        621.68        658.52        40.37 o
   2 -13  10       1164.24       1178.15        39.58 o
   3 -13  10       2886.66       3001.88        80.71 o
   4 -13  10        285.57        261.25        49.04 o
   5 -13  10        204.57        123.69        55.50 o
  -7 -12  10       2578.70       2418.56       130.76 o
  -6 -12  10        156.37         79.42        39.34 o
  -5 -12  10         86.46        129.55        32.68 o
  -4 -12  10       5218.63       5193.37       101.80 o
  -3 -12  10       2554.54       2589.15        49.65 o
  -2 -12  10       1091.89       1077.02        29.81 o
  -1 -12  10        692.94        668.59        20.10 o
   0 -12  10         58.89         48.42        21.84 o
   1 -12  10         13.68         48.97        23.30 o
   2 -12  10        102.58         88.54        26.86 o
   3 -12  10         24.94         30.02        33.94 o
   4 -12  10        682.67        686.52        51.17 o
   5 -12  10         51.95        117.75        60.93 o
  -7 -11  10       1923.55       1926.71        68.10 o
  -6 -11  10        520.99        559.88        39.43 o
  -5 -11  10         36.67         52.03        28.02 o
  -4 -11  10       2214.34       2217.98        44.41 o
  -3 -11  10         66.19         59.42        17.00 o
  -2 -11  10        828.73        827.73        24.63 o
  -1 -11  10          5.76         11.81        11.54 o
   0 -11  10        232.80        233.81        10.68 o
   1 -11  10        193.62        204.72        19.63 o
   2 -11  10       3431.23       3466.49        53.12 o
   3 -11  10          3.43         52.92        30.02 o
   4 -11  10       3287.62       3207.09       102.87 o
   5 -11  10        212.65        202.71        56.01 o
  -8 -10  10       1938.02       2049.72        77.75 o
  -7 -10  10         31.97         46.81        36.39 o
  -6 -10  10        495.54        495.61        34.40 o
  -5 -10  10          9.17         30.46        22.53 o
  -4 -10  10        106.54         74.10        17.57 o
  -3 -10  10         43.08         53.94        12.44 o
  -2 -10  10       2553.29       2469.09        30.09 o
  -1 -10  10          3.12         -7.25        10.18 o
   0 -10  10        219.57        217.11        10.19 o
   1 -10  10       2563.78       2606.22        26.89 o
   2 -10  10        598.02        642.45        16.28 o
   3 -10  10       5498.86       5467.69        61.75 o
   4 -10  10       3395.85       3426.73        56.04 o
   5 -10  10        354.63        372.16        30.56 o
   6 -10  10        280.58        250.26        50.62 o
  -9  -9  10        429.60        373.34        66.66 o
  -8  -9  10          6.44        -28.55        37.31 o
  -7  -9  10        100.61        141.82        29.67 o
  -6  -9  10        426.49        420.05        26.73 o
  -5  -9  10          6.70         14.27        17.52 o
  -4  -9  10        841.87        818.82        20.55 o
  -3  -9  10       6711.16       6882.89        61.56 o
  -2  -9  10       1241.78       1269.16        20.11 o
  -1  -9  10       1922.12       1915.64        23.88 o
   0  -9  10       1557.96       1535.59        19.77 o
   1  -9  10        551.52        535.68        12.91 o
   2  -9  10       1064.63       1068.63        19.87 o
   3  -9  10       3580.69       3656.18        47.18 o
   4  -9  10        851.22        862.74        39.72 o
   5  -9  10        312.36        276.30        45.53 o
   6  -9  10         22.31        119.09        53.23 o
  -9  -8  10          0.33         23.44        37.96 o
  -8  -8  10        545.63        547.75        35.56 o
  -7  -8  10       5687.61       5996.36        87.43 o
  -6  -8  10        719.65        742.92        23.71 o
  -5  -8  10        593.72        575.77        18.92 o
  -4  -8  10       2834.05       2788.70        33.73 o
  -3  -8  10       8350.57       8163.01        65.95 o
  -2  -8  10       3870.43       3747.19        35.74 o
  -1  -8  10       8049.52       7998.70        81.58 o
   0  -8  10        268.00        260.77        10.74 o
   1  -8  10        547.09        544.51        14.27 o
   2  -8  10         45.82         47.22        11.89 o
   3  -8  10       1382.76       1333.97        45.09 o
   4  -8  10        105.03         79.78        29.89 o
   5  -8  10       1407.52       1378.18        68.82 o
   6  -8  10        610.75        539.36        60.36 o
 -10  -7  10          9.41         -4.27        84.14 o
  -9  -7  10         41.81         78.78        36.77 o
  -8  -7  10       5610.42       5766.22        85.36 o
  -7  -7  10       3841.40       3952.63        54.08 o
  -6  -7  10        389.79        397.30        18.76 o
  -5  -7  10        539.40        581.49        16.83 o
  -4  -7  10          1.86         22.51        12.38 o
  -3  -7  10         72.78         83.61        12.06 o
  -2  -7  10        797.31        820.37        16.39 o
  -1  -7  10       1916.61       1852.62        24.01 o
   0  -7  10          3.03         -8.60         8.60 o
   1  -7  10         12.53         23.05        10.52 o
   2  -7  10       1803.94       1704.60        29.92 o
   3  -7  10          6.64          5.37        31.10 o
   4  -7  10       3764.72       3615.49        82.22 o
   5  -7  10       1851.08       1775.57        78.48 o
   6  -7  10         37.51         97.16        68.39 o
 -10  -6  10        286.66        215.48        46.73 o
  -9  -6  10        675.58        714.49        36.41 o
  -8  -6  10       4225.46       4288.53        66.72 o
  -7  -6  10         73.33        136.73        20.50 o
  -6  -6  10       1548.56       1543.07        29.83 o
  -5  -6  10          0.87          2.03        11.89 o
  -4  -6  10        107.17         96.73        11.45 o
  -3  -6  10       1612.54       1650.03        22.85 o
  -2  -6  10       5807.75       5757.76        44.94 o
  -1  -6  10         25.76         31.62         8.93 o
   0  -6  10       3323.10       3213.59        30.64 o
   1  -6  10        158.25        135.65        11.56 o
   2  -6  10        617.97        601.12        17.60 o
   3  -6  10       5569.02       5573.13        89.41 o
   4  -6  10       8661.97       8930.65       172.15 o
   5  -6  10        494.57        436.31        54.00 o
   6  -6  10        243.81        238.74        52.51 o
 -10  -5  10        689.85        707.49        46.52 o
  -9  -5  10        402.13        434.44        34.46 o
  -8  -5  10        401.54        390.00        26.33 o
  -7  -5  10        126.10        117.32        19.79 o
  -6  -5  10         79.22         89.00        13.85 o
  -5  -5  10        493.32        484.65        15.15 o
  -4  -5  10        142.34        159.42        11.86 o
  -3  -5  10      14410.57      14387.81       107.31 o
  -2  -5  10       3044.01       3044.13        29.87 o
  -1  -5  10       8002.91       8090.56        61.85 o
   0  -5  10       8980.67       8965.07        67.47 o
   1  -5  10        301.24        270.60        12.36 o
   2  -5  10        777.79        807.48        20.93 o
   3  -5  10       4283.36       4185.26        64.67 o
   4  -5  10       1959.07       1817.77        77.35 o
   5  -5  10         60.33         45.11        37.62 o
   6  -5  10          4.22        -89.60        92.29 o
 -10  -4  10         16.05         34.64        38.49 o
  -9  -4  10         59.80         23.81        26.83 o
  -8  -4  10       1540.95       1568.27        44.65 o
  -7  -4  10       6411.12       6360.42        67.56 o
  -6  -4  10       1158.29       1212.06        23.77 o
  -5  -4  10        313.22        363.57        13.96 o
  -4  -4  10         36.43         38.25        11.93 o
  -3  -4  10        610.61        619.71        13.86 o
  -2  -4  10       1801.42       1819.34        22.38 o
  -1  -4  10      18512.95      18676.70       126.96 o
   0  -4  10       1153.48       1146.91        18.39 o
   1  -4  10        446.90        431.25        14.36 o
   2  -4  10       1119.78       1107.55        26.56 o
   3  -4  10        591.23        652.89        29.14 o
   4  -4  10        721.95        713.50        51.93 o
   5  -4  10       1125.90       1048.18        54.95 o
   6  -4  10         15.20       -137.69       137.69 o
 -11  -3  10       1809.86       1859.44        84.31 o
 -10  -3  10       1272.49       1359.00        50.24 o
  -9  -3  10        513.21        504.46        30.25 o
  -8  -3  10       4460.16       4515.19        62.37 o
  -7  -3  10       5575.37       5552.19        58.71 o
  -6  -3  10       1157.38       1158.81        21.99 o
  -5  -3  10       8781.40       8817.23        69.43 o
  -4  -3  10         55.30         65.53        11.59 o
  -3  -3  10        420.05        398.01        12.04 o
  -2  -3  10       1678.50       1666.48        22.79 o
  -1  -3  10        438.73        440.78        12.38 o
   0  -3  10        539.30        528.66        12.98 o
   1  -3  10         27.66         29.88        12.27 o
   2  -3  10        295.66        318.42        17.33 o
   3  -3  10        328.21        292.79        31.23 o
   4  -3  10       4686.40       4732.30       100.94 o
   5  -3  10       2634.73       2526.53        88.56 o
 -11  -2  10       2244.13       2301.02       160.27 o
 -10  -2  10         19.65         17.23        36.32 o
  -9  -2  10         10.42          1.22        28.17 o
  -8  -2  10        946.33        933.17        25.32 o
  -7  -2  10         18.17         33.62        13.97 o
  -6  -2  10       6468.59       6471.73        52.90 o
  -5  -2  10       3541.84       3377.06        35.60 o
  -4  -2  10          4.58         -6.54        11.30 o
  -3  -2  10         15.98         21.02         9.91 o
  -2  -2  10         41.74         39.17         9.76 o
  -1  -2  10        533.68        570.87        14.99 o
   0  -2  10       5969.81       5968.81        46.96 o
   1  -2  10       2091.32       2045.84        27.47 o
   2  -2  10        297.78        309.47        20.81 o
   3  -2  10       2925.39       2825.46        72.77 o
   4  -2  10       8040.86       8209.35       144.69 o
   5  -2  10        514.19        528.56        80.26 o
 -11  -1  10         40.14         87.73        44.18 o
 -10  -1  10       1550.71       1570.95        53.86 o
  -9  -1  10         39.77         47.21        24.07 o
  -8  -1  10          6.75         14.34        17.61 o
  -7  -1  10         51.72         37.71        13.92 o
  -6  -1  10        459.54        472.04        16.22 o
  -5  -1  10        200.15        202.23        13.75 o
  -4  -1  10       1328.78       1276.01        21.72 o
  -3  -1  10        472.80        465.28        14.22 o
  -2  -1  10         25.56         30.87        10.88 o
  -1  -1  10       6588.02       6708.07        53.42 o
   0  -1  10       9268.62       9514.75        69.33 o
   1  -1  10       1311.99       1330.34        21.08 o
   2  -1  10        270.11        295.43        22.28 o
   3  -1  10       3513.60       3481.49        71.17 o
   4  -1  10       1222.48       1184.77        57.31 o
   5  -1  10        173.98        205.73        92.65 o
 -11   0  10        230.26        174.89        44.01 o
 -10   0  10         19.62        -35.41        35.41 o
  -9   0  10        136.58        131.98        25.01 o
  -8   0  10        412.22        466.07        20.67 o
  -7   0  10       2331.54       2326.88        35.18 o
  -6   0  10       2884.93       2842.14        35.29 o
  -5   0  10       3367.08       3382.35        39.51 o
  -4   0  10       3113.15       3102.67        33.36 o
  -3   0  10        505.98        475.28        14.68 o
  -2   0  10        864.45        906.86        20.23 o
  -1   0  10       8867.90       9143.42        74.07 o
   0   0  10       3967.31       3958.40        39.24 o
   1   0  10          9.02        -14.26        14.53 o
   2   0  10         79.48         95.63        23.54 o
   3   0  10        165.67        142.69        33.75 o
   4   0  10         49.08        -26.13        56.73 o
 -11   1  10        510.96        492.52        45.65 o
 -10   1  10        813.76        898.12        38.45 o
  -9   1  10        318.59        284.02        25.12 o
  -8   1  10         68.12         87.60        19.12 o
  -7   1  10       2484.63       2515.10        39.35 o
  -6   1  10        793.82        845.65        21.92 o
  -5   1  10      17393.97      17649.43       137.47 o
  -4   1  10       3213.11       3174.49        34.13 o
  -3   1  10        202.67        205.07        13.36 o
  -2   1  10       2669.63       2648.06        32.56 o
  -1   1  10        515.16        519.29        16.92 o
   0   1  10          2.36         10.40        17.84 o
   1   1  10        416.27        441.08        20.69 o
   2   1  10          0.76        -16.91        25.83 o
   3   1  10        866.97        889.61        45.64 o
   4   1  10       1040.87       1138.15        68.83 o
 -11   2  10       2537.16       2575.57       100.89 o
 -10   2  10        382.89        429.51        37.86 o
  -9   2  10       3563.70       3623.31        56.19 o
  -8   2  10        271.74        258.53        21.76 o
  -7   2  10        216.66        236.74        19.05 o
  -6   2  10       2180.73       2129.99        35.94 o
  -5   2  10       1246.46       1305.31        27.15 o
  -4   2  10        165.30        165.28        13.78 o
  -3   2  10          0.43         -7.44        13.77 o
  -2   2  10        555.72        557.94        20.34 o
  -1   2  10          0.72        -15.81        15.81 o
   0   2  10       1876.69       1918.51        44.00 o
   1   2  10       2645.01       2709.44        48.46 o
   2   2  10        283.23        303.71        32.36 o
   3   2  10        201.51        205.89        49.23 o
 -10   3  10       3351.89       3305.45        77.53 o
  -9   3  10       1830.15       1899.33        48.28 o
  -8   3  10        501.13        559.91        27.61 o
  -7   3  10         14.56         34.44        19.06 o
  -6   3  10         28.35         33.70        20.22 o
  -5   3  10        245.42        232.23        18.83 o
  -4   3  10        382.43        422.05        20.04 o
  -3   3  10        202.76        211.56        18.03 o
  -2   3  10       2033.14       1959.83        34.97 o
  -1   3  10       2758.68       2796.23        42.08 o
   0   3  10      13402.24      13333.10       124.14 o
   1   3  10        953.24        944.30        36.08 o
   2   3  10        150.73        146.31        38.38 o
   3   3  10         18.36        -82.61       124.36 o
 -10   4  10        314.00        286.93        84.83 o
  -9   4  10         69.09        100.80        31.40 o
  -8   4  10        308.14        314.07        30.16 o
  -7   4  10        299.48        267.44        24.90 o
  -6   4  10        526.85        500.75        22.71 o
  -5   4  10       2606.90       2554.09        42.62 o
  -4   4  10       9027.49       9052.15        91.32 o
  -3   4  10        246.77        277.03        21.36 o
  -2   4  10          9.52        -15.99        20.15 o
  -1   4  10       5121.77       5070.35        64.30 o
   0   4  10       4119.24       3951.99        63.19 o
   1   4  10        206.19        297.60        43.76 o
   2   4  10        395.68        326.26        60.25 o
 -10   5  10        513.69        517.66        68.28 o
  -9   5  10        148.44        109.64        37.19 o
  -8   5  10        398.49        404.03        36.08 o
  -7   5  10        524.57        522.01        31.57 o
  -6   5  10        831.21        814.01        28.60 o
  -5   5  10       9130.54       9196.66       102.77 o
  -4   5  10       3471.97       3455.76        55.21 o
  -3   5  10         61.91         88.35        24.36 o
  -2   5  10        132.12        128.85        25.49 o
  -1   5  10        272.16        220.49        35.73 o
   0   5  10         30.55         -2.50        43.50 o
   1   5  10          2.81        -24.14        53.62 o
  -9   6  10       4177.27       4138.80       104.78 o
  -8   6  10        175.09        198.04        41.12 o
  -7   6  10          3.13        -24.78        38.06 o
  -6   6  10       2014.05       2021.59        53.22 o
  -5   6  10       2238.27       2234.36        50.81 o
  -4   6  10         20.86         12.54        30.57 o
  -3   6  10        273.62        348.83        37.49 o
  -2   6  10         37.07         18.23        45.09 o
  -1   6  10          5.91         36.72        44.61 o
   0   6  10       1490.78       1362.63        74.86 o
  -8   7  10        254.46        162.02        63.95 o
  -7   7  10         32.87        -58.57        61.48 o
  -6   7  10         12.28        -37.08        55.12 o
  -5   7  10         12.44         -7.30        84.29 o
  -4   7  10        672.49        596.06        58.67 o
  -3   7  10        771.52        789.61        58.55 o
  -2   7  10         55.96         44.33        52.41 o
  -5   8  10        890.16        886.81       136.80 o
  -4   8  10       4706.00       4782.64       261.16 o
  -3 -15  11        284.96        293.29        61.12 o
  -2 -15  11        474.91        461.62        48.84 o
  -1 -15  11         15.18          1.45       113.70 o
   0 -15  11         55.33         28.36        61.31 o
   1 -15  11        163.35        192.43        71.32 o
   2 -15  11        180.58        274.34        60.01 o
  -4 -14  11         78.57         96.83        70.18 o
  -3 -14  11          4.53         -7.15        50.51 o
  -2 -14  11         66.27         44.56        32.42 o
  -1 -14  11        582.95        541.27        73.60 o
   0 -14  11        412.17        443.01        41.95 o
   1 -14  11        284.26        309.98        37.98 o
   2 -14  11        346.09        400.60        43.17 o
   3 -14  11       8238.33       8440.90       189.46 o
  -6 -13  11         64.79         80.29        78.51 o
  -5 -13  11          0.00         16.97        42.07 o
  -4 -13  11        250.01        226.65        41.75 o
  -3 -13  11       1259.22       1272.00        50.79 o
  -2 -13  11        719.71        677.90        29.26 o
  -1 -13  11       5506.45       5412.94        67.78 o
   0 -13  11        236.39        222.77        33.97 o
   1 -13  11        142.57        188.70        28.80 o
   2 -13  11       4929.42       5052.51        81.44 o
   3 -13  11       3856.39       4034.43        99.33 o
   4 -13  11         50.86        152.36        51.52 o
  -6 -12  11        119.12        106.23        41.01 o
  -5 -12  11        650.08        653.34        44.67 o
  -4 -12  11        161.01        171.95        31.06 o
  -3 -12  11        154.48        124.99        23.29 o
  -2 -12  11       5626.13       5634.27        75.75 o
  -1 -12  11       2641.73       2671.47        37.84 o
   0 -12  11         61.41         72.78        19.37 o
   1 -12  11         86.66        105.99        30.09 o
   2 -12  11        607.44        622.85        31.69 o
   3 -12  11         29.52         -0.62        43.23 o
   4 -12  11         68.02         35.46        59.59 o
  -7 -11  11          0.49          4.80        40.39 o
  -6 -11  11       4908.19       4815.24       111.67 o
  -5 -11  11       1463.73       1408.85        56.67 o
  -4 -11  11         84.94         94.24        25.08 o
  -3 -11  11       4380.71       4162.07        63.40 o
  -2 -11  11       3242.52       3180.80        44.05 o
  -1 -11  11         10.12          2.64        15.45 o
   0 -11  11        214.75        215.79        15.06 o
   1 -11  11         13.27         27.73        13.46 o
   2 -11  11        782.68        804.56        25.64 o
   3 -11  11       1813.43       1828.47        82.40 o
   4 -11  11       3571.73       3324.75       116.43 o
   5 -11  11        137.05        230.46        63.84 o
  -8 -10  11        230.15        194.69        47.56 o
  -7 -10  11       1459.30       1373.65        54.10 o
  -6 -10  11       2127.28       2125.44        59.60 o
  -5 -10  11        161.35        184.65        26.73 o
  -4 -10  11        168.68        192.31        21.86 o
  -3 -10  11        214.86        241.91        20.90 o
  -2 -10  11        135.99        133.30        14.56 o
  -1 -10  11        448.89        450.87        14.76 o
   0 -10  11       1175.19       1151.66        26.37 o
   1 -10  11         49.64         60.33        15.11 o
   2 -10  11        139.25        127.84        18.32 o
   3 -10  11       5940.93       6131.42        95.91 o
   4 -10  11       2997.96       3050.82        82.08 o
   5 -10  11        389.22        325.70        93.10 o
  -9  -9  11          0.82        -30.69        60.35 o
  -8  -9  11         43.07         52.68        37.75 o
  -7  -9  11          3.92         65.24        32.74 o
  -6  -9  11         91.23         85.22        24.30 o
  -5  -9  11        154.98        168.02        20.94 o
  -4  -9  11        606.99        547.77        20.90 o
  -3  -9  11       1254.45       1233.48        25.52 o
  -2  -9  11        552.72        566.91        15.97 o
  -1  -9  11      12028.68      12134.83        95.59 o
   0  -9  11       1582.23       1614.69        23.98 o
   1  -9  11         33.70         18.07        25.37 o
   2  -9  11       1591.95       1636.40        40.00 o
   3  -9  11        424.97        467.57        32.17 o
   4  -9  11         69.85         61.92        42.05 o
   5  -9  11        320.23        348.89       100.13 o
  -9  -8  11         19.25         69.28        45.38 o
  -8  -8  11         90.11         91.74        32.61 o
  -7  -8  11       1140.97       1157.69        39.56 o
  -6  -8  11        163.72        150.19        20.66 o
  -5  -8  11       3858.86       3822.97        46.73 o
  -4  -8  11        114.03        148.58        14.20 o
  -3  -8  11         61.36         54.93        12.71 o
  -2  -8  11       7723.00       7777.85        63.65 o
  -1  -8  11      11752.68      11574.82        82.85 o
   0  -8  11        300.16        295.07        12.02 o
   1  -8  11        601.79        596.25        20.96 o
   2  -8  11         64.57         46.50        22.04 o
   3  -8  11        228.74        212.00        29.88 o
   4  -8  11        122.15         94.50        48.08 o
   5  -8  11        418.76        341.72        51.84 o
  -9  -7  11        185.04        233.89        38.63 o
  -8  -7  11       1363.90       1372.45        51.99 o
  -7  -7  11         12.97         25.36        23.19 o
  -6  -7  11       6382.54       6497.59        70.04 o
  -5  -7  11       6128.66       6233.20        60.84 o
  -4  -7  11          0.20         -1.42        12.91 o
  -3  -7  11        155.56        156.63        12.96 o
  -2  -7  11       1506.54       1519.65        22.00 o
  -1  -7  11        345.24        365.80        12.94 o
   0  -7  11         33.03         43.96        12.34 o
   1  -7  11         66.28         70.73        18.40 o
   2  -7  11        350.19        365.78        24.46 o
   3  -7  11        111.91        105.58        38.68 o
   4  -7  11       5143.26       5244.29       185.36 o
   5  -7  11        453.09        582.13        69.03 o
 -10  -6  11       2505.94       2424.98        76.68 o
  -9  -6  11        525.82        534.07        38.17 o
  -8  -6  11        303.97        308.51        32.04 o
  -7  -6  11       2321.21       2280.67        43.95 o
  -6  -6  11       5278.56       5275.62        57.79 o
  -5  -6  11          9.26         14.45        14.01 o
  -4  -6  11         10.80         31.74        12.46 o
  -3  -6  11        507.85        476.43        15.01 o
  -2  -6  11        554.41        534.38        14.80 o
  -1  -6  11       2511.37       2485.36        30.91 o
   0  -6  11       4167.76       4180.51        39.69 o
   1  -6  11        136.05        146.99        20.84 o
   2  -6  11          4.52         14.71        26.15 o
   3  -6  11       2215.59       2229.38        79.86 o
   4  -6  11       3284.25       3351.55        98.48 o
   5  -6  11        408.32        349.94        60.37 o
 -10  -5  11       2941.02       2825.81        81.38 o
  -9  -5  11         24.21         57.66        32.41 o
  -8  -5  11         83.11         72.79        25.61 o
  -7  -5  11        540.94        534.73        24.21 o
  -6  -5  11        364.83        345.36        17.05 o
  -5  -5  11         64.83         64.21        12.98 o
  -4  -5  11          1.20        -12.61        12.61 o
  -3  -5  11         38.44         48.52        12.30 o
  -2  -5  11       1069.34       1039.50        22.69 o
  -1  -5  11      13990.55      14021.29       104.89 o
   0  -5  11      10776.76      10474.05        97.32 o
   1  -5  11        788.24        751.19        23.52 o
   2  -5  11        170.87        177.49        25.10 o
   3  -5  11        943.01        878.94        51.68 o
   4  -5  11          5.80         59.32        53.76 o
   5  -5  11        973.22        973.29        74.90 o
 -10  -4  11          1.44         37.77        41.12 o
  -9  -4  11        395.84        443.50        32.84 o
  -8  -4  11        110.04        127.52        21.75 o
  -7  -4  11        141.70        123.69        17.90 o
  -6  -4  11        260.06        245.94        17.00 o
  -5  -4  11      13448.68      13371.83       103.41 o
  -4  -4  11       2728.02       2752.33        32.66 o
  -3  -4  11         40.57         28.24        10.91 o
  -2  -4  11       5827.90       5810.64        50.66 o
  -1  -4  11       7878.09       8095.59        63.84 o
   0  -4  11         44.63         46.67        14.38 o
   1  -4  11       2074.01       2063.65        34.74 o
   2  -4  11        385.92        393.31        27.74 o
   3  -4  11          5.32        -12.87        42.57 o
   4  -4  11         73.56        105.61        52.37 o
   5  -4  11         51.96         61.94        97.71 o
 -10  -3  11         24.51         39.15        40.89 o
  -9  -3  11        445.74        510.71        38.42 o
  -8  -3  11         10.61         -9.10        23.47 o
  -7  -3  11        360.20        380.61        19.41 o
  -6  -3  11       7663.00       7601.05        68.47 o
  -5  -3  11      11105.73      11134.69        88.63 o
  -4  -3  11        421.48        399.78        13.72 o
  -3  -3  11        329.53        311.11        12.95 o
  -2  -3  11       1373.65       1396.27        24.86 o
  -1  -3  11        322.32        320.05        13.27 o
   0  -3  11        732.71        723.17        20.56 o
   1  -3  11         54.26         55.29        17.56 o
   2  -3  11        394.98        372.38        27.38 o
   3  -3  11         21.31          9.72        43.92 o
   4  -3  11       1807.98       1787.07        94.16 o
 -11  -2  11         54.61        238.07       117.26 o
 -10  -2  11       3384.12       3434.87        86.72 o
  -9  -2  11       2811.25       2826.61        61.54 o
  -8  -2  11          0.10        -21.65        21.65 o
  -7  -2  11       1276.38       1265.10        31.25 o
  -6  -2  11       8231.14       8153.26        73.77 o
  -5  -2  11        763.24        791.00        19.80 o
  -4  -2  11       1131.83       1105.37        22.19 o
  -3  -2  11         12.28          5.85        12.35 o
  -2  -2  11        105.79         59.86        13.25 o
  -1  -2  11        101.34        119.92        13.27 o
   0  -2  11       4759.62       4679.34        44.47 o
   1  -2  11        538.98        578.82        27.77 o
   2  -2  11        767.73        748.83        33.55 o
   3  -2  11        130.68        102.32        50.83 o
   4  -2  11       1589.90       1723.35        84.86 o
 -11  -1  11       1618.84       1650.78       138.47 o
 -10  -1  11       4827.76       5041.63       107.07 o
  -9  -1  11        335.18        365.86        30.90 o
  -8  -1  11        479.39        463.94        24.67 o
  -7  -1  11         74.67         57.01        17.12 o
  -6  -1  11        334.80        345.26        18.93 o
  -5  -1  11        117.80        117.54        15.95 o
  -4  -1  11       1077.23       1104.11        23.34 o
  -3  -1  11        731.91        723.56        21.45 o
  -2  -1  11        214.61        237.02        14.86 o
  -1  -1  11       3378.16       3517.82        39.35 o
   0  -1  11       8119.36       8184.52        73.61 o
   1  -1  11        163.37        196.89        21.31 o
   2  -1  11       1981.35       1954.70        50.53 o
   3  -1  11         10.74         26.20        42.90 o
   4  -1  11        253.85        145.12        78.48 o
 -11   0  11        962.82       1016.56        63.56 o
 -10   0  11         57.55         51.05        34.20 o
  -9   0  11         17.40         10.25        30.42 o
  -8   0  11        144.99        206.26        25.71 o
  -7   0  11         83.47         77.08        17.40 o
  -6   0  11         83.48        116.00        17.38 o
  -5   0  11       6470.40       6487.21        66.19 o
  -4   0  11       5526.56       5427.14        52.28 o
  -3   0  11         13.03         32.77        14.27 o
  -2   0  11         80.48        110.64        15.34 o
  -1   0  11       5034.06       4980.98        49.78 o
   0   0  11         96.87        108.35        19.25 o
   1   0  11       3490.15       3362.09        59.36 o
   2   0  11        899.51        915.87        37.81 o
   3   0  11        199.92        276.78        78.23 o
 -10   1  11         58.57        101.81        31.74 o
  -9   1  11       2015.82       1960.32        57.41 o
  -8   1  11       1716.71       1620.74        40.52 o
  -7   1  11         54.60         21.65        21.78 o
  -6   1  11       4523.02       4384.74        52.20 o
  -5   1  11      12375.98      12334.78       112.97 o
  -4   1  11        287.86        291.25        16.78 o
  -3   1  11       2362.92       2370.31        43.32 o
  -2   1  11        168.18        183.58        16.98 o
  -1   1  11         36.09         49.97        17.38 o
   0   1  11        146.37        158.76        21.52 o
   1   1  11        168.03        174.06        27.56 o
   2   1  11         11.93         -8.87        43.23 o
   3   1  11        221.11        172.28        67.50 o
 -10   2  11       3213.68       3240.80        80.19 o
  -9   2  11       6710.44       6749.13       107.57 o
  -8   2  11         76.50        127.33        28.51 o
  -7   2  11         66.40         53.62        21.11 o
  -6   2  11       4172.92       4193.39        53.68 o
  -5   2  11        812.03        776.46        24.02 o
  -4   2  11        865.20        838.83        23.46 o
  -3   2  11        420.61        427.07        20.91 o
  -2   2  11         16.49         -0.78        18.73 o
  -1   2  11        158.12        127.74        22.70 o
   0   2  11       2253.94       2214.49        51.86 o
   1   2  11       1109.07       1134.46        48.17 o
   2   2  11        689.23        700.96        74.75 o
 -10   3  11       4255.96       4381.83        89.19 o
  -9   3  11        722.63        716.49        40.75 o
  -8   3  11        405.00        417.74        33.79 o
  -7   3  11         56.09        -12.84        29.01 o
  -6   3  11         98.65         81.98        20.70 o
  -5   3  11         11.65         36.05        20.54 o
  -4   3  11        735.24        705.80        25.60 o
  -3   3  11        649.68        633.03        28.11 o
  -2   3  11        239.52        238.62        24.38 o
  -1   3  11        921.33        892.08        44.09 o
   0   3  11       1284.60       1247.72        44.29 o
   1   3  11        906.29        923.13        46.36 o
 -10   4  11        719.96        636.41        89.13 o
  -9   4  11         10.46        -24.38        76.44 o
  -8   4  11         33.65         31.47        38.87 o
  -7   4  11        270.29        199.93        33.80 o
  -6   4  11        267.61        286.45        27.18 o
  -5   4  11       5258.06       5202.88        72.61 o
  -4   4  11       5438.78       5329.66        82.15 o
  -3   4  11        170.36        224.08        27.24 o
  -2   4  11       1137.11       1210.72        37.60 o
  -1   4  11        177.41        208.47        33.97 o
   0   4  11        252.38        235.84        54.67 o
  -9   5  11       1829.17       1820.10        79.80 o
  -8   5  11       1398.81       1368.05        84.56 o
  -7   5  11          4.57         24.61        33.12 o
  -6   5  11        455.87        467.66        34.05 o
  -5   5  11       3559.09       3395.82        64.57 o
  -4   5  11        315.31        357.93        32.38 o
  -3   5  11       4992.19       5001.29        79.39 o
  -2   5  11        895.98        858.80        55.94 o
  -1   5  11         53.82        -27.37        46.58 o
  -8   6  11        390.34        492.02        57.86 o
  -7   6  11       1095.54       1205.30        49.36 o
  -6   6  11          0.20         23.45        34.70 o
  -5   6  11         33.34         -0.42        44.32 o
  -4   6  11       1127.02       1139.93        54.79 o
  -3   6  11        614.07        603.65        48.31 o
  -2   6  11        178.61        220.46        95.31 o
  -2 -15  12        365.85        289.59       155.45 o
  -1 -15  12         26.26         39.27        65.47 o
   0 -15  12         66.02        -28.27        99.07 o
  -4 -14  12        156.33        226.36        69.66 o
  -3 -14  12         43.73         20.45        67.00 o
  -2 -14  12          8.31         -5.57        53.75 o
  -1 -14  12        980.22        992.96        63.58 o
   0 -14  12        528.36        544.04        45.52 o
   1 -14  12        369.76        358.00        49.73 o
   2 -14  12        518.22        598.28        57.06 o
  -5 -13  12        106.27        178.30        79.88 o
  -4 -13  12         23.52         12.54        39.21 o
  -3 -13  12          0.16         29.65        33.01 o
  -2 -13  12       2451.21       2420.55        71.34 o
  -1 -13  12       4056.15       4013.91        67.99 o
   0 -13  12         78.58        131.06        54.06 o
   1 -13  12        831.15        852.56        48.66 o
   2 -13  12        703.99        706.95        46.87 o
   3 -13  12        269.95        279.42        55.58 o
  -6 -12  12       1691.15       1702.21        80.89 o
  -5 -12  12       2433.61       2499.19        81.59 o
  -4 -12  12         20.98         25.98        31.36 o
  -3 -12  12        187.25        218.05        31.68 o
  -2 -12  12       4296.64       4409.13        68.73 o
  -1 -12  12        409.95        453.74        26.13 o
   0 -12  12       2010.15       1945.75        36.98 o
   1 -12  12        739.48        756.11        37.94 o
   2 -12  12         61.12         26.16        40.08 o
   3 -12  12        357.99        332.64        53.54 o
  -7 -11  12       2022.07       2055.51        81.11 o
  -6 -11  12       6829.86       6945.03       148.64 o
  -5 -11  12        907.45        936.34        42.82 o
  -4 -11  12        226.21        211.68        30.64 o
  -3 -11  12        702.71        706.18        30.02 o
  -2 -11  12        351.93        410.16        25.20 o
  -1 -11  12        499.67        475.83        32.33 o
   0 -11  12        353.08        330.33        21.58 o
   1 -11  12        232.67        233.22        20.27 o
   2 -11  12        189.18        179.21        25.27 o
   3 -11  12        252.68        224.24        36.48 o
   4 -11  12        971.33        888.58        91.47 o
  -8 -10  12         13.09         36.57        49.58 o
  -7 -10  12       1906.45       1804.76        74.55 o
  -6 -10  12       2175.23       2239.41        67.08 o
  -5 -10  12        321.46        346.77        32.54 o
  -4 -10  12        654.62        649.16        32.85 o
  -3 -10  12         16.39        -21.45        21.45 o
  -2 -10  12          6.79          9.49        21.43 o
  -1 -10  12        640.37        585.64        21.26 o
   0 -10  12       1290.44       1259.65        36.50 o
   1 -10  12        317.88        315.92        29.73 o
   2 -10  12          1.20        -28.66        29.11 o
   3 -10  12       1121.22       1322.83        64.46 o
   4 -10  12        125.33         78.57        55.39 o
  -8  -9  12          4.28        106.85        41.81 o
  -7  -9  12        109.09         95.18        37.11 o
  -6  -9  12          6.32         17.88        40.54 o
  -5  -9  12         10.34         34.20        26.21 o
  -4  -9  12        598.83        604.39        35.43 o
  -3  -9  12         60.81         38.71        19.73 o
  -2  -9  12        476.51        455.97        25.28 o
  -1  -9  12       5239.91       5264.29        59.31 o
   0  -9  12         41.54         80.69        20.77 o
   1  -9  12       4336.63       4384.57        98.08 o
   2  -9  12        259.35        266.81        37.05 o
   3  -9  12         22.81          2.26        39.95 o
   4  -9  12       2257.28       2154.39       106.10 o
  -9  -8  12         15.49        -30.56        48.37 o
  -8  -8  12         21.89         19.11        41.29 o
  -7  -8  12        147.78        133.18        31.99 o
  -6  -8  12       2670.98       2647.04        52.98 o
  -5  -8  12       4517.00       4350.67        60.08 o
  -4  -8  12        372.19        372.77        18.97 o
  -3  -8  12         33.76         64.83        15.25 o
  -2  -8  12       2149.87       2102.50        29.79 o
  -1  -8  12        493.64        532.39        17.44 o
   0  -8  12       2907.83       2883.27        55.28 o
   1  -8  12       3689.23       3684.05        89.34 o
   2  -8  12        587.77        562.98        51.04 o
   3  -8  12        309.85        276.23        60.08 o
   4  -8  12         35.38         63.04        63.43 o
  -9  -7  12       1032.81       1093.23        48.76 o
  -8  -7  12        126.36        144.48        46.93 o
  -7  -7  12        649.55        662.69        42.85 o
  -6  -7  12       7209.08       7411.64        82.28 o
  -5  -7  12       2453.34       2498.42        41.75 o
  -4  -7  12       3564.92       3499.93        45.30 o
  -3  -7  12       1538.72       1548.83        29.75 o
  -2  -7  12        183.54        168.93        13.68 o
  -1  -7  12        845.62        876.33        25.13 o
   0  -7  12       2170.74       2163.04        40.94 o
   1  -7  12        175.84        217.72        31.72 o
   2  -7  12        391.31        384.74        44.41 o
   3  -7  12         15.50         -7.19        50.02 o
   4  -7  12        559.74        580.05        59.16 o
 -10  -6  12       5355.75       5043.81       245.17 o
  -9  -6  12       1069.66       1094.33        47.76 o
  -8  -6  12         37.40        102.93        40.59 o
  -7  -6  12        583.67        562.10        27.56 o
  -6  -6  12       1530.64       1508.25        35.74 o
  -5  -6  12        413.40        408.49        19.97 o
  -4  -6  12       2183.41       2146.37        32.92 o
  -3  -6  12        567.68        546.71        18.84 o
  -2  -6  12         16.84         14.21        14.80 o
  -1  -6  12         53.31         62.18        14.30 o
   0  -6  12         31.90          2.04        17.28 o
   1  -6  12        432.87        471.65        33.07 o
   2  -6  12       1933.59       1898.51       127.56 o
   3  -6  12          9.18        -46.05        46.05 o
   4  -6  12          0.02         56.49        90.12 o
 -10  -5  12       2631.47       2822.12       106.67 o
  -9  -5  12        205.80        237.87        42.97 o
  -8  -5  12        718.95        760.54        32.86 o
  -7  -5  12        324.08        302.13        22.47 o
  -6  -5  12          6.74          1.25        19.19 o
  -5  -5  12          3.52         36.54        17.75 o
  -4  -5  12       1223.15       1233.36        30.14 o
  -3  -5  12        291.31        289.57        17.81 o
  -2  -5  12        103.10         85.89        14.35 o
  -1  -5  12       2046.99       2018.32        35.65 o
   0  -5  12         35.94         38.53        19.63 o
   1  -5  12       6548.51       6590.32        97.76 o
   2  -5  12       3935.52       3810.42       105.08 o
   3  -5  12          6.24         20.84        48.16 o
   4  -5  12        491.47        505.54        63.37 o
 -10  -4  12         10.61         -3.61        48.14 o
  -9  -4  12        850.82        863.59        48.66 o
  -8  -4  12          1.16         -6.54        25.64 o
  -7  -4  12        245.88        244.97        28.40 o
  -6  -4  12        266.01        271.92        20.97 o
  -5  -4  12       3719.72       3624.43        45.29 o
  -4  -4  12        253.62        272.08        16.96 o
  -3  -4  12       4108.30       4075.21        43.73 o
  -2  -4  12        166.99        159.59        18.60 o
  -1  -4  12        422.35        401.75        16.45 o
   0  -4  12       5545.07       5544.82        64.26 o
   1  -4  12       8012.36       7969.44       102.18 o
   2  -4  12       1676.75       1694.75        99.00 o
   3  -4  12         15.33         97.41        49.09 o
   4  -4  12          5.72        -43.02       109.26 o
 -10  -3  12        835.96        839.33        46.35 o
  -9  -3  12       1793.95       1860.86        68.62 o
  -8  -3  12        316.26        452.40        34.00 o
  -7  -3  12        100.29        114.77        20.68 o
  -6  -3  12       1523.83       1458.74        35.14 o
  -5  -3  12       1600.23       1619.00        33.79 o
  -4  -3  12       3445.07       3485.32        40.58 o
  -3  -3  12       5368.91       5407.98        54.23 o
  -2  -3  12        273.49        248.66        15.87 o
  -1  -3  12        288.67        286.81        17.14 o
   0  -3  12       3037.58       3087.71        47.25 o
   1  -3  12        606.52        637.41        31.56 o
   2  -3  12         51.43         66.91        46.83 o
   3  -3  12        104.72        102.12        51.41 o
 -10  -2  12       4935.97       4974.81        93.54 o
  -9  -2  12       1793.50       1745.11        65.81 o
  -8  -2  12       1525.96       1432.64        45.24 o
  -7  -2  12        762.09        750.93        24.70 o
  -6  -2  12       1608.89       1527.28        36.07 o
  -5  -2  12       1398.24       1357.24        31.60 o
  -4  -2  12       5048.12       4995.40        52.59 o
  -3  -2  12        312.93        336.96        18.78 o
  -2  -2  12         10.26         -1.65        15.59 o
  -1  -2  12        106.22        127.28        23.69 o
   0  -2  12       2142.00       2214.34        43.82 o
   1  -2  12         85.85         57.18        33.59 o
   2  -2  12       2957.93       3083.32       108.46 o
   3  -2  12        198.58         54.82        55.64 o
 -10  -1  12       2120.60       2334.28        76.17 o
  -9  -1  12        606.40        569.91        40.22 o
  -8  -1  12       3153.07       3196.11        61.70 o
  -7  -1  12        144.12        156.12        28.22 o
  -6  -1  12        111.67        112.58        20.04 o
  -5  -1  12         45.75         65.40        18.24 o
  -4  -1  12        177.43        171.02        18.44 o
  -3  -1  12         26.00         12.59        18.26 o
  -2  -1  12        230.92        245.43        19.80 o
  -1  -1  12        875.56        937.41        27.97 o
   0  -1  12        610.18        621.56        26.38 o
   1  -1  12       5544.89       5586.36        84.35 o
   2  -1  12       7298.11       7113.67       136.65 o
   3  -1  12         89.88        288.69        88.54 o
 -10   0  12        103.26         34.52        39.68 o
  -9   0  12        307.65        393.22        38.26 o
  -8   0  12         32.93          8.64        30.50 o
  -7   0  12        179.45        240.72        25.75 o
  -6   0  12         52.45         80.90        21.23 o
  -5   0  12       2924.17       2959.54        52.39 o
  -4   0  12        359.66        382.50        21.44 o
  -3   0  12       3810.16       3790.96        49.31 o
  -2   0  12       2736.47       2738.40        41.23 o
  -1   0  12        168.81        167.53        22.54 o
   0   0  12       1668.21       1682.14        48.87 o
   1   0  12       7494.59       7246.22       179.25 o
   2   0  12        722.41        701.81        58.36 o
 -10   1  12        185.31        217.80        41.73 o
  -9   1  12       1603.47       1585.03        97.20 o
  -8   1  12        463.23        532.65        36.62 o
  -7   1  12        244.36        319.83        30.46 o
  -6   1  12       1991.96       1903.70        43.77 o
  -5   1  12        641.50        624.39        31.82 o
  -4   1  12       5382.86       5346.42        62.77 o
  -3   1  12       8358.35       8412.17        85.94 o
  -2   1  12       1138.55       1154.96        31.75 o
  -1   1  12         22.84         62.88        26.97 o
   0   1  12        249.42        271.90        35.87 o
   1   1  12        178.57        131.18        37.16 o
   2   1  12         82.36         -8.36        85.81 o
 -10   2  12       1556.02       1497.13        73.49 o
  -9   2  12       1173.59       1205.38        48.04 o
  -8   2  12       1171.09       1156.74        42.19 o
  -7   2  12       1953.98       2148.21        59.46 o
  -6   2  12        300.32        301.96        30.87 o
  -5   2  12        121.05        149.56        25.54 o
  -4   2  12       7045.59       6970.20        77.74 o
  -3   2  12       1901.70       1786.73        43.71 o
  -2   2  12         29.05          6.09        28.26 o
  -1   2  12         25.76          3.40        30.96 o
   0   2  12         49.78         62.39        40.10 o
   1   2  12         34.41         25.61        50.08 o
  -9   3  12        165.54        198.85        42.67 o
  -8   3  12       4099.83       3970.92        83.42 o
  -7   3  12        307.90        263.18        32.45 o
  -6   3  12          6.78        -10.80        33.74 o
  -5   3  12         26.07         35.62        29.52 o
  -4   3  12         65.57         70.80        26.95 o
  -3   3  12         47.09         49.46        27.15 o
  -2   3  12        723.68        719.49        36.99 o
  -1   3  12        127.45        170.54        40.39 o
   0   3  12        424.84        484.75        47.69 o
  -9   4  12        551.12        630.73        70.99 o
  -8   4  12         49.96        109.74        41.33 o
  -7   4  12          8.54         19.54        40.67 o
  -6   4  12         24.84         10.95        31.46 o
  -5   4  12        196.49        228.29        34.03 o
  -4   4  12         33.24         -5.78        36.41 o
  -3   4  12       3701.72       3723.34        84.06 o
  -2   4  12       5051.39       4892.19       107.44 o
  -1   4  12          9.45          2.63        51.70 o
  -8   5  12        132.45        120.68       104.38 o
  -7   5  12        845.02        882.28        53.92 o
  -6   5  12       1100.83       1158.65        46.97 o
  -5   5  12          5.64        -10.25        42.64 o
  -4   5  12       1777.87       1698.68        67.08 o
  -3   5  12       6268.41       5995.49       132.65 o
  -3 -14  13         82.93        103.08        53.98 o
  -2 -14  13        124.37         98.28        44.36 o
  -1 -14  13        171.65        148.76        60.94 o
   0 -14  13          8.59         69.26        85.43 o
   1 -14  13        675.03        580.20        69.52 o
  -5 -13  13         82.52         64.97        47.32 o
  -4 -13  13          5.45        -33.00        39.38 o
  -3 -13  13         69.89         77.29        39.21 o
  -2 -13  13        420.11        361.70        38.98 o
  -1 -13  13        370.78        425.24        31.28 o
   0 -13  13       2037.84       1779.31       111.67 o
   1 -13  13       4298.67       4370.71       128.92 o
   2 -13  13        103.76        144.46        81.96 o
  -6 -12  13       1202.56       1328.70        75.93 o
  -5 -12  13        301.91        402.04        47.30 o
  -4 -12  13        439.34        474.81        36.14 o
  -3 -12  13        500.45        542.51        37.65 o
  -2 -12  13        259.91        316.77        34.24 o
  -1 -12  13        506.50        486.10        31.26 o
   0 -12  13       5318.39       5343.77       131.76 o
   1 -12  13       2555.90       2670.64        87.04 o
   2 -12  13         16.85          3.95        54.96 o
  -7 -11  13        205.66        193.44        66.10 o
  -6 -11  13       2061.23       2163.09        74.37 o
  -5 -11  13        668.83        632.26        41.47 o
  -4 -11  13       5445.98       5439.09        91.56 o
  -3 -11  13        469.02        463.54        37.38 o
  -2 -11  13         79.47         56.85        27.08 o
  -1 -11  13        276.19        283.80        28.15 o
   0 -11  13        745.72        804.25        39.36 o
   1 -11  13         76.38        101.23        28.48 o
   2 -11  13        101.93        101.72        41.35 o
   3 -11  13        142.58        124.64        43.28 o
  -7 -10  13        469.43        435.52        49.58 o
  -6 -10  13          7.84         -4.26        40.12 o
  -5 -10  13       4306.02       4229.00        72.97 o
  -4 -10  13       3171.67       3393.33        70.92 o
  -3 -10  13          8.13         11.22        25.83 o
  -2 -10  13         14.34         17.25        24.14 o
  -1 -10  13        250.95        273.36        27.49 o
   0 -10  13        100.88         86.89        26.71 o
   1 -10  13       2048.77       1989.33        74.65 o
   2 -10  13       1344.91       1285.47        68.91 o
   3 -10  13        119.47        203.38        48.19 o
  -8  -9  13        485.46        364.62        60.53 o
  -7  -9  13         25.82         35.75        42.34 o
  -6  -9  13         19.32          2.37        41.01 o
  -5  -9  13        535.67        515.10        34.52 o
  -4  -9  13         20.03         16.79        24.85 o
  -3  -9  13        110.28        111.06        22.55 o
  -2  -9  13         28.01         21.19        27.93 o
  -1  -9  13         34.86         50.16        21.24 o
   0  -9  13       1586.80       1544.49        56.42 o
   1  -9  13       6844.14       6961.44       143.02 o
   2  -9  13        996.94       1005.82        71.88 o
   3  -9  13         93.06         38.23        48.57 o
  -8  -8  13        211.95        278.55        54.25 o
  -7  -8  13        189.72        194.78        39.37 o
  -6  -8  13        857.24        878.44        38.15 o
  -5  -8  13        458.25        499.01        31.46 o
  -4  -8  13       1944.89       1942.92        46.20 o
  -3  -8  13       5173.13       5169.48        70.61 o
  -2  -8  13        226.48        243.14        22.58 o
  -1  -8  13         84.40         52.02        26.08 o
   0  -8  13       8873.73       9054.85       169.55 o
   1  -8  13       2601.62       2595.22        87.44 o
   2  -8  13         62.21         30.20        43.36 o
   3  -8  13         60.36         45.67        49.76 o
  -9  -7  13        523.62        563.71        69.36 o
  -8  -7  13         29.38        106.48        35.44 o
  -7  -7  13         69.47        110.11        34.09 o
  -6  -7  13        204.73        239.60        25.59 o
  -5  -7  13        868.52        823.92        27.91 o
  -4  -7  13      13075.75      13078.26       125.91 o
  -3  -7  13       4303.11       4267.04        57.40 o
  -2  -7  13          6.87          1.30        20.47 o
  -1  -7  13        889.76        900.24        35.26 o
   0  -7  13       3051.46       2935.23        85.73 o
   1  -7  13          0.03         21.90        42.60 o
   2  -7  13         33.23         65.78        45.02 o
   3  -7  13         33.68         64.24        79.21 o
  -9  -6  13        125.34        139.89        45.28 o
  -8  -6  13       2935.22       3072.97        73.29 o
  -7  -6  13        870.78        865.22        34.78 o
  -6  -6  13         49.13         45.56        30.39 o
  -5  -6  13       3257.45       3282.52        52.16 o
  -4  -6  13       4457.26       4429.01        57.42 o
  -3  -6  13        409.12        383.20        22.57 o
  -2  -6  13         62.95         38.34        17.98 o
  -1  -6  13        546.19        546.09        28.65 o
   0  -6  13        237.36        251.43        38.08 o
   1  -6  13        287.73        258.74        46.44 o
   2  -6  13       1183.78       1238.48        70.32 o
   3  -6  13          2.25         70.03        55.67 o
  -9  -5  13       5837.43       5880.05       130.00 o
  -8  -5  13       2611.34       2441.53        67.38 o
  -7  -5  13          0.52        -24.24        24.24 o
  -6  -5  13        136.85        128.49        24.42 o
  -5  -5  13        609.38        617.88        24.02 o
  -4  -5  13        174.05        157.18        21.70 o
  -3  -5  13        338.54        303.40        21.21 o
  -2  -5  13       1749.94       1643.42        50.40 o
  -1  -5  13        126.82        172.80        26.24 o
   0  -5  13        853.31        906.34        50.95 o
   1  -5  13       6507.84       6399.26       212.54 o
   2  -5  13        750.90        825.27        56.72 o
   3  -5  13        384.63        338.63        78.76 o
 -10  -4  13        319.55        -20.51       201.20 o
  -9  -4  13       1550.08       1506.83        65.17 o
  -8  -4  13        254.19        238.81        34.95 o
  -7  -4  13          6.76         -7.16        24.56 o
  -6  -4  13        243.95        264.48        24.74 o
  -5  -4  13         69.06         75.36        20.28 o
  -4  -4  13       1618.68       1533.68        44.39 o
  -3  -4  13       5798.32       5677.03        63.92 o
  -2  -4  13       1453.90       1404.29        35.62 o
  -1  -4  13          6.25         29.86        23.50 o
   0  -4  13       2351.09       2339.33        62.17 o
   1  -4  13       3340.22       3529.43       108.40 o
   2  -4  13        630.51        640.56        61.17 o
   3  -4  13       1374.97       1225.86       149.24 o
 -10  -3  13         52.80        104.75        68.74 o
  -9  -3  13        117.76        150.95        46.41 o
  -8  -3  13        496.03        522.48        42.10 o
  -7  -3  13       3300.63       3196.39        58.09 o
  -6  -3  13        253.49        191.18        23.11 o
  -5  -3  13          0.64         12.56        18.99 o
  -4  -3  13       9718.07       9824.63        96.54 o
  -3  -3  13       6349.46       6190.61        65.78 o
  -2  -3  13        242.35        279.27        20.47 o
  -1  -3  13         10.22         24.56        26.40 o
   0  -3  13         95.83         88.23        34.96 o
   1  -3  13        160.30        169.96        44.11 o
   2  -3  13        173.88        190.60        56.09 o
 -10  -2  13        983.62        917.37        61.43 o
  -9  -2  13        226.71        219.64        41.23 o
  -8  -2  13       6480.31       6364.25       103.75 o
  -7  -2  13       3597.82       3542.25        63.61 o
  -6  -2  13         16.22        -11.47        24.92 o
  -5  -2  13        883.12        927.83        29.38 o
  -4  -2  13       3265.00       3267.06        49.63 o
  -3  -2  13         13.67         33.76        20.61 o
  -2  -2  13        814.78        826.42        29.20 o
  -1  -2  13        330.05        299.76        33.09 o
   0  -2  13        632.70        638.29        41.94 o
   1  -2  13        126.87         81.66        77.45 o
   2  -2  13       1469.11       1385.32        98.27 o
 -10  -1  13          2.40        -30.02        56.16 o
  -9  -1  13       3017.82       3080.51        82.37 o
  -8  -1  13       6435.70       6545.23       108.42 o
  -7  -1  13          1.70         11.87        28.33 o
  -6  -1  13        254.12        200.64        29.47 o
  -5  -1  13        459.01        506.83        25.10 o
  -4  -1  13         25.95         18.02        24.18 o
  -3  -1  13         97.35         70.30        21.78 o
  -2  -1  13       1279.42       1246.93        40.34 o
  -1  -1  13        135.96        136.73        30.36 o
   0  -1  13         44.53         69.61        42.15 o
   1  -1  13       5145.58       4937.84       163.58 o
  -9   0  13        737.09        818.09        46.78 o
  -8   0  13        145.72        199.53        38.98 o
  -7   0  13         52.13         64.55        34.94 o
  -6   0  13         58.27         68.64        27.89 o
  -5   0  13        127.78         92.68        25.41 o
  -4   0  13       1417.43       1332.90        41.25 o
  -3   0  13       5895.84       5971.30        81.12 o
  -2   0  13       1683.81       1688.68        54.43 o
  -1   0  13         76.81         34.04        33.21 o
   0   0  13         37.93        -41.27        41.27 o
   1   0  13        815.21        760.29        71.29 o
  -9   1  13         29.75         62.82        41.49 o
  -8   1  13        167.18        205.26        38.18 o
  -7   1  13       2290.23       2317.61        63.85 o
  -6   1  13        236.93        298.28        36.23 o
  -5   1  13         14.54          4.82        29.21 o
  -4   1  13       4537.49       4457.39        69.74 o
  -3   1  13       4955.57       4789.09        78.71 o
  -2   1  13        786.07        793.08        39.80 o
  -1   1  13       2155.28       2120.34        72.90 o
   0   1  13         13.80        -13.52        42.10 o
  -9   2  13        257.02        230.95        51.95 o
  -8   2  13       6190.73       6168.72       107.21 o
  -7   2  13       4058.08       4062.70        83.49 o
  -6   2  13        203.10        161.05        44.50 o
  -5   2  13        292.19        360.23        41.65 o
  -4   2  13       1445.25       1387.63        50.85 o
  -3   2  13          0.05         23.22        33.82 o
  -2   2  13        978.40       1034.91        45.54 o
  -1   2  13        702.96        726.58        48.95 o
  -8   3  13       3222.64       3087.61        92.44 o
  -7   3  13         77.84        182.45        39.69 o
  -6   3  13        948.44        949.99        51.27 o
  -5   3  13        249.00        208.13        40.25 o
  -4   3  13         15.73          0.15        38.55 o
  -3   3  13          0.05         31.58        40.44 o
  -2   3  13        130.79         68.60        46.91 o
  -7   4  13        307.83        368.58        58.18 o
  -6   4  13        212.52        210.98        40.54 o
  -5   4  13         31.09         39.14        47.31 o
  -4   4  13         27.08        -36.75        45.65 o
  -4 -13  14         10.70         67.08        45.77 o
  -3 -13  14         33.14          0.06        43.76 o
  -2 -13  14          0.10          6.27        42.06 o
  -1 -13  14          3.30         67.78        38.13 o
   0 -13  14       2092.90       1872.57        99.60 o
  -5 -12  14         25.81         15.56        46.39 o
  -4 -12  14       1882.56       1678.31        87.57 o
  -3 -12  14       1122.07       1105.83        54.97 o
  -2 -12  14         52.17        -57.62        60.36 o
  -1 -12  14        265.55        241.17        43.33 o
   0 -12  14       1867.66       1944.98        71.73 o
   1 -12  14         37.98        -15.64        43.94 o
  -6 -11  14          0.01        -31.33        60.39 o
  -5 -11  14       2289.40       2318.60        77.74 o
  -4 -11  14       4856.13       4997.60       100.78 o
  -3 -11  14         49.90         76.36        43.94 o
  -2 -11  14        984.46        964.19        92.32 o
  -1 -11  14         46.83         81.12        38.07 o
   0 -11  14          3.57        -42.87        42.87 o
   1 -11  14        259.53        263.15        46.21 o
   2 -11  14        522.33        571.81        90.61 o
  -7 -10  14         25.52        -23.54        68.34 o
  -6 -10  14          7.00         66.98        39.06 o
  -5 -10  14       4370.50       4369.81        95.98 o
  -4 -10  14       1065.69       1177.19        70.55 o
  -3 -10  14       1301.88       1274.35        60.13 o
  -2 -10  14        458.83        455.74        41.48 o
  -1 -10  14        144.41        192.88        58.12 o
   0 -10  14          8.75        -44.99        45.22 o
   1 -10  14        366.74        364.57        50.53 o
   2 -10  14        361.57        347.34        55.14 o
  -7  -9  14        860.32        883.41        70.93 o
  -6  -9  14          0.29        -34.30        38.41 o
  -5  -9  14        175.94        159.97        37.95 o
  -4  -9  14          0.18         -0.99        33.63 o
  -3  -9  14         27.89          1.63        32.90 o
  -2  -9  14          5.59         10.62        34.86 o
  -1  -9  14         59.20         44.83        38.92 o
   0  -9  14        969.28       1159.24        64.03 o
   1  -9  14       2315.21       2344.31        87.06 o
   2  -9  14       1078.84       1039.86        62.27 o
  -8  -8  14        103.98         68.39        54.76 o
  -7  -8  14        261.26        281.59        42.19 o
  -6  -8  14         33.56         -3.65        33.90 o
  -5  -8  14        227.23        262.23        38.74 o
  -4  -8  14       1807.28       1707.28        55.48 o
  -3  -8  14       3308.60       3373.12        75.24 o
  -2  -8  14        252.20        280.67        63.64 o
  -1  -8  14        407.14        347.21        44.63 o
   0  -8  14        847.31        786.81        50.82 o
   1  -8  14         50.57        -14.17        46.13 o
   2  -8  14       4535.35       4718.69       131.60 o
  -8  -7  14        571.58        725.56        56.67 o
  -7  -7  14       1067.09       1155.46        48.94 o
  -6  -7  14          3.47         12.25        35.53 o
  -5  -7  14       1321.58       1311.45        53.95 o
  -4  -7  14       6445.16       6423.81       108.37 o
  -3  -7  14         86.08         61.36        32.72 o
  -2  -7  14       3266.97       3217.03        79.42 o
  -1  -7  14        674.70        721.50        56.28 o
   0  -7  14        188.52        139.31        45.05 o
   1  -7  14       1244.77       1361.50        72.80 o
   2  -7  14        663.62        679.21        89.69 o
  -9  -6  14       1920.19       2149.70       213.19 o
  -8  -6  14       4568.50       4676.23        97.25 o
  -7  -6  14         30.82        -31.74        37.45 o
  -6  -6  14        198.59        249.97        35.17 o
  -5  -6  14        753.51        763.54        38.62 o
  -4  -6  14        455.12        451.83        34.62 o
  -3  -6  14       2700.69       2705.14        65.72 o
  -2  -6  14       2642.00       2622.44        74.07 o
  -1  -6  14         65.42         45.25        43.34 o
   0  -6  14        243.91        228.78        45.90 o
   1  -6  14        103.50         96.12        61.72 o
   2  -6  14         97.83        254.26        80.93 o
  -9  -5  14       4395.86       4242.65       109.29 o
  -8  -5  14       1373.88       1357.70        63.37 o
  -7  -5  14       1047.29        983.83        41.28 o
  -6  -5  14        394.78        392.31        36.60 o
  -5  -5  14         65.94         95.57        32.33 o
  -4  -5  14        106.40        100.55        27.68 o
  -3  -5  14          5.20         45.18        30.84 o
  -2  -5  14         48.98         17.42        29.11 o
  -1  -5  14          1.22        -40.33        40.33 o
   0  -5  14         72.47        118.96        47.80 o
   1  -5  14       1173.94       1182.12        65.51 o
   2  -5  14         77.71        199.87       130.58 o
  -9  -4  14        849.25        800.35        54.52 o
  -8  -4  14        192.55         89.57        43.42 o
  -7  -4  14        134.51        150.51        34.08 o
  -6  -4  14         62.77         20.96        31.05 o
  -5  -4  14         10.22         24.39        29.36 o
  -4  -4  14       1205.07       1224.89        59.20 o
  -3  -4  14       3536.51       3471.74        72.78 o
  -2  -4  14        224.10        222.21        33.94 o
  -1  -4  14       2705.73       2797.45        82.15 o
   0  -4  14         31.76         64.82        47.03 o
   1  -4  14        172.10        104.60        58.03 o
  -9  -3  14          7.35         24.75        47.18 o
  -8  -3  14        571.51        597.72        52.77 o
  -7  -3  14       1271.37       1212.79        44.22 o
  -6  -3  14         20.37         40.97        30.50 o
  -5  -3  14          0.06        -14.53        25.03 o
  -4  -3  14       3076.93       3008.73        75.58 o
  -3  -3  14        175.26        241.78        32.65 o
  -2  -3  14       5993.99       5874.18        95.15 o
  -1  -3  14       3907.62       3874.73        82.48 o
   0  -3  14        118.51        133.45        46.07 o
   1  -3  14        854.52        964.97        80.28 o
  -9  -2  14       1290.25       1207.48        54.70 o
  -8  -2  14       3734.45       3671.40       114.08 o
  -7  -2  14        615.75        673.97        39.62 o
  -6  -2  14       1723.50       1665.63        54.59 o
  -5  -2  14         43.93         17.27        27.63 o
  -4  -2  14         34.95         -2.59        27.55 o
  -3  -2  14       1209.75       1196.25        44.10 o
  -2  -2  14       3099.21       3106.69        69.45 o
  -1  -2  14        367.31        395.61        46.85 o
   0  -2  14        268.75        307.85        46.28 o
   1  -2  14         23.25         78.71        88.87 o
  -9  -1  14       2345.38       2428.26        84.55 o
  -8  -1  14        954.60        898.65        53.10 o
  -7  -1  14       1765.98       1718.39        62.61 o
  -6  -1  14       3434.45       3470.26        80.84 o
  -5  -1  14         17.26        -22.79        33.59 o
  -4  -1  14         13.18        -14.18        29.26 o
  -3  -1  14        120.33        221.85        36.70 o
  -2  -1  14        171.35        162.90        35.12 o
  -1  -1  14        362.67        420.62        54.23 o
   0  -1  14        414.35        460.68        65.02 o
  -9   0  14        115.85        174.96        59.18 o
  -8   0  14         15.34        -18.54        42.23 o
  -7   0  14        792.94        780.99        47.39 o
  -6   0  14        147.67        222.83        40.01 o
  -5   0  14         12.50         38.74        38.55 o
  -4   0  14        199.37        166.43        57.93 o
  -3   0  14        576.08        537.34        38.09 o
  -2   0  14        177.56        201.70        45.26 o
  -1   0  14       4789.11       4744.01       118.62 o
  -8   1  14        302.93        282.59        49.54 o
  -7   1  14       1161.89       1040.65        50.18 o
  -6   1  14         29.81        120.79        49.32 o
  -5   1  14        820.10        845.59        58.72 o
  -4   1  14         73.18         40.88        41.74 o
  -3   1  14         65.79         81.75        43.50 o
  -2   1  14       4044.72       3866.91        94.73 o
  -7   2  14        191.94        196.93        44.30 o
  -6   2  14       3568.19       3598.71        95.45 o
  -5   2  14       2666.37       2747.61        93.01 o
  -4   2  14        111.46         41.24        51.55 o
  -3   2  14        971.30        994.34        52.65 o
  -4 -12  15        361.31        321.65        53.34 o
  -3 -12  15        168.13        152.26        50.56 o
  -2 -12  15       1612.49       1573.86        70.90 o
  -1 -12  15        597.12        571.12        71.80 o
  -5 -11  15        190.77        140.03        54.26 o
  -4 -11  15        352.38        444.07        53.37 o
  -3 -11  15       2042.59       1819.10        76.29 o
  -2 -11  15       4125.35       4102.61        97.92 o
  -1 -11  15        499.24        540.56        54.72 o
   0 -11  15         44.63        -68.67       111.24 o
  -6 -10  15       1276.07       1281.28        69.02 o
  -5 -10  15        188.00        187.14        53.09 o
  -4 -10  15        334.65        321.02        45.58 o
  -3 -10  15       4106.15       4070.89       100.90 o
  -2 -10  15       1227.68       1309.54        71.70 o
  -1 -10  15         54.39        114.63        49.51 o
   0 -10  15         70.64         99.00        49.04 o
  -7  -9  15       3726.95       3837.17       111.91 o
  -6  -9  15        902.77        871.93        54.43 o
  -5  -9  15         38.94         -6.16        41.67 o
  -4  -9  15       1483.13       1506.52        79.11 o
  -3  -9  15        250.25        311.89        44.74 o
  -2  -9  15          5.34         -9.05        63.82 o
  -1  -9  15        543.60        553.43        69.72 o
   0  -9  15          2.79         18.23        67.10 o
   1  -9  15         38.77        194.54       122.59 o
  -7  -8  15        528.29        574.59        60.87 o
  -6  -8  15          0.75         95.86        62.21 o
  -5  -8  15        213.72        205.00        38.81 o
  -4  -8  15          0.61        -41.46        41.46 o
  -3  -8  15          0.54         14.41        41.24 o
  -2  -8  15       2216.50       2379.50        93.65 o
  -1  -8  15       2408.56       2363.47       118.79 o
   0  -8  15         20.63        -15.25        48.33 o
   1  -8  15        464.47        358.88       108.37 o
  -8  -7  15        188.28         14.21       123.47 o
  -7  -7  15         16.94          6.03        46.30 o
  -6  -7  15        686.09        668.92        51.17 o
  -5  -7  15        251.33        324.90        46.63 o
  -4  -7  15        284.60        268.39        47.35 o
  -3  -7  15       1955.45       1934.09        83.90 o
  -2  -7  15       8075.76       7869.12       160.38 o
  -1  -7  15        907.32        925.24        55.53 o
   0  -7  15         13.84         -2.47        48.94 o
  -8  -6  15        659.30        658.48        85.06 o
  -7  -6  15       1272.48       1218.80        63.73 o
  -6  -6  15       5821.80       5821.65       136.93 o
  -5  -6  15         66.73         59.92        49.50 o
  -4  -6  15        109.51         79.52        43.02 o
  -3  -6  15       5165.71       5005.95       126.02 o
  -2  -6  15       2955.49       2814.43        91.93 o
  -1  -6  15        104.26         30.11        44.56 o
   0  -6  15        185.01        216.34        58.37 o
  -8  -5  15        213.03        209.73        47.86 o
  -7  -5  15       4337.56       4227.35       110.10 o
  -6  -5  15       1467.30       1480.05        62.19 o
  -5  -5  15          5.25        -34.77        34.77 o
  -4  -5  15         17.83         83.26        51.38 o
  -3  -5  15         51.79         99.71        51.18 o
  -2  -5  15        111.91         94.74        49.13 o
  -1  -5  15        377.98        455.43        54.19 o
   0  -5  15          5.52        -65.01        65.01 o
  -8  -4  15       1284.92       1119.21        58.63 o
  -7  -4  15        989.02        954.99        55.88 o
  -6  -4  15         35.34         34.79        37.98 o
  -5  -4  15         30.01         22.21        35.16 o
  -4  -4  15        601.33        676.27        40.80 o
  -3  -4  15        225.53        231.72        46.46 o
  -2  -4  15       2338.63       2378.17        90.53 o
  -1  -4  15       4592.76       4540.75       109.41 o
   0  -4  15         82.80         -0.91       134.58 o
  -8  -3  15        123.19        138.25        44.34 o
  -7  -3  15         11.17         25.25        40.43 o
  -6  -3  15        667.99        755.69        42.01 o
  -5  -3  15        683.03        691.12        66.08 o
  -4  -3  15        107.87        139.05        41.28 o
  -3  -3  15       1599.28       1522.11        56.80 o
  -2  -3  15       7662.73       7457.64       143.22 o
  -1  -3  15       2137.17       1917.28        86.33 o
  -8  -2  15        181.57        198.81        47.94 o
  -7  -2  15       1610.01       1664.11        61.06 o
  -6  -2  15       5476.52       5371.59       100.55 o
  -5  -2  15        979.87        972.46        49.89 o
  -4  -2  15          7.95        -31.37        52.14 o
  -3  -2  15       1663.11       1717.04        63.31 o
  -2  -2  15       1512.10       1528.83        74.24 o
  -1  -2  15        134.99         93.50        67.13 o
  -8  -1  15        279.30        198.91        94.97 o
  -7  -1  15       5458.39       5378.97       119.91 o
  -6  -1  15       3312.69       3288.55        88.98 o
  -5  -1  15         19.36         -2.28        48.82 o
  -4  -1  15        148.60        230.23        50.01 o
  -3  -1  15          4.42         20.84        65.33 o
  -2  -1  15         16.32          3.39        70.26 o
  -7   0  15       1432.32       1358.65        75.34 o
  -6   0  15         48.36        109.57        49.34 o
  -5   0  15         15.36        -18.02        52.13 o
  -4   0  15        143.10         73.97        47.09 o
  -3   0  15        176.42        172.69        49.69 o
  -4 -10  16        510.33        494.47        69.22 o
  -3 -10  16       2038.60       2236.64       267.38 o
  -2 -10  16         19.99         14.54        78.86 o
  -5  -9  16        356.64        405.22        71.78 o
  -4  -9  16        147.08          9.98        74.07 o
  -3  -9  16         87.61        132.37        52.11 o
  -2  -9  16        233.20        179.63        56.88 o
  -1  -9  16          0.43         55.96       118.14 o
  -6  -8  16        172.06        168.90        65.90 o
  -5  -8  16         66.73         85.94       119.92 o
  -4  -8  16         23.25         27.48        47.05 o
  -3  -8  16         58.61         63.33        83.06 o
  -2  -8  16       1143.67       1047.74        67.28 o
  -1  -8  16        436.24        537.43       108.37 o
  -6  -7  16        999.61        864.48       185.21 o
  -5  -7  16        421.76        318.79        86.08 o
  -4  -7  16         49.90         53.75        58.10 o
  -3  -7  16        960.56        925.93        64.35 o
  -2  -7  16       2269.40       2225.74       106.74 o
  -6  -6  16       3881.25       4111.66       125.69 o
  -5  -6  16          8.82        -52.40        52.40 o
  -4  -6  16        743.58        772.56        65.74 o
  -3  -6  16        413.89        492.37        59.85 o
  -2  -6  16         11.99        -70.81        70.81 o
  -6  -5  16         64.69          5.84        56.89 o
  -5  -5  16       1621.21       1565.72       114.40 o
  -4  -5  16        676.22        668.41        59.56 o
  -3  -5  16         84.51         11.08        54.04 o
  -2  -5  16        101.08        186.39        79.06 o
  -6  -4  16        692.93        684.61        80.65 o
  -5  -4  16        372.42        374.16        53.71 o
  -4  -4  16        208.29        237.65        49.06 o
  -3  -4  16          0.14         52.60        62.09 o
  -2  -4  16        899.33        897.93        90.76 o
  -6  -3  16        718.75        772.76        61.57 o
  -5  -3  16        333.10        297.69        57.21 o
  -4  -3  16        256.64        317.08        63.18 o
  -3  -3  16          9.13        145.05        85.15 o
  -5  -2  16        121.90         52.08        64.36 o
  -4  -2  16       2146.60       2194.51       134.44 o
                                                
